# Supplementary material for: Identification of hub genes and molecular networks involved in alveolar bone resorption based on bioinformatics analysis
Source: Sci Rep. 2026 Apr 16;16:17663. doi: 10.1038/s41598-026-48945-x (PMC13243630; doi:10.1038/s41598-026-48945-x)
Supplement: Supplementary file 1 — Supplementary Material 1 [file 41598_2026_48945_MOESM1_ESM.zip › Table S5.xlsx]

## Sheet: Sheet1
miRNAs predicted to target NEDD9, CSF1R, and P2RX5, and downregulated miRNAs in the GSE54710 dataset
CSF1R		NEDD9		P2RX5		GSE54710_DOWN
miRNA_ID		miRNA_ID		miRNA_ID		miRNA_ID	logFC
hsa-let-7a-5p		hsa-let-7a-2-3p		hsa-let-7b-5p		hsa-miR-1246	-1.39841
hsa-let-7a-2-3p		hsa-let-7b-5p		hsa-let-7d-5p		hsa-miR-203	-1.07406
hsa-let-7b-5p		hsa-let-7b-3p		hsa-let-7d-3p		hsa-miR-1260	-1.04306
hsa-let-7d-5p		hsa-let-7c-5p		hsa-let-7e-3p		hsa-miR-210	-0.98643
hsa-let-7d-3p		hsa-let-7d-5p		hsa-let-7f-2-3p		hsa-miR-1260b	-0.972919
hsa-let-7e-5p		hsa-let-7e-5p		hsa-miR-18a-3p		hsa-miR-141	-0.881768
hsa-let-7e-3p		hsa-let-7e-3p		hsa-miR-20a-5p		hsa-miR-205*	-0.844397
hsa-let-7f-1-3p		hsa-let-7f-5p		hsa-miR-22-5p		hsa-miR-3156-5p	-0.791522
hsa-miR-15a-5p		hsa-let-7f-2-3p		hsa-miR-23a-5p		hsa-miR-99a	-0.735644
hsa-miR-15a-3p		hsa-miR-15a-5p		hsa-miR-25-5p		hsa-miR-720	-0.725248
hsa-miR-16-5p		hsa-miR-15a-3p		hsa-miR-25-3p		hsa-miR-31*	-0.693836
hsa-miR-17-5p		hsa-miR-17-5p		hsa-miR-26a-5p		hsa-miR-31	-0.673644
hsa-miR-17-3p		hsa-miR-17-3p		hsa-miR-27a-5p		hsa-miR-33a	-0.666916
hsa-miR-18a-3p		hsa-miR-18a-5p		hsa-miR-27a-3p		hsa-miR-1274a_v16.0	-0.653713
hsa-miR-19a-5p		hsa-miR-18a-3p		hsa-miR-28-3p		hsa-miR-204	-0.644799
hsa-miR-19b-1-5p		hsa-miR-19a-3p		hsa-miR-30a-3p		hsa-miR-4286	-0.588215
hsa-miR-19b-2-5p		hsa-miR-19b-1-5p		hsa-miR-31-5p		hsa-miR-200a	-0.577176
hsa-miR-20a-5p		hsa-miR-19b-3p		hsa-miR-92a-1-5p		hsa-miR-224	-0.55549
hsa-miR-21-3p		hsa-miR-19b-2-5p		hsa-miR-92a-3p		hsa-miR-211	-0.552797
hsa-miR-22-3p		hsa-miR-21-5p		hsa-miR-92a-2-5p		hsa-miR-1224-5p	-0.55226
hsa-miR-23a-5p		hsa-miR-22-5p		hsa-miR-93-3p		hsa-miR-96	-0.546224
hsa-miR-23a-3p		hsa-miR-22-3p		hsa-miR-95-3p		hsa-miR-1914*	-0.535558
hsa-miR-24-3p		hsa-miR-23a-5p		hsa-miR-96-3p		hsa-miR-205	-0.527186
hsa-miR-25-5p		hsa-miR-24-1-5p		hsa-miR-99a-5p
hsa-miR-25-3p		hsa-miR-24-3p		hsa-miR-100-5p
hsa-miR-26a-1-3p		hsa-miR-24-2-5p		hsa-miR-29b-1-5p
hsa-miR-26b-5p		hsa-miR-25-5p		hsa-miR-29b-2-5p
hsa-miR-26b-3p		hsa-miR-25-3p		hsa-miR-103a-3p
hsa-miR-27a-5p		hsa-miR-26a-5p		hsa-miR-103a-1-5p
hsa-miR-27a-3p		hsa-miR-26a-1-3p		hsa-miR-105-5p
hsa-miR-28-5p		hsa-miR-26b-3p		hsa-miR-106a-5p
hsa-miR-28-3p		hsa-miR-27a-5p		hsa-miR-107
hsa-miR-30a-5p		hsa-miR-27a-3p		hsa-miR-196a-5p
hsa-miR-30a-3p		hsa-miR-29a-5p		hsa-miR-197-5p
hsa-miR-31-5p		hsa-miR-30a-5p		hsa-miR-197-3p
hsa-miR-31-3p		hsa-miR-30a-3p		hsa-miR-198
hsa-miR-32-5p		hsa-miR-31-5p		hsa-miR-199a-5p
hsa-miR-92a-3p		hsa-miR-33a-3p		hsa-miR-199a-3p
hsa-miR-92a-2-5p		hsa-miR-92a-1-5p		hsa-miR-208a-5p
hsa-miR-93-5p		hsa-miR-92a-3p		hsa-miR-129-5p
hsa-miR-93-3p		hsa-miR-92a-2-5p		hsa-miR-129-1-3p
hsa-miR-96-3p		hsa-miR-93-5p		hsa-miR-139-5p
hsa-miR-99a-5p		hsa-miR-93-3p		hsa-miR-139-3p
hsa-miR-99a-3p		hsa-miR-96-3p		hsa-miR-10a-5p
hsa-miR-29b-1-5p		hsa-miR-99a-5p		hsa-miR-34a-5p
hsa-miR-29b-2-5p		hsa-miR-99a-3p		hsa-miR-181c-3p
hsa-miR-103a-2-5p		hsa-miR-100-5p		hsa-miR-182-5p
hsa-miR-103a-1-5p		hsa-miR-100-3p		hsa-miR-196a-3p
hsa-miR-105-5p		hsa-miR-29b-1-5p		hsa-miR-199b-5p
hsa-miR-106a-5p		hsa-miR-29b-2-5p		hsa-miR-199b-3p
hsa-miR-107		hsa-miR-103a-2-5p		hsa-miR-203a-5p
hsa-miR-192-3p		hsa-miR-103a-3p		hsa-miR-204-5p
hsa-miR-196a-5p		hsa-miR-103a-1-5p		hsa-miR-204-3p
hsa-miR-197-5p		hsa-miR-105-3p		hsa-miR-205-5p
hsa-miR-197-3p		hsa-miR-106a-5p		hsa-miR-210-5p
hsa-miR-198		hsa-miR-107		hsa-miR-211-3p
hsa-miR-199a-3p		hsa-miR-192-3p		hsa-miR-212-5p
hsa-miR-129-5p		hsa-miR-196a-5p		hsa-miR-212-3p
hsa-miR-129-1-3p		hsa-miR-197-5p		hsa-miR-214-3p
hsa-miR-30d-5p		hsa-miR-197-3p		hsa-miR-215-3p
hsa-miR-139-5p		hsa-miR-199a-3p		hsa-miR-216a-3p
hsa-miR-139-3p		hsa-miR-208a-5p		hsa-miR-219a-1-3p
hsa-miR-7-5p		hsa-miR-208a-3p		hsa-miR-222-5p
hsa-miR-181a-2-3p		hsa-miR-129-5p		hsa-miR-222-3p
hsa-miR-181b-5p		hsa-miR-129-1-3p		hsa-miR-223-3p
hsa-miR-181c-3p		hsa-miR-148a-5p		hsa-miR-200b-5p
hsa-miR-182-3p		hsa-miR-148a-3p		hsa-let-7g-3p
hsa-miR-183-5p		hsa-miR-30c-2-3p		hsa-miR-23b-5p
hsa-miR-183-3p		hsa-miR-30d-5p		hsa-miR-23b-3p
hsa-miR-187-5p		hsa-miR-30d-3p		hsa-miR-27b-3p
hsa-miR-199b-3p		hsa-miR-139-5p		hsa-miR-30b-3p
hsa-miR-203a-5p		hsa-miR-139-3p		hsa-miR-124-3p
hsa-miR-203a-3p		hsa-miR-10b-5p		hsa-miR-125b-5p
hsa-miR-204-5p		hsa-miR-10b-3p		hsa-miR-125b-1-3p
hsa-miR-204-3p		hsa-miR-34a-5p		hsa-miR-128-1-5p
hsa-miR-205-5p		hsa-miR-181a-2-3p		hsa-miR-133a-5p
hsa-miR-205-3p		hsa-miR-181b-5p		hsa-miR-135a-3p
hsa-miR-210-5p		hsa-miR-181c-3p		hsa-miR-137-5p
hsa-miR-210-3p		hsa-miR-182-5p		hsa-miR-138-5p
hsa-miR-211-5p		hsa-miR-182-3p		hsa-miR-138-2-3p
hsa-miR-211-3p		hsa-miR-183-5p		hsa-miR-142-3p
hsa-miR-212-5p		hsa-miR-183-3p		hsa-miR-143-5p
hsa-miR-212-3p		hsa-miR-187-3p		hsa-miR-145-5p
hsa-miR-214-5p		hsa-miR-199b-3p		hsa-miR-153-5p
hsa-miR-214-3p		hsa-miR-203a-5p		hsa-miR-191-3p
hsa-miR-215-3p		hsa-miR-204-5p		hsa-miR-9-5p
hsa-miR-216a-5p		hsa-miR-204-3p		hsa-miR-125a-3p
hsa-miR-216a-3p		hsa-miR-205-5p		hsa-miR-127-3p
hsa-miR-218-1-3p		hsa-miR-205-3p		hsa-miR-129-2-3p
hsa-miR-218-2-3p		hsa-miR-210-5p		hsa-miR-134-5p
hsa-miR-219a-1-3p		hsa-miR-210-3p		hsa-miR-134-3p
hsa-miR-221-3p		hsa-miR-211-5p		hsa-miR-136-5p
hsa-miR-222-5p		hsa-miR-211-3p		hsa-miR-146a-5p
hsa-miR-222-3p		hsa-miR-214-3p		hsa-miR-149-5p
hsa-miR-223-3p		hsa-miR-216a-3p		hsa-miR-149-3p
hsa-miR-200b-5p		hsa-miR-217-5p		hsa-miR-150-3p
hsa-let-7g-3p		hsa-miR-218-5p		hsa-miR-184
hsa-let-7i-5p		hsa-miR-218-1-3p		hsa-miR-185-3p
hsa-let-7i-3p		hsa-miR-219a-1-3p		hsa-miR-186-3p
hsa-miR-15b-5p		hsa-miR-221-5p		hsa-miR-193a-5p
hsa-miR-15b-3p		hsa-miR-221-3p		hsa-miR-206
hsa-miR-23b-5p		hsa-miR-222-5p		hsa-miR-320a-5p
hsa-miR-23b-3p		hsa-miR-222-3p		hsa-miR-320a-3p
hsa-miR-30b-3p		hsa-miR-223-5p		hsa-miR-200c-3p
hsa-miR-122-3p		hsa-miR-224-5p		hsa-miR-194-3p
hsa-miR-124-5p		hsa-miR-224-3p		hsa-miR-106b-3p
hsa-miR-124-3p		hsa-let-7g-3p		hsa-miR-29c-5p
hsa-miR-125b-5p		hsa-let-7i-5p		hsa-miR-30c-1-3p
hsa-miR-125b-1-3p		hsa-let-7i-3p		hsa-miR-200a-5p
hsa-miR-128-1-5p		hsa-miR-23b-5p		hsa-miR-302a-3p
hsa-miR-132-5p		hsa-miR-23b-3p		hsa-miR-219a-2-3p
hsa-miR-132-3p		hsa-miR-30b-3p		hsa-miR-34c-5p
hsa-miR-135a-5p		hsa-miR-122-5p		hsa-miR-34c-3p
hsa-miR-135a-3p		hsa-miR-124-3p		hsa-miR-99b-3p
hsa-miR-135a-2-3p		hsa-miR-125b-1-3p		hsa-miR-296-5p
hsa-miR-137-5p		hsa-miR-132-5p		hsa-miR-296-3p
hsa-miR-140-3p		hsa-miR-132-3p		hsa-miR-130b-5p
hsa-miR-141-5p		hsa-miR-133a-5p		hsa-miR-30e-3p
hsa-miR-142-3p		hsa-miR-135a-3p		hsa-miR-361-5p
hsa-miR-144-5p		hsa-miR-135a-2-3p		hsa-miR-361-3p
hsa-miR-145-5p		hsa-miR-137-3p		hsa-miR-363-5p
hsa-miR-145-3p		hsa-miR-138-5p		hsa-miR-363-3p
hsa-miR-152-5p		hsa-miR-138-2-3p		hsa-miR-365a-5p
hsa-miR-153-5p		hsa-miR-140-3p		hsa-miR-365b-5p
hsa-miR-191-3p		hsa-miR-142-3p		hsa-miR-302b-3p
hsa-miR-125a-5p		hsa-miR-143-5p		hsa-miR-302c-3p
hsa-miR-125a-3p		hsa-miR-143-3p		hsa-miR-302d-3p
hsa-miR-125b-2-3p		hsa-miR-145-5p		hsa-miR-367-5p
hsa-miR-127-5p		hsa-miR-152-5p		hsa-miR-370-5p
hsa-miR-127-3p		hsa-miR-152-3p		hsa-miR-371a-3p
hsa-miR-129-2-3p		hsa-miR-153-3p		hsa-miR-373-3p
hsa-miR-134-5p		hsa-miR-191-5p		hsa-miR-375-5p
hsa-miR-134-3p		hsa-miR-191-3p		hsa-miR-377-5p
hsa-miR-138-1-3p		hsa-miR-9-5p		hsa-miR-378a-5p
hsa-miR-149-5p		hsa-miR-125a-3p		hsa-miR-378a-3p
hsa-miR-149-3p		hsa-miR-125b-2-3p		hsa-miR-381-3p
hsa-miR-150-5p		hsa-miR-127-5p		hsa-miR-382-5p
hsa-miR-150-3p		hsa-miR-127-3p		hsa-miR-383-3p
hsa-miR-154-5p		hsa-miR-129-2-3p		hsa-miR-340-3p
hsa-miR-184		hsa-miR-134-3p		hsa-miR-330-5p
hsa-miR-185-5p		hsa-miR-138-1-3p		hsa-miR-330-3p
hsa-miR-185-3p		hsa-miR-146a-5p		hsa-miR-328-5p
hsa-miR-186-3p		hsa-miR-149-5p		hsa-miR-337-5p
hsa-miR-188-5p		hsa-miR-149-3p		hsa-miR-337-3p
hsa-miR-188-3p		hsa-miR-150-5p		hsa-miR-323a-5p
hsa-miR-193a-5p		hsa-miR-150-3p		hsa-miR-326
hsa-miR-193a-3p		hsa-miR-154-5p		hsa-miR-331-5p
hsa-miR-195-5p		hsa-miR-185-5p		hsa-miR-331-3p
hsa-miR-195-3p		hsa-miR-185-3p		hsa-miR-324-5p
hsa-miR-206		hsa-miR-188-5p		hsa-miR-338-3p
hsa-miR-320a-5p		hsa-miR-188-3p		hsa-miR-339-5p
hsa-miR-320a-3p		hsa-miR-193a-5p		hsa-miR-339-3p
hsa-miR-200c-5p		hsa-miR-195-3p		hsa-miR-325
hsa-miR-200c-3p		hsa-miR-320a-5p		hsa-miR-345-5p
hsa-miR-128-2-5p		hsa-miR-320a-3p		hsa-miR-345-3p
hsa-miR-194-3p		hsa-miR-128-2-5p		hsa-miR-196b-5p
hsa-miR-106b-3p		hsa-miR-106b-5p		hsa-miR-422a
hsa-miR-29c-5p		hsa-miR-106b-3p		hsa-miR-423-5p
hsa-miR-30c-1-3p		hsa-miR-200a-5p		hsa-miR-423-3p
hsa-miR-200a-5p		hsa-miR-101-2-5p		hsa-miR-424-5p
hsa-miR-302a-3p		hsa-miR-219a-2-3p		hsa-miR-18b-3p
hsa-miR-34c-5p		hsa-miR-34b-5p		hsa-miR-448
hsa-miR-301a-5p		hsa-miR-34b-3p		hsa-miR-450a-5p
hsa-miR-99b-5p		hsa-miR-34c-5p		hsa-miR-431-5p
hsa-miR-296-5p		hsa-miR-34c-3p		hsa-miR-431-3p
hsa-miR-296-3p		hsa-miR-299-5p		hsa-miR-433-5p
hsa-miR-130b-5p		hsa-miR-296-5p		hsa-miR-433-3p
hsa-miR-30e-5p		hsa-miR-296-3p		hsa-miR-329-5p
hsa-miR-30e-3p		hsa-miR-130b-5p		hsa-miR-451a
hsa-miR-361-5p		hsa-miR-130b-3p		hsa-miR-452-5p
hsa-miR-361-3p		hsa-miR-30e-3p		hsa-miR-409-5p
hsa-miR-363-3p		hsa-miR-361-5p		hsa-miR-409-3p
hsa-miR-365a-5p		hsa-miR-361-3p		hsa-miR-484
hsa-miR-365b-5p		hsa-miR-362-5p		hsa-miR-485-5p
hsa-miR-302b-3p		hsa-miR-365a-5p		hsa-miR-486-3p
hsa-miR-302c-5p		hsa-miR-365b-5p		hsa-miR-487a-3p
hsa-miR-302c-3p		hsa-miR-302c-5p		hsa-miR-488-5p
hsa-miR-302d-3p		hsa-miR-302d-3p		hsa-miR-488-3p
hsa-miR-376c-5p		hsa-miR-370-3p		hsa-miR-490-5p
hsa-miR-370-5p		hsa-miR-371a-5p		hsa-miR-490-3p
hsa-miR-370-3p		hsa-miR-371a-3p		hsa-miR-491-5p
hsa-miR-371a-5p		hsa-miR-372-5p		hsa-miR-146b-3p
hsa-miR-371a-3p		hsa-miR-373-5p		hsa-miR-202-3p
hsa-miR-372-5p		hsa-miR-375-3p		hsa-miR-493-3p
hsa-miR-373-5p		hsa-miR-376a-5p		hsa-miR-432-5p
hsa-miR-373-3p		hsa-miR-377-5p		hsa-miR-432-3p
hsa-miR-374a-3p		hsa-miR-378a-3p		hsa-miR-193b-5p
hsa-miR-375-5p		hsa-miR-381-5p		hsa-miR-193b-3p
hsa-miR-375-3p		hsa-miR-381-3p		hsa-miR-497-5p
hsa-miR-376a-5p		hsa-miR-382-5p		hsa-miR-181d-3p
hsa-miR-377-5p		hsa-miR-383-5p		hsa-miR-512-5p
hsa-miR-378a-5p		hsa-miR-340-3p		hsa-miR-512-3p
hsa-miR-378a-3p		hsa-miR-330-5p		hsa-miR-498-5p
hsa-miR-381-5p		hsa-miR-330-3p		hsa-miR-515-3p
hsa-miR-381-3p		hsa-miR-328-5p		hsa-miR-519e-5p
hsa-miR-383-3p		hsa-miR-328-3p		hsa-miR-519e-3p
hsa-miR-330-5p		hsa-miR-342-5p		hsa-miR-520f-5p
hsa-miR-330-3p		hsa-miR-337-3p		hsa-miR-519c-5p
hsa-miR-328-5p		hsa-miR-323a-5p		hsa-miR-520a-5p
hsa-miR-328-3p		hsa-miR-326		hsa-miR-520a-3p
hsa-miR-342-5p		hsa-miR-151a-3p		hsa-miR-526b-5p
hsa-miR-342-3p		hsa-miR-135b-3p		hsa-miR-519b-5p
hsa-miR-337-3p		hsa-miR-331-5p		hsa-miR-525-5p
hsa-miR-323a-3p		hsa-miR-331-3p		hsa-miR-525-3p
hsa-miR-326		hsa-miR-324-5p		hsa-miR-523-5p
hsa-miR-151a-5p		hsa-miR-324-3p		hsa-miR-523-3p
hsa-miR-135b-5p		hsa-miR-339-5p		hsa-miR-518f-5p
hsa-miR-135b-3p		hsa-miR-339-3p		hsa-miR-518f-3p
hsa-miR-148b-3p		hsa-miR-325		hsa-miR-520b-5p
hsa-miR-331-5p		hsa-miR-345-5p		hsa-miR-518b
hsa-miR-331-3p		hsa-miR-345-3p		hsa-miR-526a-5p
hsa-miR-324-5p		hsa-miR-346		hsa-miR-526a-3p
hsa-miR-324-3p		hsa-miR-196b-5p		hsa-miR-520c-5p
hsa-miR-338-5p		hsa-miR-196b-3p		hsa-miR-518c-5p
hsa-miR-339-5p		hsa-miR-422a		hsa-miR-524-3p
hsa-miR-335-3p		hsa-miR-423-5p		hsa-miR-517a-3p
hsa-miR-325		hsa-miR-423-3p		hsa-miR-519d-3p
hsa-miR-345-5p		hsa-miR-424-3p		hsa-miR-521
hsa-miR-345-3p		hsa-miR-425-5p		hsa-miR-517b-3p
hsa-miR-346		hsa-miR-425-3p		hsa-miR-520g-5p
hsa-miR-196b-5p		hsa-miR-18b-5p		hsa-miR-520g-3p
hsa-miR-196b-3p		hsa-miR-18b-3p		hsa-miR-518e-5p
hsa-miR-422a		hsa-miR-448		hsa-miR-518e-3p
hsa-miR-423-5p		hsa-miR-449a		hsa-miR-518a-3p
hsa-miR-423-3p		hsa-miR-431-5p		hsa-miR-518d-5p
hsa-miR-424-5p		hsa-miR-431-3p		hsa-miR-520h
hsa-miR-424-3p		hsa-miR-433-5p		hsa-miR-522-5p
hsa-miR-425-5p		hsa-miR-433-3p		hsa-miR-522-3p
hsa-miR-425-3p		hsa-miR-329-5p		hsa-miR-519a-5p
hsa-miR-18b-5p		hsa-miR-409-5p		hsa-miR-519a-2-5p
hsa-miR-20b-5p		hsa-miR-412-3p		hsa-miR-500a-3p
hsa-miR-20b-3p		hsa-miR-410-5p		hsa-miR-501-5p
hsa-miR-449a		hsa-miR-410-3p		hsa-miR-501-3p
hsa-miR-431-5p		hsa-miR-483-5p		hsa-miR-502-3p
hsa-miR-431-3p		hsa-miR-483-3p		hsa-miR-503-5p
hsa-miR-433-3p		hsa-miR-484		hsa-miR-503-3p
hsa-miR-329-5p		hsa-miR-485-5p		hsa-miR-504-5p
hsa-miR-451a		hsa-miR-485-3p		hsa-miR-504-3p
hsa-miR-452-5p		hsa-miR-486-5p		hsa-miR-505-5p
hsa-miR-409-5p		hsa-miR-486-3p		hsa-miR-513a-5p
hsa-miR-409-3p		hsa-miR-487a-5p		hsa-miR-506-5p
hsa-miR-412-5p		hsa-miR-488-3p		hsa-miR-506-3p
hsa-miR-410-5p		hsa-miR-489-5p		hsa-miR-508-5p
hsa-miR-376b-5p		hsa-miR-489-3p		hsa-miR-509-5p
hsa-miR-483-3p		hsa-miR-490-5p		hsa-miR-509-3p
hsa-miR-484		hsa-miR-490-3p		hsa-miR-514a-5p
hsa-miR-485-5p		hsa-miR-491-5p		hsa-miR-455-5p
hsa-miR-485-3p		hsa-miR-491-3p		hsa-miR-455-3p
hsa-miR-486-3p		hsa-miR-511-5p		hsa-miR-539-5p
hsa-miR-487a-5p		hsa-miR-146b-5p		hsa-miR-487b-5p
hsa-miR-487a-3p		hsa-miR-146b-3p		hsa-miR-551a
hsa-miR-488-5p		hsa-miR-202-5p		hsa-miR-92b-5p
hsa-miR-490-5p		hsa-miR-202-3p		hsa-miR-92b-3p
hsa-miR-490-3p		hsa-miR-492		hsa-miR-557
hsa-miR-491-5p		hsa-miR-493-5p		hsa-miR-558
hsa-miR-511-5p		hsa-miR-493-3p		hsa-miR-561-5p
hsa-miR-146b-3p		hsa-miR-432-5p		hsa-miR-575
hsa-miR-202-3p		hsa-miR-432-3p		hsa-miR-578
hsa-miR-492		hsa-miR-494-5p		hsa-miR-583
hsa-miR-493-5p		hsa-miR-494-3p		hsa-miR-584-5p
hsa-miR-493-3p		hsa-miR-193b-5p		hsa-miR-585-5p
hsa-miR-432-5p		hsa-miR-193b-3p		hsa-miR-588
hsa-miR-432-3p		hsa-miR-497-5p		hsa-miR-589-5p
hsa-miR-494-5p		hsa-miR-181d-5p		hsa-miR-589-3p
hsa-miR-495-5p		hsa-miR-512-5p		hsa-miR-593-5p
hsa-miR-193b-5p		hsa-miR-512-3p		hsa-miR-593-3p
hsa-miR-193b-3p		hsa-miR-498-5p		hsa-miR-595
hsa-miR-497-5p		hsa-miR-498-3p		hsa-miR-597-3p
hsa-miR-497-3p		hsa-miR-520e-3p		hsa-miR-598-5p
hsa-miR-181d-5p		hsa-miR-515-5p		hsa-miR-598-3p
hsa-miR-181d-3p		hsa-miR-515-3p		hsa-miR-601
hsa-miR-512-3p		hsa-miR-519e-5p		hsa-miR-602
hsa-miR-498-5p		hsa-miR-519e-3p		hsa-miR-605-5p
hsa-miR-498-3p		hsa-miR-520f-3p		hsa-miR-608
hsa-miR-520e-3p		hsa-miR-519c-5p		hsa-miR-609
hsa-miR-515-3p		hsa-miR-520a-5p		hsa-miR-610
hsa-miR-519e-3p		hsa-miR-520a-3p		hsa-miR-611
hsa-miR-520f-3p		hsa-miR-526b-5p		hsa-miR-612
hsa-miR-519c-5p		hsa-miR-526b-3p		hsa-miR-613
hsa-miR-520a-5p		hsa-miR-519b-5p		hsa-miR-614
hsa-miR-520a-3p		hsa-miR-519b-3p		hsa-miR-615-3p
hsa-miR-526b-5p		hsa-miR-525-5p		hsa-miR-616-3p
hsa-miR-526b-3p		hsa-miR-525-3p		hsa-miR-619-5p
hsa-miR-519b-5p		hsa-miR-523-5p		hsa-miR-619-3p
hsa-miR-519b-3p		hsa-miR-523-3p		hsa-miR-620
hsa-miR-525-5p		hsa-miR-518f-3p		hsa-miR-622
hsa-miR-525-3p		hsa-miR-520b-3p		hsa-miR-623
hsa-miR-523-5p		hsa-miR-518b		hsa-miR-624-5p
hsa-miR-523-3p		hsa-miR-526a-3p		hsa-miR-628-3p
hsa-miR-518f-5p		hsa-miR-520c-3p		hsa-miR-629-5p
hsa-miR-518f-3p		hsa-miR-518c-5p		hsa-miR-629-3p
hsa-miR-520b-3p		hsa-miR-518c-3p		hsa-miR-630
hsa-miR-518b		hsa-miR-524-3p		hsa-miR-33b-5p
hsa-miR-526a-5p		hsa-miR-517a-3p		hsa-miR-33b-3p
hsa-miR-520c-5p		hsa-miR-519d-5p		hsa-miR-638
hsa-miR-520c-3p		hsa-miR-519d-3p		hsa-miR-641
hsa-miR-518c-5p		hsa-miR-520d-5p		hsa-miR-642a-5p
hsa-miR-518c-3p		hsa-miR-520d-3p		hsa-miR-643
hsa-miR-524-3p		hsa-miR-517b-3p		hsa-miR-647
hsa-miR-519d-5p		hsa-miR-520g-3p		hsa-miR-648
hsa-miR-519d-3p		hsa-miR-518e-5p		hsa-miR-650
hsa-miR-521		hsa-miR-518e-3p		hsa-miR-651-5p
hsa-miR-520d-3p		hsa-miR-518a-5p		hsa-miR-652-5p
hsa-miR-520g-5p		hsa-miR-518a-3p		hsa-miR-652-3p
hsa-miR-516b-5p		hsa-miR-518d-3p		hsa-miR-663a
hsa-miR-516b-3p		hsa-miR-517c-3p		hsa-miR-449b-5p
hsa-miR-518e-5p		hsa-miR-520h		hsa-miR-653-3p
hsa-miR-518e-3p		hsa-miR-522-5p		hsa-miR-654-5p
hsa-miR-518a-3p		hsa-miR-519a-5p		hsa-miR-656-5p
hsa-miR-518d-5p		hsa-miR-519a-3p		hsa-miR-657
hsa-miR-518d-3p		hsa-miR-527		hsa-miR-658
hsa-miR-517c-3p		hsa-miR-516a-5p		hsa-miR-659-3p
hsa-miR-522-5p		hsa-miR-500a-5p		hsa-miR-758-5p
hsa-miR-519a-5p		hsa-miR-500a-3p		hsa-miR-758-3p
hsa-miR-519a-3p		hsa-miR-501-5p		hsa-miR-671-5p
hsa-miR-516a-5p		hsa-miR-501-3p		hsa-miR-671-3p
hsa-miR-516a-3p		hsa-miR-502-3p		hsa-miR-668-5p
hsa-miR-499a-5p		hsa-miR-503-5p		hsa-miR-550a-3-5p
hsa-miR-500a-3p		hsa-miR-503-3p		hsa-miR-767-3p
hsa-miR-501-5p		hsa-miR-504-5p		hsa-miR-1224-5p
hsa-miR-502-5p		hsa-miR-504-3p		hsa-miR-320b
hsa-miR-502-3p		hsa-miR-505-5p		hsa-miR-320c
hsa-miR-450a-2-3p		hsa-miR-505-3p		hsa-miR-1296-3p
hsa-miR-503-5p		hsa-miR-506-5p		hsa-miR-1468-5p
hsa-miR-503-3p		hsa-miR-506-3p		hsa-miR-1271-5p
hsa-miR-504-5p		hsa-miR-508-3p		hsa-miR-1271-3p
hsa-miR-505-5p		hsa-miR-509-3p		hsa-miR-1185-2-3p
hsa-miR-505-3p		hsa-miR-510-5p		hsa-miR-769-3p
hsa-miR-513a-5p		hsa-miR-514a-5p		hsa-miR-766-3p
hsa-miR-507		hsa-miR-532-5p		hsa-miR-378d
hsa-miR-508-5p		hsa-miR-455-3p		hsa-miR-1185-1-3p
hsa-miR-509-5p		hsa-miR-545-5p		hsa-miR-762
hsa-miR-509-3p		hsa-miR-487b-5p		hsa-miR-670-5p
hsa-miR-510-5p		hsa-miR-551a		hsa-miR-1298-5p
hsa-miR-514a-3p		hsa-miR-554		hsa-miR-1298-3p
hsa-miR-532-3p		hsa-miR-92b-5p		hsa-miR-2113
hsa-miR-455-3p		hsa-miR-92b-3p		hsa-miR-765
hsa-miR-539-5p		hsa-miR-555		hsa-miR-770-5p
hsa-miR-544a		hsa-miR-556-3p		hsa-miR-675-5p
hsa-miR-376a-2-5p		hsa-miR-557		hsa-miR-298
hsa-miR-487b-5p		hsa-miR-558		hsa-miR-891a-3p
hsa-miR-487b-3p		hsa-miR-564		hsa-miR-450b-3p
hsa-miR-551a		hsa-miR-567		hsa-miR-874-5p
hsa-miR-92b-5p		hsa-miR-551b-3p		hsa-miR-874-3p
hsa-miR-92b-3p		hsa-miR-571		hsa-miR-541-5p
hsa-miR-557		hsa-miR-572		hsa-miR-541-3p
hsa-miR-558		hsa-miR-574-5p		hsa-miR-875-3p
hsa-miR-561-5p		hsa-miR-575		hsa-miR-708-5p
hsa-miR-564		hsa-miR-579-5p		hsa-miR-708-3p
hsa-miR-567		hsa-miR-579-3p		hsa-miR-885-5p
hsa-miR-551b-5p		hsa-miR-583		hsa-miR-885-3p
hsa-miR-571		hsa-miR-584-5p		hsa-miR-877-5p
hsa-miR-574-5p		hsa-miR-585-5p		hsa-miR-665
hsa-miR-574-3p		hsa-miR-587		hsa-miR-873-3p
hsa-miR-578		hsa-miR-548b-5p		hsa-miR-760
hsa-miR-583		hsa-miR-588		hsa-miR-301b-5p
hsa-miR-584-5p		hsa-miR-550a-5p		hsa-miR-216b-5p
hsa-miR-584-3p		hsa-miR-550a-3p		hsa-miR-920
hsa-miR-585-5p		hsa-miR-593-5p		hsa-miR-921
hsa-miR-585-3p		hsa-miR-593-3p		hsa-miR-509-3-5p
hsa-miR-587		hsa-miR-595		hsa-miR-935
hsa-miR-548b-5p		hsa-miR-596		hsa-miR-937-5p
hsa-miR-589-5p		hsa-miR-597-3p		hsa-miR-937-3p
hsa-miR-589-3p		hsa-miR-598-5p		hsa-miR-939-5p
hsa-miR-550a-5p		hsa-miR-599		hsa-miR-940
hsa-miR-550a-3p		hsa-miR-601		hsa-miR-943
hsa-miR-593-5p		hsa-miR-602		hsa-miR-1178-5p
hsa-miR-593-3p		hsa-miR-604		hsa-miR-1180-3p
hsa-miR-595		hsa-miR-605-5p		hsa-miR-1183
hsa-miR-596		hsa-miR-608		hsa-miR-1184
hsa-miR-597-5p		hsa-miR-609		hsa-miR-1225-5p
hsa-miR-597-3p		hsa-miR-610		hsa-miR-1225-3p
hsa-miR-598-5p		hsa-miR-612		hsa-miR-1226-5p
hsa-miR-598-3p		hsa-miR-614		hsa-miR-1226-3p
hsa-miR-601		hsa-miR-615-5p		hsa-miR-1227-5p
hsa-miR-602		hsa-miR-615-3p		hsa-miR-1227-3p
hsa-miR-604		hsa-miR-616-3p		hsa-miR-1228-5p
hsa-miR-605-5p		hsa-miR-548c-5p		hsa-miR-1229-5p
hsa-miR-608		hsa-miR-618		hsa-miR-1231
hsa-miR-609		hsa-miR-619-5p		hsa-miR-1233-5p
hsa-miR-610		hsa-miR-619-3p		hsa-miR-1234-3p
hsa-miR-611		hsa-miR-622		hsa-miR-1236-5p
hsa-miR-612		hsa-miR-623		hsa-miR-1236-3p
hsa-miR-613		hsa-miR-624-5p		hsa-miR-1237-5p
hsa-miR-614		hsa-miR-624-3p		hsa-miR-1237-3p
hsa-miR-615-5p		hsa-miR-625-5p		hsa-miR-1238-3p
hsa-miR-615-3p		hsa-miR-625-3p		hsa-miR-1200
hsa-miR-616-5p		hsa-miR-628-5p		hsa-miR-1203
hsa-miR-616-3p		hsa-miR-628-3p		hsa-miR-1204
hsa-miR-548c-5p		hsa-miR-629-5p		hsa-miR-1205
hsa-miR-617		hsa-miR-629-3p		hsa-miR-1207-5p
hsa-miR-618		hsa-miR-631		hsa-miR-1285-5p
hsa-miR-619-5p		hsa-miR-33b-3p		hsa-miR-1286
hsa-miR-619-3p		hsa-miR-632		hsa-miR-1287-3p
hsa-miR-621		hsa-miR-634		hsa-miR-1289
hsa-miR-622		hsa-miR-636		hsa-miR-1293
hsa-miR-623		hsa-miR-637		hsa-miR-1294
hsa-miR-624-5p		hsa-miR-638		hsa-miR-1295a
hsa-miR-625-5p		hsa-miR-639		hsa-miR-1299
hsa-miR-626		hsa-miR-640		hsa-miR-1302
hsa-miR-627-3p		hsa-miR-641		hsa-miR-1303
hsa-miR-628-3p		hsa-miR-642a-5p		hsa-miR-1304-3p
hsa-miR-629-5p		hsa-miR-642a-3p		hsa-miR-1247-3p
hsa-miR-629-3p		hsa-miR-643		hsa-miR-1249-5p
hsa-miR-630		hsa-miR-645		hsa-miR-1249-3p
hsa-miR-631		hsa-miR-646		hsa-miR-1250-5p
hsa-miR-33b-5p		hsa-miR-648		hsa-miR-1251-5p
hsa-miR-33b-3p		hsa-miR-649		hsa-miR-1257
hsa-miR-632		hsa-miR-651-3p		hsa-miR-1258
hsa-miR-634		hsa-miR-652-5p		hsa-miR-548m
hsa-miR-635		hsa-miR-652-3p		hsa-miR-1266-5p
hsa-miR-636		hsa-miR-548d-5p		hsa-miR-1266-3p
hsa-miR-637		hsa-miR-661		hsa-miR-1268a
hsa-miR-638		hsa-miR-662		hsa-miR-1270
hsa-miR-639		hsa-miR-663a		hsa-miR-1272
hsa-miR-641		hsa-miR-449b-5p		hsa-miR-1275
hsa-miR-642a-5p		hsa-miR-449b-3p		hsa-miR-1282
hsa-miR-643		hsa-miR-654-5p		hsa-miR-1288-3p
hsa-miR-646		hsa-miR-654-3p		hsa-miR-1306-3p
hsa-miR-648		hsa-miR-655-5p		hsa-miR-1307-3p
hsa-miR-649		hsa-miR-656-5p		hsa-miR-513b-5p
hsa-miR-650		hsa-miR-657		hsa-miR-513c-5p
hsa-miR-652-5p		hsa-miR-658		hsa-miR-1321
hsa-miR-652-3p		hsa-miR-659-5p		hsa-miR-1538
hsa-miR-548d-5p		hsa-miR-659-3p		hsa-miR-1539
hsa-miR-661		hsa-miR-660-3p		hsa-miR-103b
hsa-miR-662		hsa-miR-542-5p		hsa-miR-1908-5p
hsa-miR-663a		hsa-miR-758-5p		hsa-miR-1909-3p
hsa-miR-449b-5p		hsa-miR-758-3p		hsa-miR-1911-5p
hsa-miR-449b-3p		hsa-miR-671-5p		hsa-miR-1911-3p
hsa-miR-653-3p		hsa-miR-671-3p		hsa-miR-1914-3p
hsa-miR-654-5p		hsa-miR-668-5p		hsa-miR-1915-3p
hsa-miR-654-3p		hsa-miR-668-3p		hsa-miR-1976
hsa-miR-656-5p		hsa-miR-550a-3-5p		hsa-miR-2110
hsa-miR-549a-5p		hsa-miR-767-5p		hsa-miR-2115-5p
hsa-miR-657		hsa-miR-767-3p		hsa-miR-2116-5p
hsa-miR-658		hsa-miR-1224-5p		hsa-miR-2116-3p
hsa-miR-659-5p		hsa-miR-1224-3p		hsa-miR-2117
hsa-miR-659-3p		hsa-miR-151b		hsa-miR-548q
hsa-miR-660-5p		hsa-miR-320b		hsa-miR-2276-5p
hsa-miR-660-3p		hsa-miR-320c		hsa-miR-2276-3p
hsa-miR-542-5p		hsa-miR-1296-5p		hsa-miR-2681-5p
hsa-miR-758-3p		hsa-miR-1296-3p		hsa-miR-2682-5p
hsa-miR-671-5p		hsa-miR-1468-5p		hsa-miR-2682-3p
hsa-miR-671-3p		hsa-miR-1323		hsa-miR-711
hsa-miR-668-5p		hsa-miR-1271-3p		hsa-miR-718
hsa-miR-668-3p		hsa-miR-1301-5p		hsa-miR-2861
hsa-miR-550a-3-5p		hsa-miR-1301-3p		hsa-miR-2909
hsa-miR-767-5p		hsa-miR-449c-5p		hsa-miR-3116
hsa-miR-767-3p		hsa-miR-449c-3p		hsa-miR-3120-5p
hsa-miR-1224-5p		hsa-miR-769-5p		hsa-miR-3120-3p
hsa-miR-1224-3p		hsa-miR-769-3p		hsa-miR-3122
hsa-miR-151b		hsa-miR-766-5p		hsa-miR-3124-5p
hsa-miR-320b		hsa-miR-378d		hsa-miR-3125
hsa-miR-320c		hsa-miR-1185-1-3p		hsa-miR-3126-5p
hsa-miR-1296-5p		hsa-miR-762		hsa-miR-3126-3p
hsa-miR-1296-3p		hsa-miR-802		hsa-miR-3127-5p
hsa-miR-1468-5p		hsa-miR-670-5p		hsa-miR-3127-3p
hsa-miR-1323		hsa-miR-670-3p		hsa-miR-3130-5p
hsa-miR-1271-5p		hsa-miR-1298-5p		hsa-miR-3130-3p
hsa-miR-1271-3p		hsa-miR-761		hsa-miR-3131
hsa-miR-1301-5p		hsa-miR-764		hsa-miR-3132
hsa-miR-1301-3p		hsa-miR-765		hsa-miR-378b
hsa-miR-454-5p		hsa-miR-770-5p		hsa-miR-3136-5p
hsa-miR-1185-2-3p		hsa-miR-675-5p		hsa-miR-544b
hsa-miR-449c-5p		hsa-miR-675-3p		hsa-miR-3137
hsa-miR-769-5p		hsa-miR-298		hsa-miR-3138
hsa-miR-769-3p		hsa-miR-891a-5p		hsa-miR-3139
hsa-miR-766-5p		hsa-miR-891a-3p		hsa-miR-3140-3p
hsa-miR-766-3p		hsa-miR-874-3p		hsa-miR-3141
hsa-miR-378d		hsa-miR-890		hsa-miR-3142
hsa-miR-1185-1-3p		hsa-miR-891b		hsa-miR-3144-5p
hsa-miR-762		hsa-miR-888-3p		hsa-miR-3144-3p
hsa-miR-670-5p		hsa-miR-892b		hsa-miR-3147
hsa-miR-1298-3p		hsa-miR-541-5p		hsa-miR-3148
hsa-miR-2113		hsa-miR-541-3p		hsa-miR-3150a-3p
hsa-miR-761		hsa-miR-889-5p		hsa-miR-3151-5p
hsa-miR-764		hsa-miR-875-3p		hsa-miR-3152-3p
hsa-miR-765		hsa-miR-708-3p		hsa-miR-3074-5p
hsa-miR-770-5p		hsa-miR-744-5p		hsa-miR-3154
hsa-miR-675-5p		hsa-miR-885-5p		hsa-miR-3155a
hsa-miR-675-3p		hsa-miR-885-3p		hsa-miR-3156-5p
hsa-miR-298		hsa-miR-877-5p		hsa-miR-3157-5p
hsa-miR-892a		hsa-miR-877-3p		hsa-miR-3157-3p
hsa-miR-450b-3p		hsa-miR-887-5p		hsa-miR-3158-5p
hsa-miR-874-3p		hsa-miR-665		hsa-miR-3158-3p
hsa-miR-888-5p		hsa-miR-873-5p		hsa-miR-3160-3p
hsa-miR-888-3p		hsa-miR-543		hsa-miR-3162-5p
hsa-miR-541-3p		hsa-miR-760		hsa-miR-3166
hsa-miR-889-5p		hsa-miR-920		hsa-miR-1260b
hsa-miR-875-3p		hsa-miR-921		hsa-miR-3169
hsa-miR-708-5p		hsa-miR-922		hsa-miR-3170
hsa-miR-147b-3p		hsa-miR-509-3-5p		hsa-miR-3173-3p
hsa-miR-190b-5p		hsa-miR-933		hsa-miR-1193
hsa-miR-744-5p		hsa-miR-935		hsa-miR-3175
hsa-miR-744-3p		hsa-miR-937-5p		hsa-miR-3176
hsa-miR-885-3p		hsa-miR-939-5p		hsa-miR-3177-3p
hsa-miR-877-5p		hsa-miR-939-3p		hsa-miR-3178
hsa-miR-877-3p		hsa-miR-940		hsa-miR-3180-3p
hsa-miR-887-5p		hsa-miR-941		hsa-miR-548w
hsa-miR-887-3p		hsa-miR-943		hsa-miR-3183
hsa-miR-665		hsa-miR-297		hsa-miR-3184-3p
hsa-miR-873-5p		hsa-miR-1178-5p		hsa-miR-3185
hsa-miR-873-3p		hsa-miR-1178-3p		hsa-miR-3065-3p
hsa-miR-543		hsa-miR-1180-5p		hsa-miR-3186-5p
hsa-miR-374b-3p		hsa-miR-1180-3p		hsa-miR-3186-3p
hsa-miR-760		hsa-miR-1181		hsa-miR-3187-5p
hsa-miR-301b-5p		hsa-miR-1182		hsa-miR-3187-3p
hsa-miR-216b-5p		hsa-miR-1183		hsa-miR-3189-5p
hsa-miR-920		hsa-miR-1225-5p		hsa-miR-3189-3p
hsa-miR-924		hsa-miR-1225-3p		hsa-miR-3190-5p
hsa-miR-509-3-5p		hsa-miR-1226-5p		hsa-miR-3190-3p
hsa-miR-933		hsa-miR-1226-3p		hsa-miR-3191-3p
hsa-miR-934		hsa-miR-1227-5p		hsa-miR-3192-5p
hsa-miR-935		hsa-miR-1227-3p		hsa-miR-3192-3p
hsa-miR-936		hsa-miR-1228-5p		hsa-miR-3193
hsa-miR-937-5p		hsa-miR-1228-3p		hsa-miR-3194-5p
hsa-miR-937-3p		hsa-miR-1229-5p		hsa-miR-3194-3p
hsa-miR-938		hsa-miR-1229-3p		hsa-miR-3196
hsa-miR-939-5p		hsa-miR-1231		hsa-miR-3197
hsa-miR-939-3p		hsa-miR-1233-5p		hsa-miR-3198
hsa-miR-940		hsa-miR-1233-3p		hsa-miR-3199
hsa-miR-941		hsa-miR-1234-3p		hsa-miR-514b-5p
hsa-miR-942-5p		hsa-miR-1236-5p		hsa-miR-514b-3p
hsa-miR-942-3p		hsa-miR-1237-5p		hsa-miR-4294
hsa-miR-943		hsa-miR-1237-3p		hsa-miR-4299
hsa-miR-1178-5p		hsa-miR-1238-5p		hsa-miR-4298
hsa-miR-1178-3p		hsa-miR-1238-3p		hsa-miR-4300
hsa-miR-1180-5p		hsa-miR-1200		hsa-miR-4304
hsa-miR-1180-3p		hsa-miR-1202		hsa-miR-4302
hsa-miR-1181		hsa-miR-1203		hsa-miR-4309
hsa-miR-1182		hsa-miR-663b		hsa-miR-4310
hsa-miR-1183		hsa-miR-1204		hsa-miR-4315
hsa-miR-1184		hsa-miR-1205		hsa-miR-4316
hsa-miR-1225-5p		hsa-miR-1207-5p		hsa-miR-4314
hsa-miR-1225-3p		hsa-miR-548e-5p		hsa-miR-4318
hsa-miR-1226-5p		hsa-miR-548j-5p		hsa-miR-4317
hsa-miR-1226-3p		hsa-miR-1285-5p		hsa-miR-4324
hsa-miR-1227-3p		hsa-miR-1286		hsa-miR-4257
hsa-miR-1228-5p		hsa-miR-1287-5p		hsa-miR-4259
hsa-miR-1228-3p		hsa-miR-1287-3p		hsa-miR-4260
hsa-miR-1229-5p		hsa-miR-1289		hsa-miR-4253
hsa-miR-1229-3p		hsa-miR-548k		hsa-miR-4254
hsa-miR-1231		hsa-miR-1293		hsa-miR-4325
hsa-miR-1233-5p		hsa-miR-1294		hsa-miR-4327
hsa-miR-1233-3p		hsa-miR-1295a		hsa-miR-4265
hsa-miR-1234-3p		hsa-miR-1299		hsa-miR-4268
hsa-miR-1236-5p		hsa-miR-1302		hsa-miR-4269
hsa-miR-1236-3p		hsa-miR-1303		hsa-miR-4270
hsa-miR-1237-3p		hsa-miR-1304-5p		hsa-miR-4281
hsa-miR-1238-5p		hsa-miR-1304-3p		hsa-miR-4277
hsa-miR-1200		hsa-miR-1244		hsa-miR-4279
hsa-miR-1202		hsa-miR-1245a		hsa-miR-4278
hsa-miR-1203		hsa-miR-1247-5p		hsa-miR-4280
hsa-miR-663b		hsa-miR-1247-3p		hsa-miR-4283
hsa-miR-1204		hsa-miR-1248		hsa-miR-4287
hsa-miR-1206		hsa-miR-1249-5p		hsa-miR-4288
hsa-miR-1207-5p		hsa-miR-1249-3p		hsa-miR-4292
hsa-miR-1207-3p		hsa-miR-1250-5p		hsa-miR-4289
hsa-miR-1208		hsa-miR-1251-3p		hsa-miR-4291
hsa-miR-1285-5p		hsa-miR-1256		hsa-miR-500b-5p
hsa-miR-1286		hsa-miR-1257		hsa-miR-500b-3p
hsa-miR-1287-3p		hsa-miR-1258		hsa-miR-4328
hsa-miR-1289		hsa-miR-1260a		hsa-miR-3605-3p
hsa-miR-1291		hsa-miR-1262		hsa-miR-3610
hsa-miR-1293		hsa-miR-1263		hsa-miR-3612
hsa-miR-1294		hsa-miR-1266-5p		hsa-miR-3614-3p
hsa-miR-1295a		hsa-miR-1266-3p		hsa-miR-3615
hsa-miR-1299		hsa-miR-1267		hsa-miR-3617-3p
hsa-miR-548l		hsa-miR-1268a		hsa-miR-3619-5p
hsa-miR-1303		hsa-miR-1270		hsa-miR-3620-5p
hsa-miR-1304-5p		hsa-miR-1275		hsa-miR-3621
hsa-miR-1304-3p		hsa-miR-1276		hsa-miR-3622a-5p
hsa-miR-1244		hsa-miR-302e		hsa-miR-3622b-5p
hsa-miR-1247-3p		hsa-miR-548i		hsa-miR-3622b-3p
hsa-miR-1248		hsa-miR-1281		hsa-miR-3650
hsa-miR-1249-5p		hsa-miR-1282		hsa-miR-3652
hsa-miR-1249-3p		hsa-miR-1284		hsa-miR-3659
hsa-miR-1250-5p		hsa-miR-1288-5p		hsa-miR-3660
hsa-miR-1250-3p		hsa-miR-1288-3p		hsa-miR-3663-5p
hsa-miR-1251-5p		hsa-miR-1292-5p		hsa-miR-3663-3p
hsa-miR-1251-3p		hsa-miR-1255b-5p		hsa-miR-3665
hsa-miR-1257		hsa-miR-1306-5p		hsa-miR-3675-5p
hsa-miR-1258		hsa-miR-1306-3p		hsa-miR-3677-5p
hsa-miR-1260a		hsa-miR-1307-5p		hsa-miR-3678-3p
hsa-miR-1263		hsa-miR-513c-5p		hsa-miR-3679-5p
hsa-miR-548m		hsa-miR-1197		hsa-miR-3679-3p
hsa-miR-1265		hsa-miR-1469		hsa-miR-3680-3p
hsa-miR-1266-5p		hsa-miR-1470		hsa-miR-3681-5p
hsa-miR-1266-3p		hsa-miR-1471		hsa-miR-3689a-5p
hsa-miR-1268a		hsa-miR-1538		hsa-miR-3689a-3p
hsa-miR-1269a		hsa-miR-1539		hsa-miR-3690
hsa-miR-1270		hsa-miR-320d		hsa-miR-3691-5p
hsa-miR-1275		hsa-miR-1825		hsa-miR-3691-3p
hsa-miR-1276		hsa-miR-1827		hsa-miR-3692-5p
hsa-miR-302e		hsa-miR-1908-5p		hsa-miR-3713
hsa-miR-1281		hsa-miR-1909-5p		hsa-miR-3907
hsa-miR-1284		hsa-miR-1909-3p		hsa-miR-3689b-5p
hsa-miR-1288-3p		hsa-miR-1910-5p		hsa-miR-3689b-3p
hsa-miR-1292-5p		hsa-miR-1910-3p		hsa-miR-3909
hsa-miR-1292-3p		hsa-miR-1911-5p		hsa-miR-3911
hsa-miR-664a-5p		hsa-miR-1911-3p		hsa-miR-3913-5p
hsa-miR-1306-5p		hsa-miR-1912-5p		hsa-miR-3916
hsa-miR-1306-3p		hsa-miR-1913		hsa-miR-3917
hsa-miR-1307-5p		hsa-miR-1914-5p		hsa-miR-3918
hsa-miR-1307-3p		hsa-miR-1914-3p		hsa-miR-3922-5p
hsa-miR-513c-5p		hsa-miR-1915-5p		hsa-miR-3922-3p
hsa-miR-1322		hsa-miR-1972		hsa-miR-3925-5p
hsa-miR-1197		hsa-miR-1976		hsa-miR-3926
hsa-miR-1469		hsa-miR-2114-5p		hsa-miR-3927-3p
hsa-miR-1470		hsa-miR-2115-5p		hsa-miR-3928-5p
hsa-miR-1471		hsa-miR-2116-5p		hsa-miR-3928-3p
hsa-miR-1538		hsa-miR-2116-3p		hsa-miR-3929
hsa-miR-1539		hsa-miR-548q		hsa-miR-3934-5p
hsa-miR-103b		hsa-miR-2276-5p		hsa-miR-3934-3p
hsa-miR-320d		hsa-miR-2276-3p		hsa-miR-3935
hsa-miR-1908-5p		hsa-miR-2277-5p		hsa-miR-3937
hsa-miR-1908-3p		hsa-miR-2277-3p		hsa-miR-3938
hsa-miR-1909-5p		hsa-miR-2278		hsa-miR-3939
hsa-miR-1909-3p		hsa-miR-2681-5p		hsa-miR-3940-5p
hsa-miR-1910-5p		hsa-miR-2681-3p		hsa-miR-3940-3p
hsa-miR-1910-3p		hsa-miR-2682-5p		hsa-miR-3943
hsa-miR-1911-5p		hsa-miR-2682-3p		hsa-miR-3944-5p
hsa-miR-1911-3p		hsa-miR-711		hsa-miR-3945
hsa-miR-1912-5p		hsa-miR-718		hsa-miR-642b-5p
hsa-miR-1912-3p		hsa-miR-2861		hsa-miR-550b-2-5p
hsa-miR-1913		hsa-miR-2909		hsa-miR-1268b
hsa-miR-1914-5p		hsa-miR-3116		hsa-miR-378e
hsa-miR-1914-3p		hsa-miR-3117-3p		hsa-miR-378f
hsa-miR-1915-5p		hsa-miR-3120-5p		hsa-miR-4422
hsa-miR-1915-3p		hsa-miR-3122		hsa-miR-378g
hsa-miR-1972		hsa-miR-3124-5p		hsa-miR-4428
hsa-miR-1976		hsa-miR-3124-3p		hsa-miR-4429
hsa-miR-2110		hsa-miR-3125		hsa-miR-4430
hsa-miR-2114-5p		hsa-miR-3126-5p		hsa-miR-4433a-5p
hsa-miR-2115-5p		hsa-miR-3127-5p		hsa-miR-4433a-3p
hsa-miR-2116-5p		hsa-miR-3127-3p		hsa-miR-4436a
hsa-miR-2116-3p		hsa-miR-3128		hsa-miR-4437
hsa-miR-2117		hsa-miR-3129-5p		hsa-miR-4439
hsa-miR-2276-5p		hsa-miR-3130-5p		hsa-miR-4441
hsa-miR-2276-3p		hsa-miR-3130-3p		hsa-miR-4443
hsa-miR-2277-5p		hsa-miR-3131		hsa-miR-4444
hsa-miR-2277-3p		hsa-miR-378b		hsa-miR-4446-3p
hsa-miR-2278		hsa-miR-3135a		hsa-miR-4447
hsa-miR-2681-5p		hsa-miR-3136-5p		hsa-miR-4448
hsa-miR-2681-3p		hsa-miR-544b		hsa-miR-4449
hsa-miR-2682-5p		hsa-miR-3137		hsa-miR-4450
hsa-miR-2682-3p		hsa-miR-3138		hsa-miR-4451
hsa-miR-718		hsa-miR-3139		hsa-miR-4453
hsa-miR-2861		hsa-miR-3140-3p		hsa-miR-4454
hsa-miR-3115		hsa-miR-548t-3p		hsa-miR-4456
hsa-miR-3116		hsa-miR-3141		hsa-miR-4458
hsa-miR-3120-5p		hsa-miR-3142		hsa-miR-3135b
hsa-miR-3120-3p		hsa-miR-3144-5p		hsa-miR-4462
hsa-miR-3122		hsa-miR-3144-3p		hsa-miR-4463
hsa-miR-3124-5p		hsa-miR-1273c		hsa-miR-4466
hsa-miR-3124-3p		hsa-miR-3146		hsa-miR-4467
hsa-miR-548s		hsa-miR-3147		hsa-miR-4469
hsa-miR-3125		hsa-miR-3148		hsa-miR-4472
hsa-miR-3126-5p		hsa-miR-3150a-5p		hsa-miR-4474-3p
hsa-miR-3126-3p		hsa-miR-3150a-3p		hsa-miR-4476
hsa-miR-3127-5p		hsa-miR-3151-5p		hsa-miR-4478
hsa-miR-3127-3p		hsa-miR-3151-3p		hsa-miR-3689c
hsa-miR-3129-5p		hsa-miR-3152-5p		hsa-miR-3689e
hsa-miR-3130-5p		hsa-miR-3152-3p		hsa-miR-3689f
hsa-miR-3130-3p		hsa-miR-3153		hsa-miR-3155b
hsa-miR-3131		hsa-miR-3074-5p		hsa-miR-4481
hsa-miR-3132		hsa-miR-3154		hsa-miR-4482-5p
hsa-miR-466		hsa-miR-3155a		hsa-miR-4482-3p
hsa-miR-3136-5p		hsa-miR-3156-5p		hsa-miR-4483
hsa-miR-3137		hsa-miR-3156-3p		hsa-miR-4484
hsa-miR-3138		hsa-miR-3157-5p		hsa-miR-4485-3p
hsa-miR-3139		hsa-miR-3157-3p		hsa-miR-4486
hsa-miR-3140-3p		hsa-miR-3158-5p		hsa-miR-4487
hsa-miR-3141		hsa-miR-3158-3p		hsa-miR-4489
hsa-miR-3142		hsa-miR-3159		hsa-miR-4492
hsa-miR-3147		hsa-miR-3160-5p		hsa-miR-4493
hsa-miR-548v		hsa-miR-3160-3p		hsa-miR-4494
hsa-miR-3150a-5p		hsa-miR-3161		hsa-miR-4497
hsa-miR-3150a-3p		hsa-miR-3162-5p		hsa-miR-4498
hsa-miR-3151-5p		hsa-miR-3162-3p		hsa-miR-4499
hsa-miR-3152-3p		hsa-miR-3163		hsa-miR-4502
hsa-miR-3153		hsa-miR-1260b		hsa-miR-4505
hsa-miR-3074-5p		hsa-miR-3169		hsa-miR-4506
hsa-miR-3074-3p		hsa-miR-3170		hsa-miR-2392
hsa-miR-3154		hsa-miR-3171		hsa-miR-4507
hsa-miR-3155a		hsa-miR-3173-5p		hsa-miR-4508
hsa-miR-3156-5p		hsa-miR-3173-3p		hsa-miR-4510
hsa-miR-3156-3p		hsa-miR-1193		hsa-miR-4511
hsa-miR-3157-5p		hsa-miR-323b-5p		hsa-miR-4512
hsa-miR-3157-3p		hsa-miR-3175		hsa-miR-4513
hsa-miR-3158-5p		hsa-miR-3176		hsa-miR-4514
hsa-miR-3158-3p		hsa-miR-3177-5p		hsa-miR-4516
hsa-miR-3160-5p		hsa-miR-3177-3p		hsa-miR-4518
hsa-miR-3162-5p		hsa-miR-3178		hsa-miR-4520-5p
hsa-miR-3164		hsa-miR-3179		hsa-miR-4523
hsa-miR-3165		hsa-miR-3180-5p		hsa-miR-4525
hsa-miR-3166		hsa-miR-3180-3p		hsa-miR-4526
hsa-miR-1260b		hsa-miR-548w		hsa-miR-4529-5p
hsa-miR-3168		hsa-miR-3181		hsa-miR-4529-3p
hsa-miR-3169		hsa-miR-3183		hsa-miR-4530
hsa-miR-3173-5p		hsa-miR-3184-5p		hsa-miR-4531
hsa-miR-3173-3p		hsa-miR-3185		hsa-miR-4533
hsa-miR-1193		hsa-miR-3186-5p		hsa-miR-4534
hsa-miR-323b-5p		hsa-miR-3186-3p		hsa-miR-4535
hsa-miR-323b-3p		hsa-miR-3187-5p		hsa-miR-1587
hsa-miR-3174		hsa-miR-3187-3p		hsa-miR-4536-5p
hsa-miR-3176		hsa-miR-3189-5p		hsa-miR-548an
hsa-miR-3177-5p		hsa-miR-3189-3p		hsa-miR-4540
hsa-miR-3177-3p		hsa-miR-320e		hsa-miR-3960
hsa-miR-3178		hsa-miR-3190-5p		hsa-miR-3972
hsa-miR-3180-3p		hsa-miR-3190-3p		hsa-miR-3976
hsa-miR-3181		hsa-miR-3191-5p		hsa-miR-4632-5p
hsa-miR-3183		hsa-miR-3191-3p		hsa-miR-4632-3p
hsa-miR-3184-5p		hsa-miR-3192-5p		hsa-miR-4638-5p
hsa-miR-3184-3p		hsa-miR-3192-3p		hsa-miR-4638-3p
hsa-miR-3185		hsa-miR-3193		hsa-miR-4640-5p
hsa-miR-3065-3p		hsa-miR-3194-5p		hsa-miR-4640-3p
hsa-miR-3186-5p		hsa-miR-3194-3p		hsa-miR-4642
hsa-miR-3187-5p		hsa-miR-3195		hsa-miR-4644
hsa-miR-3187-3p		hsa-miR-3196		hsa-miR-4645-5p
hsa-miR-3188		hsa-miR-3197		hsa-miR-4645-3p
hsa-miR-3189-5p		hsa-miR-3198		hsa-miR-4646-5p
hsa-miR-3189-3p		hsa-miR-3199		hsa-miR-4647
hsa-miR-320e		hsa-miR-3200-5p		hsa-miR-4648
hsa-miR-3190-5p		hsa-miR-3200-3p		hsa-miR-4649-5p
hsa-miR-3190-3p		hsa-miR-514b-5p		hsa-miR-4649-3p
hsa-miR-3191-5p		hsa-miR-4296		hsa-miR-4650-5p
hsa-miR-3191-3p		hsa-miR-378c		hsa-miR-4651
hsa-miR-3192-5p		hsa-miR-4294		hsa-miR-4652-3p
hsa-miR-3192-3p		hsa-miR-4301		hsa-miR-4653-3p
hsa-miR-3193		hsa-miR-4299		hsa-miR-4654
hsa-miR-3194-3p		hsa-miR-4298		hsa-miR-4655-5p
hsa-miR-3195		hsa-miR-4300		hsa-miR-4655-3p
hsa-miR-3196		hsa-miR-4302		hsa-miR-4656
hsa-miR-3197		hsa-miR-4303		hsa-miR-4657
hsa-miR-3198		hsa-miR-4305		hsa-miR-4658
hsa-miR-3200-3p		hsa-miR-4309		hsa-miR-4659a-5p
hsa-miR-514b-5p		hsa-miR-4308		hsa-miR-4660
hsa-miR-514b-3p		hsa-miR-4312		hsa-miR-4661-5p
hsa-miR-3202		hsa-miR-4313		hsa-miR-4659b-3p
hsa-miR-4296		hsa-miR-4315		hsa-miR-4663
hsa-miR-4297		hsa-miR-4316		hsa-miR-4664-5p
hsa-miR-378c		hsa-miR-4314		hsa-miR-4664-3p
hsa-miR-4299		hsa-miR-4319		hsa-miR-4665-5p
hsa-miR-4298		hsa-miR-4320		hsa-miR-4667-5p
hsa-miR-4300		hsa-miR-4322		hsa-miR-219b-5p
hsa-miR-4304		hsa-miR-4321		hsa-miR-4671-5p
hsa-miR-4302		hsa-miR-4324		hsa-miR-4671-3p
hsa-miR-4303		hsa-miR-4257		hsa-miR-4672
hsa-miR-4305		hsa-miR-4258		hsa-miR-4673
hsa-miR-4308		hsa-miR-4259		hsa-miR-4675
hsa-miR-4312		hsa-miR-4260		hsa-miR-4677-5p
hsa-miR-4313		hsa-miR-4253		hsa-miR-4678
hsa-miR-4315		hsa-miR-4254		hsa-miR-4680-5p
hsa-miR-4316		hsa-miR-4252		hsa-miR-4684-3p
hsa-miR-4314		hsa-miR-4325		hsa-miR-4685-3p
hsa-miR-4318		hsa-miR-4326		hsa-miR-4686
hsa-miR-4319		hsa-miR-4327		hsa-miR-4687-3p
hsa-miR-4320		hsa-miR-4261		hsa-miR-1343-5p
hsa-miR-4322		hsa-miR-4265		hsa-miR-1343-3p
hsa-miR-4321		hsa-miR-4266		hsa-miR-4688
hsa-miR-4323		hsa-miR-4267		hsa-miR-4689
hsa-miR-4324		hsa-miR-2355-5p		hsa-miR-4690-5p
hsa-miR-4257		hsa-miR-4268		hsa-miR-4690-3p
hsa-miR-4258		hsa-miR-4269		hsa-miR-4691-5p
hsa-miR-4259		hsa-miR-4263		hsa-miR-4691-3p
hsa-miR-4260		hsa-miR-4270		hsa-miR-4692
hsa-miR-4253		hsa-miR-4271		hsa-miR-4695-5p
hsa-miR-4254		hsa-miR-4274		hsa-miR-4695-3p
hsa-miR-4255		hsa-miR-4281		hsa-miR-4697-5p
hsa-miR-4252		hsa-miR-4277		hsa-miR-4697-3p
hsa-miR-4326		hsa-miR-4279		hsa-miR-4699-3p
hsa-miR-4327		hsa-miR-4278		hsa-miR-4700-5p
hsa-miR-4265		hsa-miR-4280		hsa-miR-4701-3p
hsa-miR-4267		hsa-miR-4285		hsa-miR-4704-5p
hsa-miR-2355-3p		hsa-miR-4283		hsa-miR-4706
hsa-miR-4268		hsa-miR-4284		hsa-miR-4707-5p
hsa-miR-4269		hsa-miR-4286		hsa-miR-4707-3p
hsa-miR-4270		hsa-miR-4287		hsa-miR-4708-5p
hsa-miR-4271		hsa-miR-4289		hsa-miR-4708-3p
hsa-miR-4274		hsa-miR-4290		hsa-miR-4709-5p
hsa-miR-4281		hsa-miR-4291		hsa-miR-4709-3p
hsa-miR-4279		hsa-miR-4330		hsa-miR-4710
hsa-miR-4278		hsa-miR-500b-3p		hsa-miR-4711-5p
hsa-miR-4280		hsa-miR-3605-5p		hsa-miR-4712-5p
hsa-miR-4285		hsa-miR-3606-5p		hsa-miR-4713-5p
hsa-miR-4283		hsa-miR-3610		hsa-miR-4713-3p
hsa-miR-4284		hsa-miR-3612		hsa-miR-4714-3p
hsa-miR-4286		hsa-miR-3614-5p		hsa-miR-4715-5p
hsa-miR-4287		hsa-miR-3614-3p		hsa-miR-4716-5p
hsa-miR-4289		hsa-miR-3616-3p		hsa-miR-4716-3p
hsa-miR-4291		hsa-miR-3617-3p		hsa-miR-3529-5p
hsa-miR-4329		hsa-miR-3619-5p		hsa-miR-4717-3p
hsa-miR-500b-5p		hsa-miR-3619-3p		hsa-miR-4721
hsa-miR-3605-5p		hsa-miR-23c		hsa-miR-4722-5p
hsa-miR-3605-3p		hsa-miR-3620-5p		hsa-miR-4723-5p
hsa-miR-3610		hsa-miR-3620-3p		hsa-miR-4723-3p
hsa-miR-3612		hsa-miR-3621		hsa-miR-4724-5p
hsa-miR-3614-5p		hsa-miR-3622a-5p		hsa-miR-4725-5p
hsa-miR-3614-3p		hsa-miR-3622a-3p		hsa-miR-4725-3p
hsa-miR-3615		hsa-miR-3622b-5p		hsa-miR-4726-5p
hsa-miR-3616-3p		hsa-miR-3622b-3p		hsa-miR-4726-3p
hsa-miR-3617-5p		hsa-miR-3646		hsa-miR-4727-5p
hsa-miR-3617-3p		hsa-miR-3648		hsa-miR-4727-3p
hsa-miR-3619-5p		hsa-miR-3649		hsa-miR-4728-5p
hsa-miR-3619-3p		hsa-miR-3650		hsa-miR-4728-3p
hsa-miR-3620-5p		hsa-miR-3652		hsa-miR-4730
hsa-miR-3620-3p		hsa-miR-3654		hsa-miR-4734
hsa-miR-3621		hsa-miR-3655		hsa-miR-4735-3p
hsa-miR-3622a-5p		hsa-miR-3657		hsa-miR-4736
hsa-miR-3622a-3p		hsa-miR-3659		hsa-miR-3064-5p
hsa-miR-3622b-5p		hsa-miR-3663-5p		hsa-miR-4738-5p
hsa-miR-3648		hsa-miR-3663-3p		hsa-miR-4738-3p
hsa-miR-3649		hsa-miR-3664-5p		hsa-miR-4739
hsa-miR-3650		hsa-miR-3665		hsa-miR-4741
hsa-miR-3651		hsa-miR-3667-5p		hsa-miR-4742-5p
hsa-miR-3652		hsa-miR-3670		hsa-miR-4742-3p
hsa-miR-3654		hsa-miR-3677-5p		hsa-miR-4743-5p
hsa-miR-3655		hsa-miR-3677-3p		hsa-miR-4743-3p
hsa-miR-3657		hsa-miR-3678-5p		hsa-miR-122b-5p
hsa-miR-3659		hsa-miR-3678-3p		hsa-miR-4745-5p
hsa-miR-3661		hsa-miR-3679-5p		hsa-miR-4746-5p
hsa-miR-3663-5p		hsa-miR-3679-3p		hsa-miR-4748
hsa-miR-3663-3p		hsa-miR-3680-5p		hsa-miR-4749-5p
hsa-miR-3664-5p		hsa-miR-3680-3p		hsa-miR-4750-5p
hsa-miR-3664-3p		hsa-miR-3681-5p		hsa-miR-4751
hsa-miR-3665		hsa-miR-3681-3p		hsa-miR-371b-5p
hsa-miR-3666		hsa-miR-3685		hsa-miR-4755-3p
hsa-miR-3667-5p		hsa-miR-3689a-5p		hsa-miR-499b-5p
hsa-miR-3667-3p		hsa-miR-3689a-3p		hsa-miR-4756-3p
hsa-miR-3670		hsa-miR-3690		hsa-miR-4757-5p
hsa-miR-3675-5p		hsa-miR-3692-3p		hsa-miR-4757-3p
hsa-miR-3677-5p		hsa-miR-3714		hsa-miR-4758-5p
hsa-miR-3677-3p		hsa-miR-3180		hsa-miR-4761-3p
hsa-miR-3678-5p		hsa-miR-3907		hsa-miR-4762-3p
hsa-miR-3678-3p		hsa-miR-3689b-5p		hsa-miR-4763-3p
hsa-miR-3679-5p		hsa-miR-3689b-3p		hsa-miR-4764-5p
hsa-miR-3679-3p		hsa-miR-3909		hsa-miR-4767
hsa-miR-3680-5p		hsa-miR-3911		hsa-miR-4769-5p
hsa-miR-3680-3p		hsa-miR-3913-5p		hsa-miR-4769-3p
hsa-miR-3681-5p		hsa-miR-3916		hsa-miR-4774-5p
hsa-miR-3681-3p		hsa-miR-3917		hsa-miR-4776-5p
hsa-miR-3685		hsa-miR-3918		hsa-miR-4776-3p
hsa-miR-3689a-5p		hsa-miR-3919		hsa-miR-4779
hsa-miR-3689a-3p		hsa-miR-3150b-5p		hsa-miR-4780
hsa-miR-3691-5p		hsa-miR-3150b-3p		hsa-miR-4436b-5p
hsa-miR-3692-5p		hsa-miR-3921		hsa-miR-4436b-3p
hsa-miR-3692-3p		hsa-miR-3922-5p		hsa-miR-4781-5p
hsa-miR-3713		hsa-miR-3925-5p		hsa-miR-4783-5p
hsa-miR-3714		hsa-miR-3926		hsa-miR-4784
hsa-miR-3180		hsa-miR-676-5p		hsa-miR-4785
hsa-miR-3907		hsa-miR-676-3p		hsa-miR-1245b-5p
hsa-miR-3689b-5p		hsa-miR-3928-5p		hsa-miR-2467-5p
hsa-miR-3689b-3p		hsa-miR-3928-3p		hsa-miR-4786-5p
hsa-miR-3908		hsa-miR-3929		hsa-miR-4786-3p
hsa-miR-3911		hsa-miR-3934-3p		hsa-miR-4787-5p
hsa-miR-3913-3p		hsa-miR-3936		hsa-miR-4793-3p
hsa-miR-3916		hsa-miR-3937		hsa-miR-4796-5p
hsa-miR-3917		hsa-miR-3940-5p		hsa-miR-4796-3p
hsa-miR-3918		hsa-miR-3940-3p		hsa-miR-4799-3p
hsa-miR-3150b-5p		hsa-miR-3943		hsa-miR-4800-5p
hsa-miR-3150b-3p		hsa-miR-3944-3p		hsa-miR-4800-3p
hsa-miR-3921		hsa-miR-3945		hsa-miR-4804-5p
hsa-miR-3922-5p		hsa-miR-642b-5p		hsa-miR-5000-5p
hsa-miR-3922-3p		hsa-miR-642b-3p		hsa-miR-5001-5p
hsa-miR-3924		hsa-miR-550b-2-5p		hsa-miR-5001-3p
hsa-miR-3926		hsa-miR-550b-3p		hsa-miR-5003-5p
hsa-miR-676-5p		hsa-miR-548aa		hsa-miR-5004-5p
hsa-miR-676-3p		hsa-miR-548o-5p		hsa-miR-5004-3p
hsa-miR-3928-5p		hsa-miR-1268b		hsa-miR-5006-5p
hsa-miR-3928-3p		hsa-miR-378e		hsa-miR-5006-3p
hsa-miR-3929		hsa-miR-4418		hsa-miR-5008-5p
hsa-miR-3934-5p		hsa-miR-378f		hsa-miR-5010-5p
hsa-miR-3934-3p		hsa-miR-4420		hsa-miR-5010-3p
hsa-miR-3935		hsa-miR-4423-5p		hsa-miR-5047
hsa-miR-3936		hsa-miR-4423-3p		hsa-miR-5087
hsa-miR-3937		hsa-miR-378g		hsa-miR-5088-5p
hsa-miR-3938		hsa-miR-4425		hsa-miR-5089-5p
hsa-miR-548y		hsa-miR-4427		hsa-miR-5090
hsa-miR-3940-5p		hsa-miR-4428		hsa-miR-5092
hsa-miR-3940-3p		hsa-miR-4429		hsa-miR-5093
hsa-miR-3943		hsa-miR-4430		hsa-miR-5094
hsa-miR-3944-5p		hsa-miR-4432		hsa-miR-5187-3p
hsa-miR-3944-3p		hsa-miR-4433a-5p		hsa-miR-5188
hsa-miR-3945		hsa-miR-4433a-3p		hsa-miR-5189-5p
hsa-miR-642b-5p		hsa-miR-4435		hsa-miR-5190
hsa-miR-642b-3p		hsa-miR-4436a		hsa-miR-5191
hsa-miR-550b-2-5p		hsa-miR-4437		hsa-miR-5192
hsa-miR-548o-5p		hsa-miR-4438		hsa-miR-5194
hsa-miR-1268b		hsa-miR-4439		hsa-miR-5195-3p
hsa-miR-4418		hsa-miR-4440		hsa-miR-5196-5p
hsa-miR-378f		hsa-miR-4443		hsa-miR-5196-3p
hsa-miR-4420		hsa-miR-4444		hsa-miR-5571-3p
hsa-miR-4421		hsa-miR-4446-5p		hsa-miR-5572
hsa-miR-4423-5p		hsa-miR-4447		hsa-miR-548aq-5p
hsa-miR-4423-3p		hsa-miR-4448		hsa-miR-5579-3p
hsa-miR-378g		hsa-miR-4449		hsa-miR-664b-5p
hsa-miR-4425		hsa-miR-4450		hsa-miR-5581-5p
hsa-miR-4428		hsa-miR-4451		hsa-miR-5581-3p
hsa-miR-4429		hsa-miR-4452		hsa-miR-5585-5p
hsa-miR-4430		hsa-miR-4453		hsa-miR-5585-3p
hsa-miR-4433a-5p		hsa-miR-4454		hsa-miR-5587-5p
hsa-miR-4433a-3p		hsa-miR-4456		hsa-miR-548au-3p
hsa-miR-4435		hsa-miR-4458		hsa-miR-1295b-5p
hsa-miR-4436a		hsa-miR-4460		hsa-miR-1295b-3p
hsa-miR-4437		hsa-miR-378h		hsa-miR-5588-5p
hsa-miR-4439		hsa-miR-3135b		hsa-miR-5589-5p
hsa-miR-4440		hsa-miR-4462		hsa-miR-5591-5p
hsa-miR-4441		hsa-miR-4463		hsa-miR-5681a
hsa-miR-4442		hsa-miR-4464		hsa-miR-5682
hsa-miR-4443		hsa-miR-4465		hsa-miR-5684
hsa-miR-4446-5p		hsa-miR-4466		hsa-miR-548ax
hsa-miR-4446-3p		hsa-miR-4467		hsa-miR-5685
hsa-miR-4447		hsa-miR-4468		hsa-miR-5681b
hsa-miR-4448		hsa-miR-4471		hsa-miR-5693
hsa-miR-4449		hsa-miR-4472		hsa-miR-5694
hsa-miR-548ag		hsa-miR-4473		hsa-miR-5699-3p
hsa-miR-4450		hsa-miR-4474-3p		hsa-miR-5703
hsa-miR-4451		hsa-miR-4475		hsa-miR-5704
hsa-miR-4452		hsa-miR-4476		hsa-miR-5705
hsa-miR-4455		hsa-miR-4478		hsa-miR-5708
hsa-miR-4456		hsa-miR-3689c		hsa-miR-5739
hsa-miR-4458		hsa-miR-3689d		hsa-miR-5787
hsa-miR-378h		hsa-miR-3689e		hsa-miR-1199-3p
hsa-miR-3135b		hsa-miR-3689f		hsa-miR-6068
hsa-miR-4462		hsa-miR-4479		hsa-miR-6069
hsa-miR-4464		hsa-miR-3155b		hsa-miR-6070
hsa-miR-4465		hsa-miR-4481		hsa-miR-6071
hsa-miR-4466		hsa-miR-4482-5p		hsa-miR-6072
hsa-miR-4467		hsa-miR-4482-3p		hsa-miR-6073
hsa-miR-4469		hsa-miR-4483		hsa-miR-6074
hsa-miR-4470		hsa-miR-4484		hsa-miR-6076
hsa-miR-4471		hsa-miR-4485-5p		hsa-miR-6077
hsa-miR-4472		hsa-miR-4486		hsa-miR-6079
hsa-miR-4473		hsa-miR-4487		hsa-miR-6080
hsa-miR-4474-3p		hsa-miR-4488		hsa-miR-6084
hsa-miR-4476		hsa-miR-4489		hsa-miR-6085
hsa-miR-4478		hsa-miR-4490		hsa-miR-6086
hsa-miR-3689c		hsa-miR-4492		hsa-miR-6088
hsa-miR-3689d		hsa-miR-4493		hsa-miR-6089
hsa-miR-3689e		hsa-miR-4494		hsa-miR-6090
hsa-miR-3689f		hsa-miR-4496		hsa-miR-6125
hsa-miR-4479		hsa-miR-4498		hsa-miR-6126
hsa-miR-3155b		hsa-miR-4502		hsa-miR-6127
hsa-miR-4481		hsa-miR-4505		hsa-miR-6128
hsa-miR-4482-5p		hsa-miR-2392		hsa-miR-378j
hsa-miR-4482-3p		hsa-miR-4507		hsa-miR-6129
hsa-miR-4483		hsa-miR-4508		hsa-miR-6130
hsa-miR-4484		hsa-miR-4510		hsa-miR-6131
hsa-miR-4485-5p		hsa-miR-4511		hsa-miR-6133
hsa-miR-4485-3p		hsa-miR-4512		hsa-miR-6134
hsa-miR-4486		hsa-miR-4513		hsa-miR-6165
hsa-miR-4487		hsa-miR-4514		hsa-miR-6499-5p
hsa-miR-4489		hsa-miR-4516		hsa-miR-6499-3p
hsa-miR-4490		hsa-miR-4519		hsa-miR-6500-5p
hsa-miR-4491		hsa-miR-4520-5p		hsa-miR-6500-3p
hsa-miR-4492		hsa-miR-4520-3p		hsa-miR-548az-5p
hsa-miR-4493		hsa-miR-4521		hsa-miR-6501-5p
hsa-miR-4497		hsa-miR-4522		hsa-miR-6501-3p
hsa-miR-4498		hsa-miR-4523		hsa-miR-6503-5p
hsa-miR-4499		hsa-miR-4524a-3p		hsa-miR-6504-5p
hsa-miR-4501		hsa-miR-4525		hsa-miR-6507-5p
hsa-miR-4502		hsa-miR-4526		hsa-miR-6508-3p
hsa-miR-4505		hsa-miR-4529-5p		hsa-miR-6509-5p
hsa-miR-4506		hsa-miR-4529-3p		hsa-miR-6510-5p
hsa-miR-2392		hsa-miR-4530		hsa-miR-6511a-5p
hsa-miR-4507		hsa-miR-4533		hsa-miR-6511a-3p
hsa-miR-4508		hsa-miR-4534		hsa-miR-6513-5p
hsa-miR-4510		hsa-miR-378i		hsa-miR-6513-3p
hsa-miR-4511		hsa-miR-4535		hsa-miR-6514-3p
hsa-miR-4512		hsa-miR-548am-5p		hsa-miR-6515-5p
hsa-miR-4513		hsa-miR-1587		hsa-miR-6515-3p
hsa-miR-4514		hsa-miR-4537		hsa-miR-6716-5p
hsa-miR-4515		hsa-miR-4538		hsa-miR-6717-5p
hsa-miR-4516		hsa-miR-4539		hsa-miR-6511b-5p
hsa-miR-4518		hsa-miR-3960		hsa-miR-6511b-3p
hsa-miR-4519		hsa-miR-3972		hsa-miR-6718-5p
hsa-miR-4520-5p		hsa-miR-3973		hsa-miR-6720-5p
hsa-miR-4521		hsa-miR-3978		hsa-miR-6720-3p
hsa-miR-1269b		hsa-miR-4632-5p		hsa-miR-6721-5p
hsa-miR-4522		hsa-miR-4632-3p		hsa-miR-6722-3p
hsa-miR-4523		hsa-miR-4633-5p		hsa-miR-892c-3p
hsa-miR-4524a-3p		hsa-miR-4633-3p		hsa-miR-6726-5p
hsa-miR-4525		hsa-miR-4634		hsa-miR-6727-5p
hsa-miR-4526		hsa-miR-4635		hsa-miR-6727-3p
hsa-miR-4527		hsa-miR-4638-5p		hsa-miR-6728-5p
hsa-miR-4529-5p		hsa-miR-4638-3p		hsa-miR-6728-3p
hsa-miR-4529-3p		hsa-miR-4639-3p		hsa-miR-6729-5p
hsa-miR-4530		hsa-miR-4640-5p		hsa-miR-6729-3p
hsa-miR-4533		hsa-miR-4641		hsa-miR-6731-5p
hsa-miR-4534		hsa-miR-4644		hsa-miR-6731-3p
hsa-miR-378i		hsa-miR-4645-3p		hsa-miR-6732-5p
hsa-miR-4535		hsa-miR-4646-5p		hsa-miR-6734-5p
hsa-miR-548am-5p		hsa-miR-4646-3p		hsa-miR-6735-5p
hsa-miR-1587		hsa-miR-4647		hsa-miR-6735-3p
hsa-miR-4536-5p		hsa-miR-4648		hsa-miR-6736-5p
hsa-miR-4537		hsa-miR-4649-5p		hsa-miR-6736-3p
hsa-miR-4538		hsa-miR-4649-3p		hsa-miR-6737-5p
hsa-miR-4539		hsa-miR-4650-5p		hsa-miR-6737-3p
hsa-miR-4540		hsa-miR-4651		hsa-miR-6738-5p
hsa-miR-3960		hsa-miR-4652-5p		hsa-miR-6739-3p
hsa-miR-3972		hsa-miR-4652-3p		hsa-miR-6740-5p
hsa-miR-3975		hsa-miR-4653-5p		hsa-miR-6740-3p
hsa-miR-3978		hsa-miR-4653-3p		hsa-miR-6741-3p
hsa-miR-4632-5p		hsa-miR-4654		hsa-miR-6742-3p
hsa-miR-4632-3p		hsa-miR-4655-5p		hsa-miR-6743-5p
hsa-miR-4633-5p		hsa-miR-4655-3p		hsa-miR-6744-5p
hsa-miR-4633-3p		hsa-miR-4656		hsa-miR-6744-3p
hsa-miR-4634		hsa-miR-4657		hsa-miR-6745
hsa-miR-4639-3p		hsa-miR-4658		hsa-miR-6746-5p
hsa-miR-4640-5p		hsa-miR-4659a-5p		hsa-miR-6746-3p
hsa-miR-4640-3p		hsa-miR-4660		hsa-miR-6747-5p
hsa-miR-4641		hsa-miR-4661-5p		hsa-miR-6748-5p
hsa-miR-4642		hsa-miR-4661-3p		hsa-miR-6748-3p
hsa-miR-4643		hsa-miR-4659b-5p		hsa-miR-6749-3p
hsa-miR-4645-3p		hsa-miR-4663		hsa-miR-6750-5p
hsa-miR-4646-5p		hsa-miR-4664-5p		hsa-miR-6751-5p
hsa-miR-4646-3p		hsa-miR-4665-3p		hsa-miR-6751-3p
hsa-miR-4647		hsa-miR-4666a-5p		hsa-miR-6752-5p
hsa-miR-4649-5p		hsa-miR-4667-5p		hsa-miR-6753-5p
hsa-miR-4649-3p		hsa-miR-4667-3p		hsa-miR-6753-3p
hsa-miR-4650-5p		hsa-miR-219b-5p		hsa-miR-6754-5p
hsa-miR-4650-3p		hsa-miR-4669		hsa-miR-6755-5p
hsa-miR-4651		hsa-miR-4670-5p		hsa-miR-6755-3p
hsa-miR-4652-5p		hsa-miR-4670-3p		hsa-miR-6756-5p
hsa-miR-4653-5p		hsa-miR-4672		hsa-miR-6756-3p
hsa-miR-4653-3p		hsa-miR-4673		hsa-miR-6757-5p
hsa-miR-4654		hsa-miR-4674		hsa-miR-6758-5p
hsa-miR-4655-5p		hsa-miR-4675		hsa-miR-6759-5p
hsa-miR-4656		hsa-miR-4676-5p		hsa-miR-6759-3p
hsa-miR-4657		hsa-miR-4677-3p		hsa-miR-6761-5p
hsa-miR-4658		hsa-miR-4681		hsa-miR-6761-3p
hsa-miR-4659a-5p		hsa-miR-4682		hsa-miR-6762-5p
hsa-miR-4660		hsa-miR-4683		hsa-miR-6762-3p
hsa-miR-4661-5p		hsa-miR-4684-3p		hsa-miR-6763-5p
hsa-miR-4659b-5p		hsa-miR-4685-5p		hsa-miR-6763-3p
hsa-miR-4659b-3p		hsa-miR-4686		hsa-miR-6764-3p
hsa-miR-4663		hsa-miR-4687-3p		hsa-miR-6765-5p
hsa-miR-4664-5p		hsa-miR-1343-5p		hsa-miR-6765-3p
hsa-miR-4664-3p		hsa-miR-1343-3p		hsa-miR-6766-5p
hsa-miR-4665-5p		hsa-miR-4688		hsa-miR-6766-3p
hsa-miR-4667-5p		hsa-miR-4689		hsa-miR-6767-3p
hsa-miR-4667-3p		hsa-miR-4690-5p		hsa-miR-6768-5p
hsa-miR-219b-5p		hsa-miR-4690-3p		hsa-miR-6768-3p
hsa-miR-4669		hsa-miR-4691-5p		hsa-miR-6769a-5p
hsa-miR-4670-5p		hsa-miR-4691-3p		hsa-miR-6769a-3p
hsa-miR-4671-3p		hsa-miR-4692		hsa-miR-6770-5p
hsa-miR-4672		hsa-miR-4694-3p		hsa-miR-6770-3p
hsa-miR-4673		hsa-miR-4695-5p		hsa-miR-6771-5p
hsa-miR-4674		hsa-miR-4697-5p		hsa-miR-6772-5p
hsa-miR-4675		hsa-miR-4697-3p		hsa-miR-6772-3p
hsa-miR-4676-5p		hsa-miR-4698		hsa-miR-6773-5p
hsa-miR-4677-5p		hsa-miR-4700-5p		hsa-miR-6773-3p
hsa-miR-4677-3p		hsa-miR-4701-5p		hsa-miR-6774-5p
hsa-miR-4679		hsa-miR-4701-3p		hsa-miR-6774-3p
hsa-miR-4681		hsa-miR-4704-5p		hsa-miR-6775-5p
hsa-miR-4682		hsa-miR-4707-5p		hsa-miR-6775-3p
hsa-miR-4683		hsa-miR-4707-3p		hsa-miR-6776-5p
hsa-miR-4684-5p		hsa-miR-4708-5p		hsa-miR-6776-3p
hsa-miR-4685-5p		hsa-miR-4708-3p		hsa-miR-6777-5p
hsa-miR-4685-3p		hsa-miR-4709-3p		hsa-miR-6777-3p
hsa-miR-4686		hsa-miR-203b-5p		hsa-miR-6778-5p
hsa-miR-4687-3p		hsa-miR-4710		hsa-miR-6779-5p
hsa-miR-1343-5p		hsa-miR-4711-5p		hsa-miR-6779-3p
hsa-miR-1343-3p		hsa-miR-4713-5p		hsa-miR-6780a-5p
hsa-miR-4688		hsa-miR-4713-3p		hsa-miR-6780a-3p
hsa-miR-4689		hsa-miR-4714-5p		hsa-miR-6781-5p
hsa-miR-4690-5p		hsa-miR-4715-5p		hsa-miR-6781-3p
hsa-miR-4690-3p		hsa-miR-4715-3p		hsa-miR-6782-5p
hsa-miR-4691-5p		hsa-miR-4716-5p		hsa-miR-6782-3p
hsa-miR-4691-3p		hsa-miR-4716-3p		hsa-miR-6783-5p
hsa-miR-4692		hsa-miR-3529-5p		hsa-miR-6784-5p
hsa-miR-4693-3p		hsa-miR-4717-5p		hsa-miR-6785-5p
hsa-miR-4694-5p		hsa-miR-4717-3p		hsa-miR-6785-3p
hsa-miR-4695-5p		hsa-miR-4721		hsa-miR-6786-5p
hsa-miR-4695-3p		hsa-miR-4722-5p		hsa-miR-6786-3p
hsa-miR-4697-3p		hsa-miR-4722-3p		hsa-miR-6787-5p
hsa-miR-4700-5p		hsa-miR-4723-5p		hsa-miR-6787-3p
hsa-miR-4700-3p		hsa-miR-4723-3p		hsa-miR-6788-5p
hsa-miR-4701-3p		hsa-miR-4724-5p		hsa-miR-6788-3p
hsa-miR-4704-5p		hsa-miR-4724-3p		hsa-miR-6791-5p
hsa-miR-4704-3p		hsa-miR-4725-5p		hsa-miR-6791-3p
hsa-miR-4706		hsa-miR-4725-3p		hsa-miR-6792-5p
hsa-miR-4707-5p		hsa-miR-4726-5p		hsa-miR-6793-5p
hsa-miR-4707-3p		hsa-miR-4726-3p		hsa-miR-6794-5p
hsa-miR-4708-5p		hsa-miR-4727-3p		hsa-miR-6795-5p
hsa-miR-4708-3p		hsa-miR-4728-5p		hsa-miR-6795-3p
hsa-miR-4709-3p		hsa-miR-4728-3p		hsa-miR-6796-5p
hsa-miR-203b-5p		hsa-miR-4730		hsa-miR-6797-5p
hsa-miR-4710		hsa-miR-4731-5p		hsa-miR-6798-5p
hsa-miR-4711-5p		hsa-miR-4732-5p		hsa-miR-6799-5p
hsa-miR-4711-3p		hsa-miR-4732-3p		hsa-miR-6799-3p
hsa-miR-4712-5p		hsa-miR-4733-5p		hsa-miR-6800-5p
hsa-miR-4713-5p		hsa-miR-4733-3p		hsa-miR-6801-5p
hsa-miR-4713-3p		hsa-miR-4734		hsa-miR-6801-3p
hsa-miR-4714-5p		hsa-miR-4736		hsa-miR-6802-5p
hsa-miR-4714-3p		hsa-miR-4737		hsa-miR-6803-5p
hsa-miR-4715-5p		hsa-miR-3064-5p		hsa-miR-6804-5p
hsa-miR-4715-3p		hsa-miR-3064-3p		hsa-miR-6805-5p
hsa-miR-4716-5p		hsa-miR-4738-3p		hsa-miR-6805-3p
hsa-miR-4716-3p		hsa-miR-4741		hsa-miR-6806-5p
hsa-miR-3529-5p		hsa-miR-4742-5p		hsa-miR-6807-5p
hsa-miR-4717-5p		hsa-miR-4742-3p		hsa-miR-6808-5p
hsa-miR-4717-3p		hsa-miR-4743-5p		hsa-miR-6808-3p
hsa-miR-4720-5p		hsa-miR-4743-3p		hsa-miR-6810-5p
hsa-miR-4721		hsa-miR-122b-5p		hsa-miR-6811-5p
hsa-miR-4722-5p		hsa-miR-122b-3p		hsa-miR-6812-5p
hsa-miR-4722-3p		hsa-miR-4745-5p		hsa-miR-6813-5p
hsa-miR-4520-2-3p		hsa-miR-4745-3p		hsa-miR-6813-3p
hsa-miR-4723-5p		hsa-miR-4746-5p		hsa-miR-6814-5p
hsa-miR-4723-3p		hsa-miR-4746-3p		hsa-miR-6815-5p
hsa-miR-4724-3p		hsa-miR-4747-5p		hsa-miR-6816-5p
hsa-miR-4725-5p		hsa-miR-4747-3p		hsa-miR-6817-5p
hsa-miR-4726-5p		hsa-miR-4748		hsa-miR-6818-3p
hsa-miR-4726-3p		hsa-miR-4749-5p		hsa-miR-6819-5p
hsa-miR-4727-5p		hsa-miR-4749-3p		hsa-miR-6820-5p
hsa-miR-4727-3p		hsa-miR-4750-5p		hsa-miR-6820-3p
hsa-miR-4728-5p		hsa-miR-4750-3p		hsa-miR-6821-5p
hsa-miR-4728-3p		hsa-miR-4751		hsa-miR-6822-5p
hsa-miR-4730		hsa-miR-4752		hsa-miR-6822-3p
hsa-miR-4731-5p		hsa-miR-4753-5p		hsa-miR-6823-5p
hsa-miR-4731-3p		hsa-miR-4753-3p		hsa-miR-6824-5p
hsa-miR-4732-5p		hsa-miR-371b-5p		hsa-miR-6824-3p
hsa-miR-4732-3p		hsa-miR-4754		hsa-miR-6825-5p
hsa-miR-4733-5p		hsa-miR-4755-5p		hsa-miR-6825-3p
hsa-miR-4733-3p		hsa-miR-4755-3p		hsa-miR-6827-5p
hsa-miR-4734		hsa-miR-499b-5p		hsa-miR-6828-5p
hsa-miR-4735-3p		hsa-miR-4756-5p		hsa-miR-6828-3p
hsa-miR-4736		hsa-miR-4757-5p		hsa-miR-6829-5p
hsa-miR-4737		hsa-miR-4757-3p		hsa-miR-6830-5p
hsa-miR-3064-5p		hsa-miR-4758-5p		hsa-miR-6830-3p
hsa-miR-3064-3p		hsa-miR-4758-3p		hsa-miR-6831-5p
hsa-miR-4738-3p		hsa-miR-4762-5p		hsa-miR-6833-5p
hsa-miR-4740-5p		hsa-miR-4763-5p		hsa-miR-6833-3p
hsa-miR-4740-3p		hsa-miR-4763-3p		hsa-miR-6834-5p
hsa-miR-4741		hsa-miR-4764-5p		hsa-miR-6834-3p
hsa-miR-4742-3p		hsa-miR-4767		hsa-miR-6835-5p
hsa-miR-4743-5p		hsa-miR-4768-5p		hsa-miR-6780b-5p
hsa-miR-4743-3p		hsa-miR-4768-3p		hsa-miR-6780b-3p
hsa-miR-4744		hsa-miR-4769-3p		hsa-miR-6836-5p
hsa-miR-122b-5p		hsa-miR-4772-3p		hsa-miR-6836-3p
hsa-miR-4745-5p		hsa-miR-4773		hsa-miR-6837-5p
hsa-miR-4745-3p		hsa-miR-4774-5p		hsa-miR-6837-3p
hsa-miR-4746-5p		hsa-miR-4774-3p		hsa-miR-6838-5p
hsa-miR-4746-3p		hsa-miR-4776-5p		hsa-miR-6838-3p
hsa-miR-4747-5p		hsa-miR-4776-3p		hsa-miR-6839-3p
hsa-miR-4747-3p		hsa-miR-4778-3p		hsa-miR-6840-5p
hsa-miR-4748		hsa-miR-4780		hsa-miR-6840-3p
hsa-miR-4749-5p		hsa-miR-4436b-5p		hsa-miR-6841-5p
hsa-miR-4749-3p		hsa-miR-4436b-3p		hsa-miR-6841-3p
hsa-miR-4750-5p		hsa-miR-4781-5p		hsa-miR-6842-5p
hsa-miR-4750-3p		hsa-miR-4781-3p		hsa-miR-6842-3p
hsa-miR-4751		hsa-miR-4783-3p		hsa-miR-6843-3p
hsa-miR-4753-3p		hsa-miR-4784		hsa-miR-6845-5p
hsa-miR-371b-3p		hsa-miR-4785		hsa-miR-6846-5p
hsa-miR-4754		hsa-miR-2467-5p		hsa-miR-6846-3p
hsa-miR-4755-5p		hsa-miR-2467-3p		hsa-miR-6847-5p
hsa-miR-4755-3p		hsa-miR-4786-5p		hsa-miR-6847-3p
hsa-miR-4756-5p		hsa-miR-4786-3p		hsa-miR-6848-5p
hsa-miR-4756-3p		hsa-miR-4787-3p		hsa-miR-6848-3p
hsa-miR-4757-5p		hsa-miR-4788		hsa-miR-6849-5p
hsa-miR-4757-3p		hsa-miR-4793-5p		hsa-miR-6850-5p
hsa-miR-4758-5p		hsa-miR-4793-3p		hsa-miR-6851-5p
hsa-miR-4758-3p		hsa-miR-4794		hsa-miR-6851-3p
hsa-miR-4759		hsa-miR-4796-5p		hsa-miR-6852-5p
hsa-miR-4761-5p		hsa-miR-4796-3p		hsa-miR-6853-5p
hsa-miR-4761-3p		hsa-miR-4797-5p		hsa-miR-6854-5p
hsa-miR-4763-5p		hsa-miR-4798-5p		hsa-miR-6855-5p
hsa-miR-4763-3p		hsa-miR-4800-5p		hsa-miR-6855-3p
hsa-miR-4764-5p		hsa-miR-4800-3p		hsa-miR-6856-5p
hsa-miR-4766-5p		hsa-miR-4802-3p		hsa-miR-6856-3p
hsa-miR-4767		hsa-miR-4804-5p		hsa-miR-6857-5p
hsa-miR-4768-5p		hsa-miR-4999-5p		hsa-miR-6857-3p
hsa-miR-4768-3p		hsa-miR-5001-5p		hsa-miR-6858-5p
hsa-miR-4769-5p		hsa-miR-5001-3p		hsa-miR-6858-3p
hsa-miR-4769-3p		hsa-miR-5002-5p		hsa-miR-6769b-5p
hsa-miR-4774-5p		hsa-miR-5002-3p		hsa-miR-6769b-3p
hsa-miR-4774-3p		hsa-miR-5003-5p		hsa-miR-6860
hsa-miR-4776-5p		hsa-miR-5004-3p		hsa-miR-6862-5p
hsa-miR-4776-3p		hsa-miR-548ao-5p		hsa-miR-6865-5p
hsa-miR-4778-3p		hsa-miR-5006-5p		hsa-miR-6867-3p
hsa-miR-4779		hsa-miR-5007-5p		hsa-miR-6868-5p
hsa-miR-4780		hsa-miR-5008-5p		hsa-miR-6869-5p
hsa-miR-4436b-5p		hsa-miR-5008-3p		hsa-miR-6869-3p
hsa-miR-4436b-3p		hsa-miR-5009-5p		hsa-miR-6870-5p
hsa-miR-4781-5p		hsa-miR-5010-5p		hsa-miR-6870-3p
hsa-miR-4783-5p		hsa-miR-5010-3p		hsa-miR-6871-3p
hsa-miR-4783-3p		hsa-miR-5011-5p		hsa-miR-6872-5p
hsa-miR-4784		hsa-miR-5087		hsa-miR-6872-3p
hsa-miR-4785		hsa-miR-5088-5p		hsa-miR-6873-5p
hsa-miR-1245b-5p		hsa-miR-5088-3p		hsa-miR-6873-3p
hsa-miR-2467-5p		hsa-miR-5089-5p		hsa-miR-6874-5p
hsa-miR-4786-5p		hsa-miR-5089-3p		hsa-miR-6875-5p
hsa-miR-4786-3p		hsa-miR-5090		hsa-miR-6876-5p
hsa-miR-4787-5p		hsa-miR-5092		hsa-miR-6876-3p
hsa-miR-4787-3p		hsa-miR-5093		hsa-miR-6877-5p
hsa-miR-4788		hsa-miR-5094		hsa-miR-6878-5p
hsa-miR-4793-5p		hsa-miR-5187-5p		hsa-miR-6878-3p
hsa-miR-4793-3p		hsa-miR-5187-3p		hsa-miR-6879-5p
hsa-miR-4794		hsa-miR-5189-5p		hsa-miR-6879-3p
hsa-miR-4796-5p		hsa-miR-5189-3p		hsa-miR-6880-5p
hsa-miR-4796-3p		hsa-miR-5190		hsa-miR-6881-5p
hsa-miR-4797-3p		hsa-miR-5191		hsa-miR-6881-3p
hsa-miR-4799-3p		hsa-miR-5192		hsa-miR-6882-3p
hsa-miR-4800-5p		hsa-miR-5193		hsa-miR-6883-5p
hsa-miR-4800-3p		hsa-miR-5194		hsa-miR-6883-3p
hsa-miR-4802-5p		hsa-miR-5195-3p		hsa-miR-6884-5p
hsa-miR-5000-5p		hsa-miR-5196-5p		hsa-miR-6884-3p
hsa-miR-5000-3p		hsa-miR-5196-3p		hsa-miR-6886-3p
hsa-miR-5001-5p		hsa-miR-4524b-5p		hsa-miR-6887-5p
hsa-miR-5001-3p		hsa-miR-5571-3p		hsa-miR-6887-3p
hsa-miR-5002-3p		hsa-miR-5100		hsa-miR-6890-5p
hsa-miR-5003-5p		hsa-miR-5572		hsa-miR-6890-3p
hsa-miR-5003-3p		hsa-miR-548as-5p		hsa-miR-6891-5p
hsa-miR-5004-5p		hsa-miR-5579-5p		hsa-miR-6891-3p
hsa-miR-5004-3p		hsa-miR-664b-5p		hsa-miR-6892-5p
hsa-miR-5006-5p		hsa-miR-5580-5p		hsa-miR-6893-5p
hsa-miR-5006-3p		hsa-miR-5581-5p		hsa-miR-6894-5p
hsa-miR-5008-5p		hsa-miR-5581-3p		hsa-miR-6894-3p
hsa-miR-5010-5p		hsa-miR-548at-5p		hsa-miR-6895-3p
hsa-miR-5010-3p		hsa-miR-5582-5p		hsa-miR-7106-5p
hsa-miR-5011-3p		hsa-miR-5584-5p		hsa-miR-7106-3p
hsa-miR-5047		hsa-miR-5584-3p		hsa-miR-7107-5p
hsa-miR-5087		hsa-miR-5585-3p		hsa-miR-7107-3p
hsa-miR-5088-5p		hsa-miR-5586-3p		hsa-miR-7108-5p
hsa-miR-5088-3p		hsa-miR-5587-3p		hsa-miR-7108-3p
hsa-miR-5089-5p		hsa-miR-548au-3p		hsa-miR-7110-5p
hsa-miR-5090		hsa-miR-1295b-5p		hsa-miR-7110-3p
hsa-miR-5092		hsa-miR-1295b-3p		hsa-miR-7111-5p
hsa-miR-5094		hsa-miR-5588-3p		hsa-miR-7112-5p
hsa-miR-5187-5p		hsa-miR-5589-5p		hsa-miR-7112-3p
hsa-miR-5189-5p		hsa-miR-5591-5p		hsa-miR-7113-5p
hsa-miR-5189-3p		hsa-miR-5591-3p		hsa-miR-7113-3p
hsa-miR-5190		hsa-miR-5680		hsa-miR-7114-3p
hsa-miR-5192		hsa-miR-5681a		hsa-miR-7150
hsa-miR-5193		hsa-miR-5682		hsa-miR-7151-5p
hsa-miR-5194		hsa-miR-5683		hsa-miR-7151-3p
hsa-miR-5195-3p		hsa-miR-5684		hsa-miR-7152-3p
hsa-miR-5196-5p		hsa-miR-548ax		hsa-miR-7153-5p
hsa-miR-4524b-3p		hsa-miR-5687		hsa-miR-7154-5p
hsa-miR-5571-5p		hsa-miR-5688		hsa-miR-7154-3p
hsa-miR-5571-3p		hsa-miR-5694		hsa-miR-7155-5p
hsa-miR-5100		hsa-miR-5698		hsa-miR-7156-5p
hsa-miR-5572		hsa-miR-5699-5p		hsa-miR-7156-3p
hsa-miR-548as-5p		hsa-miR-5699-3p		hsa-miR-7157-5p
hsa-miR-5579-5p		hsa-miR-5704		hsa-miR-7157-3p
hsa-miR-664b-5p		hsa-miR-5705		hsa-miR-7158-5p
hsa-miR-664b-3p		hsa-miR-5708		hsa-miR-7161-5p
hsa-miR-5580-5p		hsa-miR-5739		hsa-miR-7161-3p
hsa-miR-5581-5p		hsa-miR-5787		hsa-miR-7159-5p
hsa-miR-5581-3p		hsa-miR-1199-5p		hsa-miR-7160-3p
hsa-miR-5582-3p		hsa-miR-1199-3p		hsa-miR-7162-5p
hsa-miR-5584-3p		hsa-miR-6069		hsa-miR-7162-3p
hsa-miR-5585-5p		hsa-miR-6070		hsa-miR-7515
hsa-miR-5586-3p		hsa-miR-6071		hsa-miR-7702
hsa-miR-5587-5p		hsa-miR-6072		hsa-miR-7703
hsa-miR-5587-3p		hsa-miR-6073		hsa-miR-7704
hsa-miR-548au-3p		hsa-miR-6075		hsa-miR-7843-5p
hsa-miR-1295b-5p		hsa-miR-6077		hsa-miR-4433b-5p
hsa-miR-1295b-3p		hsa-miR-6078		hsa-miR-4433b-3p
hsa-miR-5588-3p		hsa-miR-6079		hsa-miR-1273h-5p
hsa-miR-5589-5p		hsa-miR-6080		hsa-miR-1273h-3p
hsa-miR-5589-3p		hsa-miR-6081		hsa-miR-6516-5p
hsa-miR-5591-5p		hsa-miR-6083		hsa-miR-7845-5p
hsa-miR-5591-3p		hsa-miR-6084		hsa-miR-7846-3p
hsa-miR-5681a		hsa-miR-6085		hsa-miR-7847-3p
hsa-miR-5682		hsa-miR-6086		hsa-miR-7848-3p
hsa-miR-5683		hsa-miR-6088		hsa-miR-7851-3p
hsa-miR-5684		hsa-miR-6089		hsa-miR-7852-3p
hsa-miR-5681b		hsa-miR-6090		hsa-miR-7855-5p
hsa-miR-5690		hsa-miR-6124		hsa-miR-7856-5p
hsa-miR-5691		hsa-miR-6125		hsa-miR-7975
hsa-miR-5693		hsa-miR-6126		hsa-miR-8052
hsa-miR-5698		hsa-miR-6127		hsa-miR-8053
hsa-miR-5699-5p		hsa-miR-6128		hsa-miR-8056
hsa-miR-5699-3p		hsa-miR-378j		hsa-miR-8057
hsa-miR-5701		hsa-miR-6129		hsa-miR-8059
hsa-miR-5702		hsa-miR-6131		hsa-miR-8060
hsa-miR-5703		hsa-miR-6132		hsa-miR-8065
hsa-miR-5704		hsa-miR-6133		hsa-miR-8068
hsa-miR-5705		hsa-miR-6134		hsa-miR-8072
hsa-miR-5739		hsa-miR-6165		hsa-miR-8075
hsa-miR-5787		hsa-miR-6499-5p		hsa-miR-8077
hsa-miR-1199-5p		hsa-miR-6500-5p		hsa-miR-8078
hsa-miR-1199-3p		hsa-miR-6501-5p		hsa-miR-8079
hsa-miR-6068		hsa-miR-6501-3p		hsa-miR-8083
hsa-miR-6069		hsa-miR-6502-3p		hsa-miR-8085
hsa-miR-6070		hsa-miR-6503-5p		hsa-miR-8086
hsa-miR-6071		hsa-miR-6504-5p		hsa-miR-8089
hsa-miR-6072		hsa-miR-6504-3p		hsa-miR-9718
hsa-miR-6073		hsa-miR-6505-5p		hsa-miR-9900
hsa-miR-6074		hsa-miR-6507-3p		hsa-miR-9901
hsa-miR-6075		hsa-miR-6508-3p		hsa-miR-1843
hsa-miR-6076		hsa-miR-6509-5p		hsa-miR-9986
hsa-miR-6077		hsa-miR-6509-3p		hsa-miR-10226
hsa-miR-6078		hsa-miR-6510-5p		hsa-miR-10392-5p
hsa-miR-6079		hsa-miR-6510-3p		hsa-miR-10392-3p
hsa-miR-6080		hsa-miR-6511a-5p		hsa-miR-10394-5p
hsa-miR-6081		hsa-miR-6511a-3p		hsa-miR-10394-3p
hsa-miR-6083		hsa-miR-6512-5p		hsa-miR-10396a-5p
hsa-miR-6084		hsa-miR-6512-3p		hsa-miR-10397-5p
hsa-miR-6085		hsa-miR-6513-3p		hsa-miR-10397-3p
hsa-miR-6086		hsa-miR-6514-5p		hsa-miR-10398-3p
hsa-miR-6088		hsa-miR-6514-3p		hsa-miR-10400-3p
hsa-miR-6089		hsa-miR-6515-5p		hsa-miR-10401-5p
hsa-miR-6090		hsa-miR-6515-3p		hsa-miR-10396b-5p
hsa-miR-6124		hsa-miR-6715a-3p		hsa-miR-10522-5p
hsa-miR-6125		hsa-miR-6715b-3p		hsa-miR-10526-3p
hsa-miR-6126		hsa-miR-6716-5p		hsa-miR-11181-5p
hsa-miR-6127		hsa-miR-6717-5p		hsa-miR-11181-3p
hsa-miR-378j		hsa-miR-6511b-5p		hsa-miR-11399
hsa-miR-6129		hsa-miR-6511b-3p		hsa-miR-11400
hsa-miR-6130		hsa-miR-6718-5p		hsa-miR-3059-5p
hsa-miR-6131		hsa-miR-6719-3p		hsa-miR-3059-3p
hsa-miR-6132		hsa-miR-6720-5p		hsa-miR-3085-5p
hsa-miR-6133		hsa-miR-6720-3p		hsa-miR-6529-5p
hsa-miR-6134		hsa-miR-6721-5p		hsa-miR-6529-3p
hsa-miR-6165		hsa-miR-6722-3p		hsa-miR-9851-5p
hsa-miR-6499-5p		hsa-miR-6724-5p		hsa-miR-9851-3p
hsa-miR-6499-3p		hsa-miR-892c-3p		hsa-miR-12113
hsa-miR-6500-5p		hsa-miR-6726-5p		hsa-miR-12114
hsa-miR-6500-3p		hsa-miR-6726-3p		hsa-miR-12115
hsa-miR-6501-5p		hsa-miR-6727-5p		hsa-miR-12117
hsa-miR-6501-3p		hsa-miR-6727-3p		hsa-miR-12118
hsa-miR-6502-3p		hsa-miR-6728-5p		hsa-miR-12119
hsa-miR-6503-3p		hsa-miR-6728-3p		hsa-miR-12120
hsa-miR-6504-5p		hsa-miR-6729-5p		hsa-miR-12122
hsa-miR-6504-3p		hsa-miR-6729-3p		hsa-miR-12125
hsa-miR-6506-5p		hsa-miR-6730-5p		hsa-miR-12126
hsa-miR-6507-5p		hsa-miR-6730-3p		hsa-miR-12128
hsa-miR-6508-3p		hsa-miR-6731-5p		hsa-miR-12129
hsa-miR-6509-5p		hsa-miR-6731-3p		hsa-miR-12133
hsa-miR-6509-3p		hsa-miR-6732-5p		hsa-let-7a-5p
hsa-miR-6510-5p		hsa-miR-6732-3p		hsa-let-7b-3p
hsa-miR-6510-3p		hsa-miR-6733-3p		hsa-let-7c-5p
hsa-miR-6511a-5p		hsa-miR-6734-5p		hsa-let-7e-5p
hsa-miR-6511a-3p		hsa-miR-6734-3p		hsa-miR-17-3p
hsa-miR-6512-5p		hsa-miR-6735-5p		hsa-miR-24-3p
hsa-miR-6513-5p		hsa-miR-6735-3p		hsa-miR-26b-3p
hsa-miR-6513-3p		hsa-miR-6736-5p		hsa-miR-103a-2-5p
hsa-miR-6514-5p		hsa-miR-6736-3p		hsa-miR-30c-2-3p
hsa-miR-6514-3p		hsa-miR-6737-5p		hsa-miR-30d-3p
hsa-miR-6515-5p		hsa-miR-6737-3p		hsa-miR-7-2-3p
hsa-miR-6715b-5p		hsa-miR-6738-5p		hsa-miR-181b-5p
hsa-miR-6716-5p		hsa-miR-6738-3p		hsa-miR-210-3p
hsa-miR-6717-5p		hsa-miR-6739-5p		hsa-miR-211-5p
hsa-miR-6511b-5p		hsa-miR-6739-3p		hsa-miR-214-5p
hsa-miR-6511b-3p		hsa-miR-6740-5p		hsa-miR-224-5p
hsa-miR-6718-5p		hsa-miR-6740-3p		hsa-miR-27b-5p
hsa-miR-6720-5p		hsa-miR-6741-5p		hsa-miR-135a-5p
hsa-miR-6720-3p		hsa-miR-6741-3p		hsa-miR-141-5p
hsa-miR-6721-5p		hsa-miR-6742-5p		hsa-miR-125b-2-3p
hsa-miR-6722-3p		hsa-miR-6742-3p		hsa-miR-127-5p
hsa-miR-6724-5p		hsa-miR-6743-5p		hsa-miR-138-1-3p
hsa-miR-892c-5p		hsa-miR-6743-3p		hsa-miR-186-5p
hsa-miR-892c-3p		hsa-miR-6744-5p		hsa-miR-188-3p
hsa-miR-6726-5p		hsa-miR-6745		hsa-miR-193a-3p
hsa-miR-6726-3p		hsa-miR-6746-5p		hsa-miR-99b-5p
hsa-miR-6727-5p		hsa-miR-6746-3p		hsa-miR-362-5p
hsa-miR-6727-3p		hsa-miR-6747-5p		hsa-miR-365a-3p
hsa-miR-6728-5p		hsa-miR-6747-3p		hsa-miR-365b-3p
hsa-miR-6728-3p		hsa-miR-6749-5p		hsa-miR-375-3p
hsa-miR-6729-5p		hsa-miR-6749-3p		hsa-miR-381-5p
hsa-miR-6730-5p		hsa-miR-6750-5p		hsa-miR-151a-5p
hsa-miR-6730-3p		hsa-miR-6750-3p		hsa-miR-135b-5p
hsa-miR-6731-5p		hsa-miR-6751-5p		hsa-miR-324-3p
hsa-miR-6731-3p		hsa-miR-6751-3p		hsa-miR-338-5p
hsa-miR-6732-5p		hsa-miR-6752-5p		hsa-miR-335-3p
hsa-miR-6732-3p		hsa-miR-6752-3p		hsa-miR-346
hsa-miR-6733-5p		hsa-miR-6753-5p		hsa-miR-412-5p
hsa-miR-6734-5p		hsa-miR-6753-3p		hsa-miR-412-3p
hsa-miR-6734-3p		hsa-miR-6754-5p		hsa-miR-495-5p
hsa-miR-6735-5p		hsa-miR-6754-3p		hsa-miR-497-3p
hsa-miR-6735-3p		hsa-miR-6756-5p		hsa-miR-515-5p
hsa-miR-6736-5p		hsa-miR-6756-3p		hsa-miR-519d-5p
hsa-miR-6736-3p		hsa-miR-6757-5p		hsa-miR-520d-3p
hsa-miR-6737-5p		hsa-miR-6757-3p		hsa-miR-518a-5p
hsa-miR-6738-5p		hsa-miR-6758-5p		hsa-miR-518d-3p
hsa-miR-6738-3p		hsa-miR-6759-5p		hsa-miR-527
hsa-miR-6739-3p		hsa-miR-6760-5p		hsa-miR-513a-3p
hsa-miR-6740-5p		hsa-miR-6760-3p		hsa-miR-532-3p
hsa-miR-6740-3p		hsa-miR-6761-5p		hsa-miR-554
hsa-miR-6741-5p		hsa-miR-6761-3p		hsa-miR-567
hsa-miR-6741-3p		hsa-miR-6762-3p		hsa-miR-574-5p
hsa-miR-6742-3p		hsa-miR-6763-5p		hsa-miR-584-3p
hsa-miR-6743-5p		hsa-miR-6764-5p		hsa-miR-550a-5p
hsa-miR-6743-3p		hsa-miR-6764-3p		hsa-miR-604
hsa-miR-6744-5p		hsa-miR-6765-5p		hsa-miR-615-5p
hsa-miR-6744-3p		hsa-miR-6765-3p		hsa-miR-548c-5p
hsa-miR-6745		hsa-miR-6766-5p		hsa-miR-631
hsa-miR-6746-5p		hsa-miR-6766-3p		hsa-miR-635
hsa-miR-6746-3p		hsa-miR-6767-5p		hsa-miR-637
hsa-miR-6747-5p		hsa-miR-6767-3p		hsa-miR-639
hsa-miR-6747-3p		hsa-miR-6768-5p		hsa-miR-645
hsa-miR-6748-5p		hsa-miR-6768-3p		hsa-miR-661
hsa-miR-6748-3p		hsa-miR-6769a-5p		hsa-miR-662
hsa-miR-6749-5p		hsa-miR-6769a-3p		hsa-miR-151b
hsa-miR-6749-3p		hsa-miR-6770-5p		hsa-miR-1296-5p
hsa-miR-6750-5p		hsa-miR-6770-3p		hsa-miR-454-5p
hsa-miR-6751-5p		hsa-miR-6771-5p		hsa-miR-449c-5p
hsa-miR-6751-3p		hsa-miR-6772-5p		hsa-miR-1283
hsa-miR-6752-5p		hsa-miR-6772-3p		hsa-miR-766-5p
hsa-miR-6752-3p		hsa-miR-6773-5p		hsa-miR-759
hsa-miR-6753-5p		hsa-miR-6774-5p		hsa-miR-300
hsa-miR-6753-3p		hsa-miR-6774-3p		hsa-miR-888-3p
hsa-miR-6754-5p		hsa-miR-6775-5p		hsa-miR-875-5p
hsa-miR-6755-5p		hsa-miR-6775-3p		hsa-miR-147b-3p
hsa-miR-6756-5p		hsa-miR-6776-5p		hsa-miR-744-3p
hsa-miR-6756-3p		hsa-miR-6776-3p		hsa-miR-944
hsa-miR-6757-5p		hsa-miR-6777-5p		hsa-miR-1182
hsa-miR-6757-3p		hsa-miR-6777-3p		hsa-miR-1233-3p
hsa-miR-6758-3p		hsa-miR-6778-5p		hsa-miR-1238-5p
hsa-miR-6759-5p		hsa-miR-6778-3p		hsa-miR-1304-5p
hsa-miR-6759-3p		hsa-miR-6779-5p		hsa-miR-1262
hsa-miR-6760-5p		hsa-miR-6779-3p		hsa-miR-1267
hsa-miR-6760-3p		hsa-miR-6780a-5p		hsa-miR-1269a
hsa-miR-6761-5p		hsa-miR-6781-5p		hsa-miR-302e
hsa-miR-6761-3p		hsa-miR-6781-3p		hsa-miR-302f
hsa-miR-6762-3p		hsa-miR-6782-5p		hsa-miR-1281
hsa-miR-6763-5p		hsa-miR-6782-3p		hsa-miR-1255b-2-3p
hsa-miR-6763-3p		hsa-miR-6783-3p		hsa-miR-664a-3p
hsa-miR-6764-5p		hsa-miR-6784-5p		hsa-miR-513b-3p
hsa-miR-6764-3p		hsa-miR-6784-3p		hsa-miR-513c-3p
hsa-miR-6765-5p		hsa-miR-6785-5p		hsa-miR-320d
hsa-miR-6765-3p		hsa-miR-6785-3p		hsa-miR-1827
hsa-miR-6766-5p		hsa-miR-6786-5p		hsa-miR-1910-5p
hsa-miR-6766-3p		hsa-miR-6786-3p		hsa-miR-1910-3p
hsa-miR-6767-5p		hsa-miR-6787-5p		hsa-miR-1912-3p
hsa-miR-6767-3p		hsa-miR-6787-3p		hsa-miR-1972
hsa-miR-6768-5p		hsa-miR-6788-5p		hsa-miR-2115-3p
hsa-miR-6768-3p		hsa-miR-6788-3p		hsa-miR-2278
hsa-miR-6769a-5p		hsa-miR-6789-5p		hsa-miR-3124-3p
hsa-miR-6770-3p		hsa-miR-6789-3p		hsa-miR-3136-3p
hsa-miR-6771-5p		hsa-miR-6790-5p		hsa-miR-3156-3p
hsa-miR-6771-3p		hsa-miR-6790-3p		hsa-miR-3159
hsa-miR-6772-5p		hsa-miR-6791-5p		hsa-miR-3160-5p
hsa-miR-6772-3p		hsa-miR-6791-3p		hsa-miR-323b-5p
hsa-miR-6773-5p		hsa-miR-6792-5p		hsa-miR-3177-5p
hsa-miR-6773-3p		hsa-miR-6792-3p		hsa-miR-3188
hsa-miR-6774-5p		hsa-miR-6793-5p		hsa-miR-320e
hsa-miR-6774-3p		hsa-miR-6793-3p		hsa-miR-3195
hsa-miR-6775-5p		hsa-miR-6794-5p		hsa-miR-3200-5p
hsa-miR-6775-3p		hsa-miR-6794-3p		hsa-miR-378c
hsa-miR-6776-5p		hsa-miR-6795-5p		hsa-miR-4301
hsa-miR-6777-5p		hsa-miR-6795-3p		hsa-miR-4313
hsa-miR-6777-3p		hsa-miR-6796-5p		hsa-miR-4320
hsa-miR-6778-5p		hsa-miR-6796-3p		hsa-miR-4322
hsa-miR-6778-3p		hsa-miR-6797-5p		hsa-miR-4323
hsa-miR-6779-5p		hsa-miR-6798-5p		hsa-miR-4266
hsa-miR-6779-3p		hsa-miR-6798-3p		hsa-miR-4267
hsa-miR-6780a-5p		hsa-miR-6799-5p		hsa-miR-4271
hsa-miR-6780a-3p		hsa-miR-6799-3p		hsa-miR-4274
hsa-miR-6781-5p		hsa-miR-6800-5p		hsa-miR-4284
hsa-miR-6781-3p		hsa-miR-6801-5p		hsa-miR-4286
hsa-miR-6782-5p		hsa-miR-6801-3p		hsa-miR-4329
hsa-miR-6782-3p		hsa-miR-6802-5p		hsa-miR-3614-5p
hsa-miR-6783-5p		hsa-miR-6802-3p		hsa-miR-3620-3p
hsa-miR-6783-3p		hsa-miR-6803-5p		hsa-miR-3649
hsa-miR-6784-5p		hsa-miR-6803-3p		hsa-miR-3654
hsa-miR-6784-3p		hsa-miR-6804-5p		hsa-miR-3655
hsa-miR-6785-5p		hsa-miR-6804-3p		hsa-miR-3661
hsa-miR-6785-3p		hsa-miR-6805-5p		hsa-miR-3680-5p
hsa-miR-6786-5p		hsa-miR-6805-3p		hsa-miR-3688-3p
hsa-miR-6786-3p		hsa-miR-6806-5p		hsa-miR-3908
hsa-miR-6787-5p		hsa-miR-6807-5p		hsa-miR-3927-5p
hsa-miR-6787-3p		hsa-miR-6807-3p		hsa-miR-374c-3p
hsa-miR-6788-5p		hsa-miR-6808-5p		hsa-miR-642b-3p
hsa-miR-6788-3p		hsa-miR-6808-3p		hsa-miR-548o-5p
hsa-miR-6789-5p		hsa-miR-6809-3p		hsa-miR-4420
hsa-miR-6789-3p		hsa-miR-6810-5p		hsa-miR-4425
hsa-miR-6790-5p		hsa-miR-6810-3p		hsa-miR-548ag
hsa-miR-6790-3p		hsa-miR-6811-5p		hsa-miR-4465
hsa-miR-6791-5p		hsa-miR-6811-3p		hsa-miR-4471
hsa-miR-6791-3p		hsa-miR-6812-5p		hsa-miR-548ak
hsa-miR-6792-5p		hsa-miR-6813-5p		hsa-miR-4521
hsa-miR-6792-3p		hsa-miR-6814-5p		hsa-miR-4524a-3p
hsa-miR-6793-5p		hsa-miR-6814-3p		hsa-miR-378i
hsa-miR-6794-5p		hsa-miR-6815-5p		hsa-miR-548am-5p
hsa-miR-6795-5p		hsa-miR-6815-3p		hsa-miR-3975
hsa-miR-6795-3p		hsa-miR-6816-5p		hsa-miR-4633-3p
hsa-miR-6796-5p		hsa-miR-6817-5p		hsa-miR-4634
hsa-miR-6796-3p		hsa-miR-6818-5p		hsa-miR-4641
hsa-miR-6797-5p		hsa-miR-6819-5p		hsa-miR-4646-3p
hsa-miR-6797-3p		hsa-miR-6819-3p		hsa-miR-4666a-5p
hsa-miR-6798-5p		hsa-miR-6820-5p		hsa-miR-4669
hsa-miR-6798-3p		hsa-miR-6820-3p		hsa-miR-4683
hsa-miR-6799-5p		hsa-miR-6821-5p		hsa-miR-4685-5p
hsa-miR-6799-3p		hsa-miR-6821-3p		hsa-miR-4687-5p
hsa-miR-6800-5p		hsa-miR-6822-5p		hsa-miR-4693-3p
hsa-miR-6800-3p		hsa-miR-6822-3p		hsa-miR-4711-3p
hsa-miR-6801-5p		hsa-miR-6823-5p		hsa-miR-4714-5p
hsa-miR-6801-3p		hsa-miR-6823-3p		hsa-miR-4718
hsa-miR-6802-5p		hsa-miR-6824-5p		hsa-miR-4720-5p
hsa-miR-6802-3p		hsa-miR-6824-3p		hsa-miR-4720-3p
hsa-miR-6803-5p		hsa-miR-6825-5p		hsa-miR-4724-3p
hsa-miR-6803-3p		hsa-miR-6825-3p		hsa-miR-4729
hsa-miR-6804-5p		hsa-miR-6826-5p		hsa-miR-4732-5p
hsa-miR-6804-3p		hsa-miR-6826-3p		hsa-miR-4733-5p
hsa-miR-6805-5p		hsa-miR-6827-5p		hsa-miR-4740-5p
hsa-miR-6806-5p		hsa-miR-6827-3p		hsa-miR-4746-3p
hsa-miR-6806-3p		hsa-miR-6828-5p		hsa-miR-371b-3p
hsa-miR-6807-5p		hsa-miR-6829-5p		hsa-miR-4755-5p
hsa-miR-6807-3p		hsa-miR-6829-3p		hsa-miR-4763-5p
hsa-miR-6808-5p		hsa-miR-6830-5p		hsa-miR-4768-5p
hsa-miR-6808-3p		hsa-miR-6830-3p		hsa-miR-4782-5p
hsa-miR-6809-3p		hsa-miR-6831-5p		hsa-miR-2467-3p
hsa-miR-6810-5p		hsa-miR-6831-3p		hsa-miR-4788
hsa-miR-6810-3p		hsa-miR-6832-5p		hsa-miR-4790-3p
hsa-miR-6811-5p		hsa-miR-6832-3p		hsa-miR-4793-5p
hsa-miR-6811-3p		hsa-miR-6833-5p		hsa-miR-4797-5p
hsa-miR-6812-5p		hsa-miR-6833-3p		hsa-miR-5008-3p
hsa-miR-6812-3p		hsa-miR-6834-5p		hsa-miR-5009-5p
hsa-miR-6813-5p		hsa-miR-6835-5p		hsa-miR-5011-3p
hsa-miR-6813-3p		hsa-miR-6835-3p		hsa-miR-5088-3p
hsa-miR-6814-5p		hsa-miR-6780b-5p		hsa-miR-5091
hsa-miR-6814-3p		hsa-miR-6780b-3p		hsa-miR-5187-5p
hsa-miR-6815-5p		hsa-miR-6836-5p		hsa-miR-5195-5p
hsa-miR-6815-3p		hsa-miR-6836-3p		hsa-miR-4524b-3p
hsa-miR-6816-5p		hsa-miR-6837-5p		hsa-miR-5100
hsa-miR-6817-5p		hsa-miR-6837-3p		hsa-miR-5586-3p
hsa-miR-6817-3p		hsa-miR-6838-5p		hsa-miR-5587-3p
hsa-miR-6818-5p		hsa-miR-6838-3p		hsa-miR-548av-5p
hsa-miR-6818-3p		hsa-miR-6839-3p		hsa-miR-5691
hsa-miR-6819-5p		hsa-miR-6840-5p		hsa-miR-6075
hsa-miR-6819-3p		hsa-miR-6840-3p		hsa-miR-6078
hsa-miR-6820-5p		hsa-miR-6841-5p		hsa-miR-6503-3p
hsa-miR-6820-3p		hsa-miR-6841-3p		hsa-miR-6510-3p
hsa-miR-6821-5p		hsa-miR-6842-5p		hsa-miR-6512-3p
hsa-miR-6821-3p		hsa-miR-6842-3p		hsa-miR-6715b-3p
hsa-miR-6822-5p		hsa-miR-6843-3p		hsa-miR-6722-5p
hsa-miR-6822-3p		hsa-miR-6845-5p		hsa-miR-6730-5p
hsa-miR-6823-5p		hsa-miR-6845-3p		hsa-miR-6732-3p
hsa-miR-6823-3p		hsa-miR-6846-5p		hsa-miR-6733-3p
hsa-miR-6824-5p		hsa-miR-6846-3p		hsa-miR-6738-3p
hsa-miR-6824-3p		hsa-miR-6847-5p		hsa-miR-6742-5p
hsa-miR-6825-5p		hsa-miR-6847-3p		hsa-miR-6743-3p
hsa-miR-6825-3p		hsa-miR-6848-5p		hsa-miR-6747-3p
hsa-miR-6826-3p		hsa-miR-6848-3p		hsa-miR-6749-5p
hsa-miR-6827-5p		hsa-miR-6849-5p		hsa-miR-6750-3p
hsa-miR-6827-3p		hsa-miR-6849-3p		hsa-miR-6760-3p
hsa-miR-6828-5p		hsa-miR-6850-5p		hsa-miR-6783-3p
hsa-miR-6828-3p		hsa-miR-6850-3p		hsa-miR-6789-3p
hsa-miR-6829-5p		hsa-miR-6851-5p		hsa-miR-6790-5p
hsa-miR-6829-3p		hsa-miR-6851-3p		hsa-miR-6790-3p
hsa-miR-6830-5p		hsa-miR-6852-5p		hsa-miR-6792-3p
hsa-miR-6830-3p		hsa-miR-6853-5p		hsa-miR-6802-3p
hsa-miR-6831-5p		hsa-miR-6853-3p		hsa-miR-6804-3p
hsa-miR-6833-5p		hsa-miR-6854-5p		hsa-miR-6807-3p
hsa-miR-6833-3p		hsa-miR-6854-3p		hsa-miR-6809-3p
hsa-miR-6834-5p		hsa-miR-6855-5p		hsa-miR-6811-3p
hsa-miR-6834-3p		hsa-miR-6856-5p		hsa-miR-6827-3p
hsa-miR-6835-5p		hsa-miR-6856-3p		hsa-miR-6829-3p
hsa-miR-6835-3p		hsa-miR-6857-5p		hsa-miR-6835-3p
hsa-miR-6780b-5p		hsa-miR-6857-3p		hsa-miR-6854-3p
hsa-miR-6780b-3p		hsa-miR-6858-5p		hsa-miR-6862-3p
hsa-miR-6836-5p		hsa-miR-6858-3p		hsa-miR-6863
hsa-miR-6836-3p		hsa-miR-6859-5p		hsa-miR-6864-3p
hsa-miR-6837-5p		hsa-miR-6859-3p		hsa-miR-6867-5p
hsa-miR-6837-3p		hsa-miR-6769b-5p		hsa-miR-6874-3p
hsa-miR-6838-5p		hsa-miR-6769b-3p		hsa-miR-6877-3p
hsa-miR-6838-3p		hsa-miR-6860		hsa-miR-6880-3p
hsa-miR-6839-5p		hsa-miR-6861-5p		hsa-miR-6886-5p
hsa-miR-6839-3p		hsa-miR-6862-5p		hsa-miR-6889-3p
hsa-miR-6840-5p		hsa-miR-6862-3p		hsa-miR-6895-5p
hsa-miR-6840-3p		hsa-miR-6865-5p		hsa-miR-7109-5p
hsa-miR-6841-5p		hsa-miR-6865-3p		hsa-miR-7114-5p
hsa-miR-6841-3p		hsa-miR-6866-5p		hsa-miR-7155-3p
hsa-miR-6842-5p		hsa-miR-6867-5p		hsa-miR-7158-3p
hsa-miR-6842-3p		hsa-miR-6867-3p		hsa-miR-7844-5p
hsa-miR-6843-3p		hsa-miR-6868-5p		hsa-miR-7850-5p
hsa-miR-6845-5p		hsa-miR-6868-3p		hsa-miR-7854-3p
hsa-miR-6845-3p		hsa-miR-6869-3p		hsa-miR-548ba
hsa-miR-6846-5p		hsa-miR-6870-5p		hsa-miR-7973
hsa-miR-6846-3p		hsa-miR-6870-3p		hsa-miR-7976
hsa-miR-6847-5p		hsa-miR-6871-5p		hsa-miR-8054
hsa-miR-6847-3p		hsa-miR-6871-3p		hsa-miR-8055
hsa-miR-6848-5p		hsa-miR-6872-5p		hsa-miR-8070
hsa-miR-6848-3p		hsa-miR-6872-3p		hsa-miR-8071
hsa-miR-6849-5p		hsa-miR-6873-5p		hsa-miR-8080
hsa-miR-6849-3p		hsa-miR-6873-3p		hsa-miR-8088
hsa-miR-6850-5p		hsa-miR-6874-5p		hsa-miR-9902
hsa-miR-6850-3p		hsa-miR-6875-5p		hsa-miR-9903
hsa-miR-6851-5p		hsa-miR-6875-3p		hsa-miR-10524-5p
hsa-miR-6852-5p		hsa-miR-6876-5p		hsa-let-7f-5p
hsa-miR-6852-3p		hsa-miR-6876-3p		hsa-miR-23a-3p
hsa-miR-6853-5p		hsa-miR-6877-5p		hsa-miR-135a-2-3p
hsa-miR-6854-5p		hsa-miR-6877-3p		hsa-miR-191-5p
hsa-miR-6854-3p		hsa-miR-6878-5p		hsa-miR-493-5p
hsa-miR-6855-5p		hsa-miR-6878-3p		hsa-miR-526b-3p
hsa-miR-6855-3p		hsa-miR-6879-5p		hsa-miR-524-5p
hsa-miR-6856-5p		hsa-miR-6879-3p		hsa-miR-553
hsa-miR-6856-3p		hsa-miR-6880-5p		hsa-miR-654-3p
hsa-miR-6857-5p		hsa-miR-6880-3p		hsa-miR-660-3p
hsa-miR-6857-3p		hsa-miR-6881-5p		hsa-miR-1323
hsa-miR-6858-5p		hsa-miR-6881-3p		hsa-miR-764
hsa-miR-6858-3p		hsa-miR-6882-5p		hsa-miR-892b
hsa-miR-6859-5p		hsa-miR-6882-3p		hsa-miR-887-3p
hsa-miR-6859-3p		hsa-miR-6883-5p		hsa-miR-941
hsa-miR-6769b-5p		hsa-miR-6883-3p		hsa-miR-942-5p
hsa-miR-6769b-3p		hsa-miR-6884-5p		hsa-miR-1207-3p
hsa-miR-6860		hsa-miR-6884-3p		hsa-miR-1244
hsa-miR-6861-5p		hsa-miR-6885-5p		hsa-miR-1260a
hsa-miR-6861-3p		hsa-miR-6885-3p		hsa-miR-1261
hsa-miR-6862-5p		hsa-miR-6886-5p		hsa-miR-1284
hsa-miR-6862-3p		hsa-miR-6886-3p		hsa-miR-1306-5p
hsa-miR-6864-3p		hsa-miR-6887-5p		hsa-miR-2114-3p
hsa-miR-6865-5p		hsa-miR-6887-3p		hsa-miR-3153
hsa-miR-6865-3p		hsa-miR-6888-5p		hsa-miR-3162-3p
hsa-miR-6866-3p		hsa-miR-6888-3p		hsa-miR-4256
hsa-miR-6867-3p		hsa-miR-6889-5p		hsa-miR-23c
hsa-miR-6868-5p		hsa-miR-6889-3p		hsa-miR-3682-5p
hsa-miR-6868-3p		hsa-miR-6890-5p		hsa-miR-3180
hsa-miR-6869-5p		hsa-miR-6890-3p		hsa-miR-3944-3p
hsa-miR-6869-3p		hsa-miR-6891-5p		hsa-miR-4432
hsa-miR-6870-5p		hsa-miR-6891-3p		hsa-miR-4452
hsa-miR-6870-3p		hsa-miR-6892-5p		hsa-miR-4662b
hsa-miR-6871-5p		hsa-miR-6892-3p		hsa-miR-4681
hsa-miR-6871-3p		hsa-miR-6893-5p		hsa-miR-4682
hsa-miR-6872-5p		hsa-miR-6893-3p		hsa-miR-4754
hsa-miR-6872-3p		hsa-miR-6894-5p		hsa-miR-5002-5p
hsa-miR-6873-5p		hsa-miR-6894-3p		hsa-miR-548ao-3p
hsa-miR-6873-3p		hsa-miR-6895-5p		hsa-miR-5589-3p
hsa-miR-6874-5p		hsa-miR-6895-3p		hsa-miR-6506-5p
hsa-miR-6874-3p		hsa-miR-7106-5p		hsa-miR-6757-3p
hsa-miR-6875-5p		hsa-miR-7106-3p		hsa-miR-6812-3p
hsa-miR-6875-3p		hsa-miR-7107-5p		hsa-miR-6814-3p
hsa-miR-6876-5p		hsa-miR-7107-3p		hsa-miR-6815-3p
hsa-miR-6877-5p		hsa-miR-7108-5p		hsa-miR-6819-3p
hsa-miR-6877-3p		hsa-miR-7108-3p		hsa-miR-6849-3p
hsa-miR-6878-3p		hsa-miR-7109-5p		hsa-miR-6861-5p
hsa-miR-6879-5p		hsa-miR-7109-3p		hsa-miR-6882-5p
hsa-miR-6879-3p		hsa-miR-7110-5p		hsa-miR-7109-3p
hsa-miR-6880-5p		hsa-miR-7110-3p		hsa-miR-8063
hsa-miR-6880-3p		hsa-miR-7111-5p		hsa-miR-10400-5p
hsa-miR-6881-5p		hsa-miR-7112-5p		hsa-miR-10396b-3p
hsa-miR-6881-3p		hsa-miR-7112-3p		hsa-miR-17-5p
hsa-miR-6882-5p		hsa-miR-7113-5p		hsa-miR-28-5p
hsa-miR-6882-3p		hsa-miR-7113-3p		hsa-miR-93-5p
hsa-miR-6883-5p		hsa-miR-7114-5p		hsa-miR-105-3p
hsa-miR-6883-3p		hsa-miR-7114-3p		hsa-miR-106a-3p
hsa-miR-6884-5p		hsa-miR-7150		hsa-miR-217-5p
hsa-miR-6884-3p		hsa-miR-7151-3p		hsa-miR-124-5p
hsa-miR-6885-5p		hsa-miR-7152-5p		hsa-miR-145-3p
hsa-miR-6885-3p		hsa-miR-7152-3p		hsa-miR-188-5p
hsa-miR-6886-5p		hsa-miR-7154-3p		hsa-miR-195-5p
hsa-miR-6886-3p		hsa-miR-7155-5p		hsa-miR-367-3p
hsa-miR-6887-5p		hsa-miR-7155-3p		hsa-miR-380-5p
hsa-miR-6887-3p		hsa-miR-7156-3p		hsa-miR-328-3p
hsa-miR-6888-5p		hsa-miR-7157-5p		hsa-miR-20b-5p
hsa-miR-6889-5p		hsa-miR-7161-5p		hsa-miR-449a
hsa-miR-6889-3p		hsa-miR-7161-3p		hsa-miR-483-3p
hsa-miR-6890-5p		hsa-miR-7159-5p		hsa-miR-487a-5p
hsa-miR-6891-5p		hsa-miR-7160-5p		hsa-miR-498-3p
hsa-miR-6891-3p		hsa-miR-7160-3p		hsa-miR-518c-3p
hsa-miR-6892-5p		hsa-miR-7162-5p		hsa-miR-552-5p
hsa-miR-6892-3p		hsa-miR-7515		hsa-miR-563
hsa-miR-6893-5p		hsa-miR-7702		hsa-miR-571
hsa-miR-6893-3p		hsa-miR-7703		hsa-miR-579-5p
hsa-miR-6894-5p		hsa-miR-7704		hsa-miR-625-3p
hsa-miR-6894-3p		hsa-miR-7705		hsa-miR-642a-3p
hsa-miR-6895-5p		hsa-miR-7706		hsa-miR-744-5p
hsa-miR-6895-3p		hsa-miR-7843-5p		hsa-miR-1228-3p
hsa-miR-7106-5p		hsa-miR-7843-3p		hsa-miR-548j-5p
hsa-miR-7106-3p		hsa-miR-4433b-5p		hsa-miR-1291
hsa-miR-7107-5p		hsa-miR-4433b-3p		hsa-miR-1305
hsa-miR-7107-3p		hsa-miR-1273h-5p		hsa-miR-1247-5p
hsa-miR-7108-5p		hsa-miR-1273h-3p		hsa-miR-1276
hsa-miR-7108-3p		hsa-miR-6516-5p		hsa-miR-664a-5p
hsa-miR-7109-5p		hsa-miR-7844-5p		hsa-miR-1322
hsa-miR-7109-3p		hsa-miR-7845-5p		hsa-miR-1915-5p
hsa-miR-7110-5p		hsa-miR-7846-3p		hsa-miR-3146
hsa-miR-7110-3p		hsa-miR-7847-3p		hsa-miR-3174
hsa-miR-7111-5p		hsa-miR-7848-3p		hsa-miR-3180-5p
hsa-miR-7111-3p		hsa-miR-7850-5p		hsa-miR-4303
hsa-miR-7112-5p		hsa-miR-7851-3p		hsa-miR-4252
hsa-miR-7112-3p		hsa-miR-7854-3p		hsa-miR-2355-5p
hsa-miR-7113-3p		hsa-miR-7855-5p		hsa-miR-2355-3p
hsa-miR-7114-5p		hsa-miR-7856-5p		hsa-miR-4273
hsa-miR-7114-3p		hsa-miR-548ba		hsa-miR-4330
hsa-miR-7150		hsa-miR-7977		hsa-miR-3605-5p
hsa-miR-7151-5p		hsa-miR-8052		hsa-miR-3606-5p
hsa-miR-7151-3p		hsa-miR-8053		hsa-miR-3619-3p
hsa-miR-7152-5p		hsa-miR-8055		hsa-miR-3648
hsa-miR-7152-3p		hsa-miR-8056		hsa-miR-3682-3p
hsa-miR-7154-5p		hsa-miR-8057		hsa-miR-4440
hsa-miR-7154-3p		hsa-miR-8059		hsa-miR-4491
hsa-miR-7155-5p		hsa-miR-8060		hsa-miR-4519
hsa-miR-7155-3p		hsa-miR-8069		hsa-miR-4522
hsa-miR-7156-5p		hsa-miR-8070		hsa-miR-4717-5p
hsa-miR-7156-3p		hsa-miR-8071		hsa-miR-4756-5p
hsa-miR-7157-5p		hsa-miR-8072		hsa-miR-4764-3p
hsa-miR-7157-3p		hsa-miR-8073		hsa-miR-4787-3p
hsa-miR-7158-5p		hsa-miR-8075		hsa-miR-4797-3p
hsa-miR-7158-3p		hsa-miR-8077		hsa-miR-5002-3p
hsa-miR-7160-5p		hsa-miR-8078		hsa-miR-5089-3p
hsa-miR-7160-3p		hsa-miR-8079		hsa-miR-5189-3p
hsa-miR-7162-3p		hsa-miR-8080		hsa-miR-5584-5p
hsa-miR-7703		hsa-miR-8081		hsa-miR-5584-3p
hsa-miR-7704		hsa-miR-8082		hsa-miR-6132
hsa-miR-7705		hsa-miR-8085		hsa-miR-6504-3p
hsa-miR-7706		hsa-miR-8087		hsa-miR-6507-3p
hsa-miR-7843-5p		hsa-miR-8088		hsa-miR-6509-3p
hsa-miR-7843-3p		hsa-miR-8089		hsa-miR-6514-5p
hsa-miR-4433b-5p		hsa-miR-9500		hsa-miR-6767-5p
hsa-miR-4433b-3p		hsa-miR-9718		hsa-miR-6826-5p
hsa-miR-1273h-5p		hsa-miR-9898		hsa-miR-6850-3p
hsa-miR-1273h-3p		hsa-miR-9899		hsa-miR-6885-3p
hsa-miR-6516-5p		hsa-miR-9900		hsa-miR-7705
hsa-miR-7844-5p		hsa-miR-9901		hsa-miR-7706
hsa-miR-7845-5p		hsa-miR-9902		hsa-miR-10398-5p
hsa-miR-7846-3p		hsa-miR-9986		hsa-miR-3085-3p
hsa-miR-7847-3p		hsa-miR-10226
hsa-miR-7848-3p		hsa-miR-10392-3p
hsa-miR-7849-3p		hsa-miR-10394-5p
hsa-miR-7850-5p		hsa-miR-10394-3p
hsa-miR-7851-3p		hsa-miR-10396a-5p
hsa-miR-7852-3p		hsa-miR-10396a-3p
hsa-miR-7854-3p		hsa-miR-10397-5p
hsa-miR-7855-5p		hsa-miR-10397-3p
hsa-miR-7974		hsa-miR-10398-3p
hsa-miR-7975		hsa-miR-10399-3p
hsa-miR-7977		hsa-miR-10400-5p
hsa-miR-8052		hsa-miR-10400-3p
hsa-miR-8053		hsa-miR-10401-5p
hsa-miR-8054		hsa-miR-10401-3p
hsa-miR-8056		hsa-miR-10396b-5p
hsa-miR-8057		hsa-miR-10396b-3p
hsa-miR-8058		hsa-miR-9983-3p
hsa-miR-8060		hsa-miR-10524-5p
hsa-miR-8063		hsa-miR-10526-3p
hsa-miR-8065		hsa-miR-10527-5p
hsa-miR-8068		hsa-miR-11181-5p
hsa-miR-8069		hsa-miR-11181-3p
hsa-miR-8071		hsa-miR-11399
hsa-miR-8073		hsa-miR-11400
hsa-miR-8074		hsa-miR-11401
hsa-miR-8075		hsa-miR-3059-5p
hsa-miR-8077		hsa-miR-3085-3p
hsa-miR-8078		hsa-miR-6529-5p
hsa-miR-8079		hsa-miR-6529-3p
hsa-miR-8080		hsa-miR-9851-5p
hsa-miR-8081		hsa-miR-9851-3p
hsa-miR-8082		hsa-miR-12114
hsa-miR-8083		hsa-miR-12115
hsa-miR-8085		hsa-miR-12118
hsa-miR-8086		hsa-miR-12119
hsa-miR-8089		hsa-miR-12120
hsa-miR-9500		hsa-miR-12121
hsa-miR-9718		hsa-miR-12124
hsa-miR-9898		hsa-miR-12125
hsa-miR-9899		hsa-miR-12126
hsa-miR-9900		hsa-miR-12127
hsa-miR-9901		hsa-miR-12128
hsa-miR-9902		hsa-miR-12129
hsa-miR-9903		hsa-miR-12131
hsa-miR-1843		hsa-let-7c-3p
hsa-miR-9986		hsa-miR-16-1-3p
hsa-miR-10226		hsa-miR-20a-3p
hsa-miR-10392-5p		hsa-miR-28-3p
hsa-miR-10393-3p		hsa-miR-31-3p
hsa-miR-10394-5p		hsa-miR-106a-3p
hsa-miR-10394-3p		hsa-miR-192-5p
hsa-miR-10396a-5p		hsa-miR-198
hsa-miR-10397-5p		hsa-miR-7-5p
hsa-miR-10397-3p		hsa-miR-10a-5p
hsa-miR-10398-5p		hsa-miR-187-5p
hsa-miR-10398-3p		hsa-miR-196a-3p
hsa-miR-10399-5p		hsa-miR-203a-3p
hsa-miR-10399-3p		hsa-miR-212-5p
hsa-miR-10400-5p		hsa-miR-212-3p
hsa-miR-10400-3p		hsa-miR-181a-3p
hsa-miR-10401-5p		hsa-miR-214-5p
hsa-miR-10396b-5p		hsa-miR-215-5p
hsa-miR-10524-5p		hsa-miR-215-3p
hsa-miR-10525-3p		hsa-miR-216a-5p
hsa-miR-10526-3p		hsa-miR-218-2-3p
hsa-miR-10527-5p		hsa-miR-200b-5p
hsa-miR-11181-5p		hsa-miR-200b-3p
hsa-miR-11181-3p		hsa-miR-15b-3p
hsa-miR-11399		hsa-miR-27b-5p
hsa-miR-11400		hsa-miR-27b-3p
hsa-miR-11401		hsa-miR-122-3p
hsa-miR-3059-5p		hsa-miR-124-5p
hsa-miR-3085-5p		hsa-miR-125b-5p
hsa-miR-3085-3p		hsa-miR-128-1-5p
hsa-miR-6529-5p		hsa-miR-128-3p
hsa-miR-6529-3p		hsa-miR-130a-5p
hsa-miR-9851-5p		hsa-miR-133a-3p
hsa-miR-9851-3p		hsa-miR-137-5p
hsa-miR-12114		hsa-miR-141-5p
hsa-miR-12115		hsa-miR-145-3p
hsa-miR-12116		hsa-miR-134-5p
hsa-miR-12117		hsa-miR-186-5p
hsa-miR-12118		hsa-miR-193a-3p
hsa-miR-12119		hsa-miR-194-5p
hsa-miR-12120		hsa-miR-200c-3p
hsa-miR-12121		hsa-miR-155-5p
hsa-miR-12124		hsa-miR-194-3p
hsa-miR-12125		hsa-miR-29c-3p
hsa-miR-12127		hsa-miR-30c-1-3p
hsa-miR-12128		hsa-miR-302a-3p
hsa-let-7c-5p		hsa-miR-299-3p
hsa-miR-16-1-3p		hsa-miR-99b-3p
hsa-miR-22-5p		hsa-miR-363-5p
hsa-miR-24-1-5p		hsa-miR-302b-3p
hsa-miR-24-2-5p		hsa-miR-302c-3p
hsa-miR-33a-5p		hsa-miR-302d-5p
hsa-miR-98-5p		hsa-miR-367-5p
hsa-miR-29b-3p		hsa-miR-367-3p
hsa-miR-103a-3p		hsa-miR-376c-5p
hsa-miR-30c-2-3p		hsa-miR-370-5p
hsa-miR-30d-3p		hsa-miR-373-3p
hsa-miR-7-1-3p		hsa-miR-375-5p
hsa-miR-34a-5p		hsa-miR-378a-5p
hsa-miR-34a-3p		hsa-miR-379-5p
hsa-miR-181a-5p		hsa-miR-383-3p
hsa-miR-181c-5p		hsa-miR-337-5p
hsa-miR-182-5p		hsa-miR-338-5p
hsa-miR-187-3p		hsa-miR-335-3p
hsa-miR-224-5p		hsa-miR-133b
hsa-miR-224-3p		hsa-miR-20b-5p
hsa-miR-122-5p		hsa-miR-20b-3p
hsa-miR-130a-5p		hsa-miR-450a-5p
hsa-miR-138-5p		hsa-miR-452-5p
hsa-miR-141-3p		hsa-miR-409-3p
hsa-miR-143-5p		hsa-miR-412-5p
hsa-miR-143-3p		hsa-miR-376b-5p
hsa-miR-136-5p		hsa-miR-496
hsa-miR-146a-3p		hsa-miR-497-3p
hsa-miR-186-5p		hsa-miR-181d-3p
hsa-miR-106b-5p		hsa-miR-518f-5p
hsa-miR-99b-3p		hsa-miR-520b-5p
hsa-miR-362-5p		hsa-miR-526a-5p
hsa-miR-367-3p		hsa-miR-520c-5p
hsa-miR-376c-3p		hsa-miR-524-5p
hsa-miR-379-5p		hsa-miR-517-5p
hsa-miR-380-5p		hsa-miR-521
hsa-miR-382-5p		hsa-miR-520g-5p
hsa-miR-383-5p		hsa-miR-518d-5p
hsa-miR-323a-5p		hsa-miR-522-3p
hsa-miR-133b		hsa-miR-519a-2-5p
hsa-miR-412-3p		hsa-miR-499a-3p
hsa-miR-483-5p		hsa-miR-502-5p
hsa-miR-488-3p		hsa-miR-450a-2-3p
hsa-miR-512-5p		hsa-miR-513a-5p
hsa-miR-520e-5p		hsa-miR-507
hsa-miR-519c-3p		hsa-miR-508-5p
hsa-miR-526a-3p		hsa-miR-509-5p
hsa-miR-500a-5p		hsa-miR-455-5p
hsa-miR-455-5p		hsa-miR-539-5p
hsa-miR-554		hsa-miR-487b-3p
hsa-miR-563		hsa-miR-556-5p
hsa-miR-551b-3p		hsa-miR-562
hsa-miR-572		hsa-miR-551b-5p
hsa-miR-576-5p		hsa-miR-569
hsa-miR-586		hsa-miR-570-5p
hsa-miR-591		hsa-miR-574-3p
hsa-miR-605-3p		hsa-miR-582-3p
hsa-miR-642a-3p		hsa-miR-584-3p
hsa-miR-647		hsa-miR-585-3p
hsa-miR-548d-3p		hsa-miR-589-5p
hsa-miR-1264		hsa-miR-589-3p
hsa-miR-892b		hsa-miR-590-5p
hsa-miR-885-5p		hsa-miR-591
hsa-miR-921		hsa-miR-592
hsa-miR-1179		hsa-miR-598-3p
hsa-miR-1227-5p		hsa-miR-611
hsa-miR-1237-5p		hsa-miR-613
hsa-miR-1238-3p		hsa-miR-616-5p
hsa-miR-1290		hsa-miR-617
hsa-miR-1247-5p		hsa-miR-620
hsa-miR-1262		hsa-miR-621
hsa-miR-1255b-2-3p		hsa-miR-630
hsa-miR-513b-3p		hsa-miR-33b-5p
hsa-miR-1321		hsa-miR-635
hsa-miR-1825		hsa-miR-647
hsa-miR-1827		hsa-miR-650
hsa-miR-2114-3p		hsa-miR-651-5p
hsa-miR-711		hsa-miR-653-5p
hsa-miR-2909		hsa-miR-653-3p
hsa-miR-3121-5p		hsa-miR-411-5p
hsa-miR-378b		hsa-miR-549a-5p
hsa-miR-1273c		hsa-miR-549a-3p
hsa-miR-3146		hsa-miR-660-5p
hsa-miR-3160-3p		hsa-miR-1264
hsa-miR-548w		hsa-miR-1185-2-3p
hsa-miR-3182		hsa-miR-1283
hsa-miR-3186-3p		hsa-miR-766-3p
hsa-miR-3194-5p		hsa-miR-1298-3p
hsa-miR-3199		hsa-miR-2113
hsa-miR-4301		hsa-miR-892a
hsa-miR-4310		hsa-miR-450b-5p
hsa-miR-4311		hsa-miR-708-5p
hsa-miR-4317		hsa-miR-147b-3p
hsa-miR-4266		hsa-miR-744-3p
hsa-miR-4263		hsa-miR-887-3p
hsa-miR-4273		hsa-miR-873-3p
hsa-miR-4290		hsa-miR-301b-5p
hsa-miR-4330		hsa-miR-216b-5p
hsa-miR-3609		hsa-miR-208b-5p
hsa-miR-3658		hsa-miR-934
hsa-miR-3660		hsa-miR-936
hsa-miR-3682-3p		hsa-miR-937-3p
hsa-miR-3684		hsa-miR-938
hsa-miR-3909		hsa-miR-942-5p
hsa-miR-3912-5p		hsa-miR-942-3p
hsa-miR-3913-5p		hsa-miR-1184
hsa-miR-3925-5p		hsa-miR-1236-3p
hsa-miR-4426		hsa-miR-1207-3p
hsa-miR-4434		hsa-miR-1208
hsa-miR-4444		hsa-miR-1285-3p
hsa-miR-4453		hsa-miR-1291
hsa-miR-4454		hsa-miR-548l
hsa-miR-4531		hsa-miR-1250-3p
hsa-miR-548an		hsa-miR-1251-5p
hsa-miR-4637		hsa-miR-1253
hsa-miR-4638-5p		hsa-miR-548n
hsa-miR-4648		hsa-miR-1265
hsa-miR-4652-3p		hsa-miR-1269a
hsa-miR-4659a-3p		hsa-miR-1272
hsa-miR-4665-3p		hsa-miR-1292-3p
hsa-miR-4676-3p		hsa-miR-1307-3p
hsa-miR-4680-5p		hsa-miR-513b-5p
hsa-miR-4687-5p		hsa-miR-1321
hsa-miR-4697-5p		hsa-miR-103b
hsa-miR-4709-5p		hsa-miR-1908-3p
hsa-miR-4725-3p		hsa-miR-1973
hsa-miR-4739		hsa-miR-2110
hsa-miR-122b-3p		hsa-miR-2114-3p
hsa-miR-4753-5p		hsa-miR-3119
hsa-miR-371b-5p		hsa-miR-3126-3p
hsa-miR-4773		hsa-miR-3129-3p
hsa-miR-5007-5p		hsa-miR-3132
hsa-miR-5008-3p		hsa-miR-548t-5p
hsa-miR-5093		hsa-miR-3143
hsa-miR-5187-3p		hsa-miR-548v
hsa-miR-5196-3p		hsa-miR-3164
hsa-miR-548ar-3p		hsa-miR-3165
hsa-miR-5579-3p		hsa-miR-3166
hsa-miR-5584-5p		hsa-miR-3168
hsa-miR-5586-5p		hsa-miR-3065-3p
hsa-miR-6082		hsa-miR-3188
hsa-miR-6505-5p		hsa-miR-514b-3p
hsa-miR-6506-3p		hsa-miR-3202
hsa-miR-6515-3p		hsa-miR-4304
hsa-miR-6715b-3p		hsa-miR-4306
hsa-miR-6716-3p		hsa-miR-4310
hsa-miR-6719-3p		hsa-miR-4318
hsa-miR-6733-3p		hsa-miR-4317
hsa-miR-6737-3p		hsa-miR-4256
hsa-miR-6742-5p		hsa-miR-2355-3p
hsa-miR-6750-3p		hsa-miR-4264
hsa-miR-6755-3p		hsa-miR-4273
hsa-miR-6794-3p		hsa-miR-4292
hsa-miR-6809-5p		hsa-miR-500b-5p
hsa-miR-6816-3p		hsa-miR-4328
hsa-miR-6832-3p		hsa-miR-3605-3p
hsa-miR-6864-5p		hsa-miR-3615
hsa-miR-6876-3p		hsa-miR-3616-5p
hsa-miR-6890-3p		hsa-miR-3651
hsa-miR-7153-3p		hsa-miR-3660
hsa-miR-7161-3p		hsa-miR-3661
hsa-miR-7159-3p		hsa-miR-3666
hsa-miR-7162-5p		hsa-miR-3667-3p
hsa-miR-7702		hsa-miR-3671
hsa-miR-8061		hsa-miR-3675-5p
hsa-miR-10401-3p		hsa-miR-3682-3p
hsa-miR-12130		hsa-miR-3688-3p
hsa-miR-12131		hsa-miR-3691-5p
		hsa-miR-3691-3p
		hsa-miR-3692-5p
		hsa-miR-3713
		hsa-miR-3913-3p
		hsa-miR-3922-3p
		hsa-miR-3925-3p
		hsa-miR-3927-5p
		hsa-miR-3927-3p
		hsa-miR-3934-5p
		hsa-miR-548y
		hsa-miR-3939
		hsa-miR-3941
		hsa-miR-3944-5p
		hsa-miR-548ab
		hsa-miR-4421
		hsa-miR-4431
		hsa-miR-4441
		hsa-miR-4442
		hsa-miR-4446-3p
		hsa-miR-548ag
		hsa-miR-548ai
		hsa-miR-4469
		hsa-miR-4477a
		hsa-miR-548ak
		hsa-miR-4491
		hsa-miR-4495
		hsa-miR-4497
[truncated: 271 more rows]
