# Supplementary material for: Identification of hub genes and molecular networks involved in alveolar bone resorption based on bioinformatics analysis
Source: Sci Rep. 2026 Apr 16;16:17663. doi: 10.1038/s41598-026-48945-x (PMC13243630; doi:10.1038/s41598-026-48945-x)
Supplement: Supplementary file 1 — Supplementary Material 1 [file 41598_2026_48945_MOESM1_ESM.zip › Table S1.xlsx]

## Sheet: Sheet1
turquoise module in WGCNA
	GSM404005	GSM404006	GSM404007	GSM404008	GSM404009	GSM404010	GSM404011	GSM404012	GSM404013	GSM404014	GSM404015	GSM404016	GSM404017	GSM404018	GSM404019	GSM404020	GSM404021	GSM404022	GSM404023	GSM404024	GSM404025	GSM404026	GSM404027	GSM404028	GSM404029	GSM404030	GSM404031	GSM404032	GSM404033	GSM404034	GSM404035	GSM404036	GSM404037	GSM404038	GSM404039	GSM404040	GSM404041	GSM404042	GSM404043	GSM404044	GSM404045	GSM404046	GSM404047	GSM404048	GSM404049	GSM404050	GSM404051	GSM404052	GSM404053
MIR5193	7.52517	7.26924	7.47865	7.27084	7.16447	7.15746	7.44608	7.36796	7.62251	7.26605	7.37404	7.19609	6.80619	7.4302	7.50421	7.44939	7.42314	7.44245	7.83147	7.9123	7.12105	7.24416	7.04709	6.92603	7.6211	7.14824	7.07953	7.18112	7.48903	7.6208	7.69029	6.94034	7.71961	7.47877	7.1986	7.27842	7.38457	6.83999	7.16108	7.4291	7.22906	7.02794	7.06503	7.08179	6.817	7.39903	7.6128	7.4701	7.04627
UBA7	7.52517	7.26924	7.47865	7.27084	7.16447	7.15746	7.44608	7.36796	7.62251	7.26605	7.37404	7.19609	6.80619	7.4302	7.50421	7.44939	7.42314	7.44245	7.83147	7.9123	7.12105	7.24416	7.04709	6.92603	7.6211	7.14824	7.07953	7.18112	7.48903	7.6208	7.69029	6.94034	7.71961	7.47877	7.1986	7.27842	7.38457	6.83999	7.16108	7.4291	7.22906	7.02794	7.06503	7.08179	6.817	7.39903	7.6128	7.4701	7.04627
SCIN	4.72862	4.45566	5.1312	4.53002	5.03345	5.61592	4.58539	5.36087	4.45765	5.22895	5.02287	5.48018	5.40563	4.43285	4.72042	4.71529	4.74779	5.0825	5.25158	5.05727	6.25452	4.79574	4.50904	5.00849	4.7846	4.80377	5.4085	4.50302	4.70284	4.62619	4.4796	5.04444	4.97441	5.51517	5.17283	5.57912	5.14691	5.65984	4.80694	4.5905	4.57686	4.53703	4.34312	4.55464	4.77579	4.92091	4.96026	5.05098	4.93905
PTPRC	6.01393	6.88734	5.89541	6.01369	5.63774	5.07832	6.48504	5.15115	6.12315	5.25572	5.88236	5.21753	6.1364	6.13876	6.24522	6.23917	5.8093	5.88031	6.35643	6.73188	4.90674	6.03096	6.26465	5.10948	5.99887	5.29936	4.52102	6.15181	5.43105	6.07383	6.73584	5.40207	6.29327	5.67505	5.26148	5.57819	6.09575	5.26286	6.27359	6.34799	5.93838	5.89718	5.91628	5.6412	5.6384	6.62678	6.41225	6.45927	5.54734
RAPH1	6.91694	6.35251	6.82527	7.36244	6.83705	7.25203	6.07863	7.35287	6.40531	6.81855	6.73082	6.92269	7.49639	6.1122	6.74362	6.55627	6.90034	6.55367	6.49773	6.29809	7.50342	6.44487	6.52298	7.0041	6.30912	6.4928	6.89928	6.33572	5.80687	5.74961	6.06524	6.99643	6.38401	6.19768	6.66333	7.05684	6.30506	7.51895	5.80232	5.72872	6.78223	6.84851	5.6802	6.59411	7.36984	6.36515	6.3501	6.27259	6.99155
BNC1	7.52243	6.90926	7.97798	7.97358	7.42382	7.82103	6.73491	7.61524	6.92328	7.35729	7.13497	7.48625	7.90121	6.83804	6.83051	7.28606	7.65805	7.32005	6.87441	6.88447	7.73917	6.80732	6.86453	7.54863	6.24791	6.84207	6.92943	6.83042	6.47837	7.04197	7.06492	8.08248	7.25457	6.81329	7.36449	7.53392	7.14647	8.47982	6.86246	6.47492	7.15143	7.24158	6.38555	6.95955	7.5172	7.14238	7.10677	7.0317	7.73891
COBL	6.2885	4.81846	6.3155	5.30882	5.65154	6.80748	4.76682	6.76572	5.04943	6.18851	5.72569	6.68435	6.34466	5.06132	5.63732	5.70575	5.96907	5.80943	5.58125	4.98552	7.16218	5.52152	5.40104	6.6281	5.29921	5.88566	6.63047	4.76307	4.71505	5.05988	5.0613	6.72634	5.61562	6.10934	6.31458	6.73217	5.89945	6.86494	5.28245	5.13359	5.6972	5.59696	4.64443	5.39304	6.34389	5.33202	5.16294	5.19578	5.95977
ATP6V1C2	5.70724	5.29652	7.04084	6.21638	5.77947	7.3361	5.62852	7.45145	6.24447	6.96756	6.31558	8.35495	6.83469	5.76079	6.42105	5.22696	5.86313	5.65433	5.99239	5.64527	8.24277	6.48456	6.62912	7.55497	6.09735	6.01966	8.84296	5.2419	5.20648	5.32217	5.75012	6.88772	5.96996	6.02757	6.31342	7.18333	5.88511	7.36298	5.78336	5.72668	6.34097	5.80029	5.24404	6.35142	7.84296	4.93828	5.44079	5.02911	7.01098
TAGAP	6.1527	7.55332	5.55356	6.53372	5.78246	5.18977	6.67174	5.47821	6.38161	5.44218	6.34171	5.36715	5.31844	6.55677	6.06231	7.11378	6.40273	6.10242	6.00172	6.81684	5.41415	6.9659	7.08184	5.482	6.75304	5.88339	5.16891	7.35521	7.21583	6.89666	7.89538	5.47546	5.56544	5.91035	5.29126	5.66641	6.64207	5.27494	6.14147	6.51144	6.34473	6.33147	7.61375	7.22206	5.55222	6.78899	6.35473	6.76029	5.94545
HSH2D	6.14817	6.91535	5.55199	5.97256	4.94248	5.2509	6.79721	5.07194	6.54024	5.26471	6.00991	4.93866	5.51656	6.06191	5.91969	6.13644	6.0592	5.90514	5.88669	6.77752	4.56424	6.31109	6.14607	5.44453	6.50204	5.72488	5.25466	6.90641	7.32789	6.00871	6.65624	5.27292	6.27617	5.96232	5.49276	5.38491	6.32972	4.95803	5.79331	6.14945	5.64132	5.19714	6.91864	6.40994	4.83944	6.34951	5.79323	6.69961	5.42237
TMEM163	4.41411	4.64701	4.3635	4.37152	4.09014	4.1693	4.68532	4.16791	4.95246	4.33639	4.4764	4.01755	4.30227	4.69672	4.36426	4.91566	4.94601	4.53012	4.71254	5.33164	4.21885	4.72539	5.3242	3.90584	4.53403	4.35877	4.05908	4.5377	4.62069	4.86196	5.01968	4.13331	4.02409	4.15189	4.22786	4.16849	4.56616	4.0259	4.39433	4.53444	4.25835	4.51872	4.36275	4.37448	4.1586	4.69489	4.70528	4.54379	4.08343
SEC62	7.83437	8.61955	7.55008	7.57886	7.07586	7.35706	8.12849	7.08881	7.85943	7.4594	7.67602	7.71257	7.53393	7.03695	7.36494	7.7093	7.42878	7.64809	7.56168	7.95758	7.21001	7.80343	7.80515	6.99829	7.75838	7.21618	7.32796	8.08351	7.74905	7.8086	8.28576	7.3412	7.44758	7.21658	7.16215	7.42783	7.10557	7.45885	7.2931	7.57481	7.53456	7.73946	7.51427	7.63326	7.08839	8.1958	7.76849	7.7994	7.44419
BICD2	7.94759	7.61852	7.84957	8.3764	8.36288	8.99167	7.7012	9.31337	8.16814	8.75561	8.35034	8.66067	8.64548	7.50195	8.52689	7.95412	8.13387	7.99782	8.44139	8.26162	9.01211	8.1546	8.12665	9.25249	8.24152	8.82343	9.13819	7.59088	6.96412	8.18883	8.19586	9.03064	8.59595	8.60725	8.93187	9.25277	7.94167	8.90472	7.97179	7.77903	8.58383	8.62065	7.41486	8.16591	8.58435	8.0557	7.78299	8.11353	8.68513
GPR115	5.63237	4.84732	5.6135	5.70904	5.39159	6.01373	4.78479	5.74702	5.46062	5.72792	5.79652	5.63018	6.28106	5.1636	5.13299	5.05792	5.48203	5.0606	5.44585	5.38725	6.31937	5.34818	5.33483	5.85307	5.03186	5.34839	6.02989	4.49552	4.3643	4.94988	4.83989	5.75128	5.43355	5.32201	5.47514	5.51228	4.66275	6.26078	5.13902	4.82792	5.0121	4.98362	4.82951	4.9118	5.62202	4.74313	4.48513	4.72091	5.39493
BNIPL	7.09256	6.16716	7.16495	7.23695	7.29878	7.8923	6.729	8.32107	7.18827	7.66474	7.5159	7.62056	8.02296	6.78208	7.1831	6.73991	7.20711	7.21983	6.92516	6.69106	8.2818	7.41397	7.14342	7.96466	6.58303	7.19498	8.39047	6.18415	6.19294	6.70516	7.08154	7.83036	7.09396	7.46238	7.9674	7.76776	6.98013	7.79754	7.46188	7.10764	7.69043	7.31284	6.31112	7.28254	8.1652	6.84053	6.61327	6.67119	7.72884
CCDC69	6.96503	7.59832	6.50251	6.30199	5.51408	5.6064	7.20819	5.1519	7.12186	5.97742	6.76083	6.43567	5.25714	6.33798	6.38317	6.82934	6.63401	6.559	6.40027	7.09057	5.84026	7.00732	7.1579	5.69567	6.66036	6.54444	7.04244	7.3503	7.66576	6.86336	7.50244	5.59734	6.53634	6.38438	5.76903	6.23173	7.10144	5.3522	6.23484	6.56403	6.21101	6.51952	7.08969	6.64112	5.39151	7.30563	7.46366	7.07031	6.12269
PTK6	8.11936	7.08947	8.64975	8.24215	8.39602	8.96702	7.6387	8.82647	8.00047	8.36583	8.1559	8.57756	8.4845	7.79535	8.62253	7.20639	7.52276	7.49197	8.30326	8.28726	9.06218	8.06303	7.81581	8.5434	8.30781	8.6052	9.41244	7.67375	8.10576	7.22412	7.60459	7.73269	8.69594	8.88565	9.05142	8.8491	8.51102	8.7122	7.67052	7.57568	7.57345	7.70061	7.49411	7.96653	8.36006	8.02637	8.46041	8.12408	8.85569
DIP2B	6.1175	5.74133	6.37068	6.28098	6.27152	6.32608	5.70446	6.37726	5.86956	6.22322	5.97602	6.17768	6.4634	5.82356	5.91327	5.75239	6.12583	6.0934	6.02225	5.92896	7.03212	6.00797	6.08745	6.49656	5.8609	5.97997	6.64706	5.70523	5.48914	5.82553	6.10732	6.43888	6.05417	6.24852	6.25008	6.25298	6.07764	6.72093	6.22905	6.19464	6.333	6.24024	5.53206	6.16141	6.37822	5.94869	5.70101	5.9075	6.46561
CSF3R	6.81187	6.63198	5.89314	6.3559	6.0663	5.84154	7.11292	6.18546	6.93851	6.00335	6.56435	5.97824	5.94519	7.00397	6.31785	6.26908	6.54509	6.24106	6.70608	6.99453	5.93106	6.30785	6.79898	6.1514	6.84584	6.13844	5.77114	6.67794	6.84609	7.24267	6.23371	5.96412	6.55341	6.3559	5.84326	6.02543	7.78597	6.02502	6.39013	6.75232	6.09241	5.6704	6.92981	5.59586	5.5821	6.44613	6.72353	6.55639	6.27327
AKAP2	7.46457	8.21479	6.76852	7.11707	6.76757	6.03754	7.64292	6.1794	7.45068	6.9197	7.12092	6.44733	6.73695	6.95922	7.12699	7.44365	6.89499	7.22384	6.98995	7.2397	5.83564	7.05441	7.50471	6.40179	7.22436	6.55369	5.78316	7.6519	7.43121	7.2343	7.69925	6.63418	7.15442	6.76087	6.56499	6.96632	7.08915	6.51584	6.95912	7.33615	7.24542	7.26841	7.65888	7.66632	6.73355	7.37198	6.9379	7.1703	6.46432
PALM2-AKAP2	7.46457	8.21479	6.76852	7.11707	6.76757	6.03754	7.64292	6.1794	7.45068	6.9197	7.12092	6.44733	6.73695	6.95922	7.12699	7.44365	6.89499	7.22384	6.98995	7.2397	5.83564	7.05441	7.50471	6.40179	7.22436	6.55369	5.78316	7.6519	7.43121	7.2343	7.69925	6.63418	7.15442	6.76087	6.56499	6.96632	7.08915	6.51584	6.95912	7.33615	7.24542	7.26841	7.65888	7.66632	6.73355	7.37198	6.9379	7.1703	6.46432
A2ML1	8.39948	6.78006	8.70101	8.61354	9.0638	9.66466	8.03338	9.85011	8.45168	9.21547	9.01324	9.38034	8.96625	8.01064	8.47699	7.70775	8.439	8.48447	7.93759	7.84832	9.59181	8.57452	8.4358	9.18887	7.89541	8.24321	9.87518	7.57597	8.12544	8.43633	8.85084	9.40836	8.4247	8.86294	9.24475	9.06968	8.72476	8.72349	8.77888	8.47031	8.77596	8.80127	7.25265	8.43204	9.22636	8.03294	7.9408	7.82996	8.78637
ZNF791	8.20461	8.07881	7.96952	7.50035	7.20328	7.6392	8.02544	7.6021	7.71169	7.60254	7.80267	7.69379	7.53547	7.38323	8.02809	7.72481	7.74757	7.73052	7.85208	8.50602	7.56291	8.25701	7.96681	7.60984	8.07382	7.57181	7.96613	8.19172	8.60585	8.42496	8.84251	7.89899	8.15063	7.86694	7.6478	7.96817	8.31942	7.69492	7.17824	7.29592	7.15675	7.23678	7.42138	7.59061	7.07142	8.3442	8.5615	7.8698	7.66405
LINC00525	5.27608	7.30018	3.75687	4.45227	4.05787	3.50421	6.51145	3.3878	5.59071	3.79027	3.91915	3.56548	3.83667	4.2373	4.14855	5.88429	4.60046	4.87656	4.24392	4.21714	3.84603	6.19653	5.67136	3.86126	6.3079	4.15859	3.89355	5.9529	5.62035	4.92316	5.71104	3.56021	3.95424	3.99497	3.82041	4.10425	4.16457	4.13476	4.60602	5.1869	4.73631	5.20891	6.27386	5.77495	3.76248	5.27612	4.22767	4.91278	3.798
C11orf45	4.90295	4.35928	4.88227	4.59256	4.82953	5.64342	4.50906	5.74258	4.76509	4.94287	4.65263	5.93157	5.6479	4.57224	5.52063	4.47288	4.58653	5.02999	4.2869	4.66362	5.07115	4.72528	4.39804	5.50876	4.82704	4.36897	4.95344	4.45706	4.02606	4.53306	4.25716	4.93496	5.05959	5.21452	5.79459	5.93426	5.0751	5.33854	4.77161	4.66468	4.7911	4.99411	4.39408	4.94909	5.64557	4.96585	4.89754	4.82928	5.15489
P2RY10	4.43287	5.24841	4.31128	4.54358	4.23766	4.29507	5.29267	4.35799	4.7718	4.39478	4.31867	4.20016	4.60393	4.77299	4.85501	4.72673	4.53684	4.43787	4.65731	5.35729	4.20873	5.10013	5.01286	4.1729	4.36841	4.30339	4.0334	4.89799	4.26194	4.6864	5.32525	4.30107	4.80102	4.2962	4.32887	4.24962	4.41349	4.09328	4.82327	4.93049	4.45664	4.72259	4.7389	4.84298	4.27463	5.08052	4.534	4.86287	4.14474
ACER1	5.35775	5.18299	5.82519	5.50338	5.49676	6.75662	5.2745	5.89455	5.58483	5.71504	5.78294	6.41224	6.43193	5.87134	5.74992	5.47072	5.77689	5.8686	5.28947	5.29404	7.01202	6.08102	6.01872	6.69416	5.47264	5.91931	7.35601	5.34329	5.7187	5.53898	5.59438	5.77627	5.28168	5.76922	6.14699	6.18606	5.98733	6.4249	5.93897	5.85067	6.07755	5.92481	5.58984	5.83818	6.8954	5.16341	5.34273	5.26954	6.29642
TMEM237	6.60116	6.07284	6.7277	6.41664	6.32309	6.81214	6.02138	7.04195	6.12901	6.48446	6.19653	7.18343	7.36675	5.79962	6.31907	6.30785	6.19552	6.3047	6.43428	6.58762	7.33036	6.30078	6.04745	6.98522	6.3533	6.27177	6.87091	5.766	5.64192	6.11763	6.2507	6.80169	6.4653	6.79718	7.07766	6.76098	6.24149	7.61824	6.38842	6.10862	6.82763	6.697	6.06934	6.28106	6.88603	6.7233	6.04049	6.5222	6.67448
SNX21	7.63078	6.54338	7.6402	6.78326	6.34286	6.87849	6.67426	7.00058	6.94235	7.30562	7.02966	8.01722	7.80184	7.12773	6.94502	6.92678	7.24652	6.96293	6.60254	6.33257	8.05596	7.59694	7.51704	7.93286	6.50854	6.47869	7.53547	6.67531	6.984	6.66764	6.89312	7.64697	6.94091	7.13252	7.1045	7.23665	7.0179	7.40744	6.89205	6.7592	7.70323	7.73982	6.72009	7.29464	7.82163	7.02926	7.35901	7.28717	7.43828
CYP39A1	5.08416	4.98664	5.09593	4.82872	4.67591	5.24803	4.82595	5.46555	4.86944	5.2202	5.1625	5.76709	5.75703	4.61714	5.35788	4.86786	4.80955	5.08743	5.43127	4.93909	5.99906	5.68219	5.22679	6.31978	4.91697	4.59558	5.11278	4.74894	4.54191	4.74208	5.0256	5.78405	5.0725	5.21371	5.12817	5.40676	5.06763	5.69082	5.09986	5.16744	5.33105	5.25433	4.55568	5.12255	5.61205	4.81427	4.68391	5.13045	5.00774
ARHGEF28	6.46126	5.97368	6.74284	6.18581	6.22706	6.68161	6.18126	6.85679	6.24256	6.73082	6.56372	6.8142	7.2052	6.01045	6.9308	6.041	6.16662	6.36219	6.86637	6.56701	7.49932	6.84582	6.36235	7.32576	6.36677	6.41617	7.00098	6.15811	6.13137	6.20322	6.11742	6.78498	6.74852	7.13954	6.94732	6.73226	6.46814	6.95537	6.67657	6.60982	6.53974	6.51834	6.20745	6.62845	6.77244	6.74945	6.74649	6.77983	6.95141
BICD1	5.28993	5.80253	4.98417	4.97367	4.70461	4.66782	5.30942	4.57675	5.01703	4.68897	4.87067	4.75432	4.97617	4.94573	4.74436	4.90522	4.89513	4.67578	4.72164	4.82629	4.71046	5.25159	5.46844	4.83115	4.8395	4.52195	4.49362	5.62089	5.27302	4.85267	5.22999	4.80871	5.04094	4.93601	4.63082	4.74042	4.89235	4.67879	4.83932	4.96561	4.79724	4.84643	5.45981	5.25936	4.81534	5.54929	5.04329	5.20496	4.85632
SMPDL3B	6.03472	6.91007	5.74376	6.1162	5.54623	5.5744	7.14228	5.81436	6.67968	5.6718	6.27203	5.68383	5.7635	6.6691	5.78605	6.75591	6.38058	6.19843	6.09578	6.25596	5.9147	6.64563	6.6456	5.99904	6.6208	5.99328	5.75737	6.79158	7.15988	6.40109	6.36418	5.9436	5.73574	6.04523	5.55279	5.67994	6.18052	5.46418	5.98061	6.23414	6.41741	6.5014	7.19278	6.38277	6.24031	6.54368	6.08577	6.7968	5.77453
MANEA	4.76082	6.62351	4.64476	5.07895	4.58606	4.59951	5.94571	4.84255	5.31208	4.75586	5.31032	4.66064	5.06486	4.67236	4.99936	5.25967	4.76601	4.76801	4.92454	5.27719	4.87802	5.27339	5.26974	4.90386	5.40775	4.74205	4.69329	5.4534	5.14	4.94162	5.6927	4.68189	5.13875	5.17876	5.10029	5.03803	4.39673	5.16036	4.98009	4.99397	5.51266	5.26731	5.3331	5.45129	4.75662	5.23774	4.78986	5.31245	4.96383
MEI1	6.48954	6.87569	5.76911	6.07401	5.76424	5.26935	6.95441	5.64399	6.80694	5.47354	6.18888	5.69339	5.55299	6.23599	6.04321	6.71541	6.3616	6.36016	6.06297	6.51201	5.92844	6.60843	6.81953	5.69892	6.76125	5.97985	5.66398	6.61659	6.87486	6.40728	6.71676	5.59096	5.94315	6.15419	5.48218	5.84205	6.3523	5.54996	6.17986	6.35997	6.5301	6.40117	6.78508	6.57621	5.75229	6.16026	5.8447	6.35447	5.58309
ITGAL	5.8345	6.24327	5.70895	5.67406	5.33479	4.80391	5.62035	4.77164	5.81301	5.54518	5.94903	5.22077	5.40305	6.13138	6.19894	6.13945	6.05206	6.02315	6.66215	7.63978	4.37204	6.36336	5.95371	5.1773	6.25124	5.45659	4.80577	5.96401	6.34122	5.84	6.9502	4.57955	5.88375	6.1451	5.18476	5.26089	5.88824	4.79112	5.53867	5.69261	5.25494	5.12901	6.11843	5.55229	5.13098	6.35307	6.43471	6.36737	4.86276
C1orf210	4.54536	4.16213	4.57645	4.56959	4.74835	4.72685	4.22202	5.01411	4.48987	4.64233	5.30473	5.44216	5.078	4.24428	4.74988	4.22549	4.88825	4.75404	4.29942	4.7665	5.75302	4.66689	4.81823	5.10599	4.62761	4.83121	6.36833	4.35415	4.2811	4.5528	4.36458	5.25216	4.95956	5.45933	5.33467	4.4705	4.82095	5.11313	4.96022	5.27348	5.19105	4.84616	5.02916	4.74744	4.8925	4.60622	4.95165	5.07344	5.24964
CKAP2	8.50415	9.8334	6.62301	8.65132	7.41997	6.36874	10.0412	6.31147	9.47969	7.98771	8.86877	7.77971	6.80591	8.76446	8.51078	9.34158	8.82298	8.93183	8.49913	8.99099	6.11839	9.26403	9.50466	6.72916	9.27251	8.27497	7.09705	9.69042	9.64916	9.02155	9.60506	7.18822	7.91485	7.80363	6.80962	8.09412	8.26438	6.38575	8.23743	8.87389	9.21343	9.22311	9.72014	9.61942	7.56622	9.20595	7.99967	9.15903	6.55386
DOCK2	4.91547	5.50434	4.66351	4.83685	4.48646	4.24698	5.21194	4.25201	4.96238	4.35391	4.89041	4.53062	4.77581	5.07249	4.80589	5.20876	5.06358	4.97667	4.94939	5.31372	3.88327	4.79447	4.87456	4.05207	5.01756	4.53414	3.94995	5.04521	5.09509	4.93854	5.38504	4.18872	4.65157	4.4194	4.25017	4.28986	4.62615	4.0651	4.65	4.79532	4.66766	4.64677	4.80838	4.73356	4.59941	4.93811	4.83896	4.91606	3.87662
STAP1	5.79359	6.86303	4.92713	6.09213	4.85374	4.47246	6.2803	4.62838	5.49918	4.76874	5.56147	4.7057	4.9447	5.57754	5.10919	6.3103	5.47677	5.61031	5.23815	6.04514	4.69285	6.40285	6.48813	4.63674	5.50098	4.97593	4.41233	5.6685	6.08484	5.97687	7.42575	4.74711	5.10743	5.25681	4.59232	4.79991	5.58963	4.19911	5.81116	6.07458	5.59522	5.5111	6.22607	5.79913	4.72757	6.36247	5.70663	6.13501	4.79588
TRAM2	7.2961	7.7568	6.58076	7.25724	6.90639	6.46275	7.66656	6.5212	7.33399	6.48588	6.84926	6.72958	6.50001	7.03802	6.7007	7.54669	7.24101	7.46111	6.75972	7.01347	6.21343	7.25814	7.49297	6.66086	6.75262	6.37424	6.13971	7.18388	7.07476	7.17667	7.56309	6.7177	6.93044	6.49199	6.39939	6.60814	6.9984	6.5495	6.65517	6.87294	6.8038	6.98704	7.18149	7.08058	6.5155	7.05347	6.86496	6.96782	6.43879
ST8SIA4	4.57273	5.8862	4.29643	4.64012	3.95683	3.58403	5.3675	3.5609	4.66485	4.03518	4.6999	3.91072	4.35183	4.22417	4.21752	4.7416	4.42938	4.44773	4.48978	5.11596	3.30511	4.96928	5.01412	3.63686	4.29989	3.70629	3.4483	5.02125	4.49183	4.56024	5.23031	3.96738	4.28668	4.09422	3.67569	3.95891	4.15246	3.82058	4.42219	4.62438	4.36692	4.57341	4.74554	4.40146	4.00132	4.86056	4.56409	4.77103	3.8972
DNAJB9	8.48643	10.1028	7.618	8.50403	7.48446	7.35982	9.68085	7.45459	8.99158	7.97264	8.90258	7.88601	7.1803	7.88637	7.84177	9.01404	8.31248	8.28451	8.03353	9.01335	7.70119	8.99845	8.95297	7.26752	9.23661	7.63626	7.23999	9.29616	9.11843	8.80012	9.71452	8.27832	7.43114	7.52195	6.88107	7.71008	7.33649	7.27658	7.90166	8.43988	8.66073	8.74098	8.84709	8.64433	7.49974	8.84031	7.68914	8.90592	7.4702
PIK3AP1	5.60301	6.13984	5.2672	5.75022	5.57475	5.05823	6.01973	5.08656	5.69154	5.32177	5.5225	4.94862	5.5657	5.69946	5.5713	5.63706	5.20831	5.48244	6.21525	6.2359	5.15109	5.76229	5.8128	5.17337	5.73316	4.88968	4.52896	5.66643	5.61988	5.85682	6.42624	5.37108	5.76445	5.5821	5.07935	5.09276	5.72199	4.88627	5.8898	6.02679	5.47904	5.36065	5.54218	5.16284	4.98588	5.52814	5.56256	5.92884	5.00947
ZNF57	6.3501	5.66249	6.76175	6.40993	6.59397	7.35373	5.36365	7.09424	6.16181	6.45783	6.23556	6.74302	6.86662	5.16807	5.86494	5.88032	6.04221	5.91619	5.68178	5.91791	7.74836	6.11692	5.96097	6.76274	5.82654	6.43881	6.96926	5.20869	5.41004	6.45473	6.65096	6.86595	6.03489	5.65084	6.16949	6.67119	6.58533	7.38937	5.9151	5.88081	6.06229	5.99238	5.44599	6.27521	6.97563	5.27737	6.09622	5.45049	6.5161
DUOXA1	7.85752	6.90783	8.21003	8.24896	8.20275	8.94762	7.36374	8.8734	7.93367	8.68533	8.13644	8.36112	8.25671	7.72532	8.48187	7.65474	8.13221	8.15017	8.54353	8.20993	8.62599	8.05165	8.1923	8.77399	7.99734	8.80155	8.7728	7.41364	7.67636	8.06442	8.12007	8.3465	8.50982	8.48506	8.95661	8.63276	8.15125	8.52107	7.83124	7.52067	7.88607	7.97039	7.37409	7.61967	8.11214	7.86802	8.23535	7.88651	8.46797
SRGN	8.09309	9.01995	7.60604	8.83103	8.24003	7.39802	8.55895	7.26074	8.12708	7.53904	8.36395	7.38048	7.70806	8.33781	7.97097	8.35696	7.85442	8.11905	8.00748	8.72271	6.21645	8.6442	8.65548	6.29754	8.2255	7.61671	6.71701	8.84529	8.1173	8.79234	9.43698	7.10681	8.00969	7.41578	6.51083	7.66076	8.2304	7.43416	8.1946	8.53585	8.30232	8.02475	8.55908	8.11599	7.16494	8.97116	8.57158	8.74256	8.14126
TRIM7	6.75761	5.54804	7.20053	6.84351	6.67523	7.50891	5.912	7.42407	6.36302	7.00658	6.7462	7.13739	6.85156	6.10314	6.90722	6.24822	6.46835	6.52756	6.60025	6.26008	7.47254	6.2913	6.25237	7.31933	6.4034	6.97818	7.4913	6.08276	5.81849	6.03117	6.03983	6.95399	6.72196	6.8123	7.12559	7.30869	6.51632	7.36732	6.3375	5.99389	6.41953	6.38946	6.19586	6.43281	7.23691	5.85184	6.32433	5.77391	6.81298
CLDN20	4.97464	4.61194	5.78245	3.98586	4.68167	6.20833	3.74825	6.07696	4.10681	4.54705	4.252	6.34272	6.43563	4.20713	4.24661	4.38484	4.22611	5.02969	4.43725	4.21753	5.93378	4.96534	4.52697	5.55097	4.56248	4.62527	6.63767	3.86984	4.14459	3.69537	3.94593	4.87102	4.76805	5.066	6.05524	5.75006	5.0192	6.89016	3.92171	4.30429	5.85915	5.57237	3.90317	5.67659	6.22083	4.42748	4.32342	4.08448	4.2716
CMAHP	4.91965	5.98365	4.61616	5.22514	4.65097	4.54978	5.23979	4.65892	4.93279	4.98165	5.08556	4.91085	4.87223	4.83827	4.82575	5.42894	5.05789	5.1399	5.04601	5.2736	5.12863	4.31583	4.48124	4.14455	5.27954	4.89549	4.7812	5.69771	5.29585	4.92382	5.34342	4.46609	4.55003	4.7786	4.57943	5.08868	4.8986	5.17974	4.80985	4.83648	5.07579	5.11792	5.30226	5.17571	4.70262	5.14034	4.82151	5.34987	4.66824
FCER1G	7.19524	7.18698	7.08505	7.47213	6.77672	5.97708	7.48973	6.09532	7.14959	6.37094	7.40639	6.45597	6.70022	7.27731	7.10811	7.045	6.88861	7.12046	7.79482	7.95571	6.2008	7.30152	7.36076	5.93825	7.5523	6.79094	5.9753	7.3121	7.23257	7.87985	8.48517	6.83917	7.21464	6.74266	6.38006	6.78828	6.79812	6.64883	7.60544	7.46678	7.1478	7.0587	7.07039	6.28073	6.48053	7.25919	7.30337	7.18185	6.39588
ESYT3	4.24124	4.08544	4.51127	3.85598	3.92311	4.35531	3.98636	4.39406	3.98341	4.4209	4.07626	5.25395	4.75422	4.18018	4.03256	3.93972	3.85537	4.06484	3.84703	3.67164	5.46539	4.79979	4.70499	5.01546	4.00544	3.94821	4.94373	3.95765	4.06528	3.74161	3.82081	5.06995	3.88232	4.10644	4.37355	4.66547	4.13911	4.55691	3.96404	3.99653	4.63072	4.38984	3.84077	4.61006	4.88889	3.90693	3.95078	4.01846	4.4298
FUT8	6.94264	8.9536	6.33207	7.19527	6.26469	5.70272	8.29555	5.73745	7.61936	5.97924	7.04557	6.27259	6.26555	6.81843	6.7046	7.72412	6.92314	7.00096	6.88169	7.48978	5.68356	7.5419	7.74735	6.11393	7.33382	6.2721	5.85416	7.76995	7.44775	7.09427	7.94475	6.05831	6.51763	6.39944	6.00061	6.39849	5.89973	5.9644	6.60375	6.75976	7.52863	7.24958	7.58594	7.32198	6.17142	7.09132	6.2225	6.86179	5.64175
HLA-DOB	6.39584	7.09076	5.77675	6.05373	5.49111	5.28667	6.91158	5.23523	6.54953	5.20196	6.1407	5.33255	5.74704	6.57922	6.029	6.63086	6.56054	6.46394	6.1464	6.66336	5.32388	6.6203	6.65172	5.21572	6.94583	5.87687	5.48194	6.59168	7.0527	6.3367	6.59288	5.43928	6.17908	6.21791	5.73979	5.61675	6.22905	5.49594	6.31791	6.56094	6.44951	6.45681	6.90939	6.36595	5.68666	6.51196	6.27005	6.61189	5.70429
IL16	6.26484	6.48414	5.74744	5.78396	5.43105	5.29979	6.24974	5.37648	6.11673	5.50746	5.99079	5.54261	5.75996	6.71371	6.18941	6.29068	6.15565	6.22851	6.12171	6.5898	5.4756	6.2914	6.25465	5.56109	6.3299	5.57898	5.3944	6.46299	6.4696	6.12535	6.27732	5.35165	5.96243	6.04269	5.74089	5.65868	6.07809	5.26667	5.7723	6.22108	6.04574	6.06956	6.48948	6.32831	5.73676	6.3036	6.18287	6.41977	5.39437
CDHR1	6.20568	4.80391	6.21876	5.0134	5.27335	5.94537	5.37162	6.02698	5.39829	5.59298	5.26524	5.93027	6.13523	5.37962	5.74268	5.0415	5.29279	5.5728	5.31055	5.07109	6.12367	5.55233	5.3121	6.36247	5.26431	5.58183	6.09027	5.07627	5.2568	5.01354	4.87935	5.66308	5.48391	5.84013	5.96511	5.63044	5.70026	5.82856	4.99808	4.77942	5.77888	5.54218	4.92253	5.3773	5.9086	5.15879	5.14094	5.18685	5.44813
STX19	4.29333	3.81268	4.73356	4.507	4.57484	5.47618	4.15626	5.13069	4.34891	4.64791	4.9362	5.49731	5.21224	4.60688	4.79941	3.89828	4.19047	4.14931	4.65508	4.49575	5.44584	4.69501	4.33229	5.03799	4.14385	4.34584	5.54641	4.06999	3.94159	4.47241	4.34222	5.95653	4.81396	4.88914	5.84672	4.697	4.39201	5.37919	5.45472	4.68933	4.83153	4.80127	3.90846	4.78062	5.68739	4.84178	4.79598	4.6556	5.40479
GNG12	7.52106	7.57637	7.67203	8.3969	8.52098	8.40326	7.79089	9.11342	7.9047	8.35171	8.30011	8.09336	8.44537	7.4512	8.13138	7.95344	7.94729	7.70877	7.97276	7.99767	8.24317	8.00984	7.90302	8.17306	8.14859	8.46029	8.75019	7.6067	7.4253	8.24715	8.14178	8.13583	8.39838	8.22058	8.75008	8.85831	8.12022	8.43779	8.41874	8.04148	8.27631	8.10641	7.73061	8.02322	8.48773	8.32207	7.8251	7.77944	8.62004
WFS1	6.83448	6.84805	6.11677	5.97265	5.84159	5.57991	6.71212	5.5127	6.62228	5.76808	5.88298	5.94694	5.59572	6.21919	6.46353	6.52172	6.39227	6.40251	6.28735	6.64895	5.81357	6.33809	6.26173	6.12324	6.94768	6.27366	5.70207	6.5506	7.13326	6.59871	6.76774	5.68502	6.36177	6.02261	5.91317	6.27692	6.16263	6.11245	6.10806	6.30469	6.21979	6.16224	6.65266	6.48692	6.06921	6.24312	5.82233	6.44292	5.66281
KLHL6	5.76962	6.97729	4.95355	5.51569	4.4409	4.42758	6.20926	4.53879	5.69888	4.52476	5.09009	4.50727	4.6172	5.29247	5.20216	5.68679	5.29334	5.2295	5.0042	5.50789	4.49017	5.76532	5.71295	4.57067	5.49246	4.48426	4.10978	6.30997	6.00394	5.53557	6.38871	4.97898	5.16298	5.02161	4.65454	4.95873	5.1935	4.32408	4.93839	5.17759	5.13593	5.1994	6.0059	5.8346	4.66885	5.54056	5.09076	5.68478	4.31915
ITGB2	6.78379	6.78789	6.5837	6.6488	6.33916	5.88757	6.88027	5.99331	6.7861	6.13148	6.6128	6.19951	6.6528	7.04546	6.92853	6.57853	6.57	6.76031	7.15488	7.2296	6.03581	6.61555	6.61816	6.0835	7.04685	6.53391	5.9453	6.45749	6.36629	7.05009	7.482	6.06084	6.82617	6.50246	6.12982	6.30809	6.2574	6.03443	6.73142	6.60403	6.23241	6.14102	6.2522	5.97855	6.13918	6.75766	6.92922	6.83177	6.45398
POF1B	5.0571	5.20211	5.2814	5.59408	5.77748	6.52175	5.16089	6.62488	5.64964	6.58886	6.27985	6.71624	7.1761	5.55178	5.98757	5.58373	5.75876	6.22484	5.9658	5.4062	7.82399	6.51693	6.14917	7.17964	5.77878	6.07971	7.01567	5.11056	4.3849	5.62499	6.20805	6.54973	5.70963	5.76102	6.71284	6.66702	5.12598	6.94315	5.51594	5.56339	6.58026	6.1628	5.24822	6.30111	7.4327	5.34359	4.56586	5.45801	6.30464
ZNF215	5.23614	6.35224	4.32203	4.85865	4.42443	4.02191	5.55401	3.85512	5.34629	4.15303	4.67422	4.10344	4.06769	4.7828	4.45697	5.34379	5.05891	4.8872	4.46531	4.89464	4.42788	5.60947	5.64858	4.32216	4.71047	4.16862	3.95166	5.28806	5.19552	5.03004	5.50452	4.25814	4.58035	4.5526	4.36086	4.40174	4.79343	4.20672	4.84335	5.15893	5.03654	5.14783	5.38865	5.23447	4.34528	5.34912	4.53753	5.31741	4.10572
SEPT6	5.97431	6.51419	5.67642	5.65584	5.15294	4.84252	6.2413	4.98597	6.06996	5.48728	5.85953	5.09399	5.73285	6.21483	6.1475	6.33182	5.92746	6.04673	6.58282	7.43268	4.86175	6.31885	6.20641	5.16278	5.96371	5.19289	4.9802	6.25247	6.43478	6.27317	7.08766	5.45255	6.07765	5.95097	5.12762	5.446	5.76003	5.1313	5.63065	5.81546	5.48545	5.49439	5.76286	5.36373	4.96206	6.38892	6.26581	6.25126	5.16806
CLCC1	6.30074	7.41225	5.88057	6.54859	5.93795	6.23351	7.09746	6.3879	6.59529	6.28668	6.73974	6.26566	6.30173	5.67009	6.42383	6.59852	6.26663	6.27481	6.49863	6.90434	6.13189	6.45238	6.509	5.97522	6.94689	6.28924	6.20433	6.61727	6.52851	6.43507	7.20672	6.10763	6.07138	6.14697	5.87095	6.62346	6.12361	6.71256	6.09622	6.20303	6.51977	6.67769	6.35304	6.39745	6.25786	6.96144	6.36494	6.82079	6.33836
SAMSN1	5.36604	6.60142	5.17127	6.02848	5.4725	4.66626	6.31547	4.94085	5.75516	4.75368	5.69103	4.86552	5.44628	5.40759	5.37236	6.00614	5.38197	5.4373	5.75766	6.21338	4.33458	5.86501	6.09731	4.49513	5.54541	4.79834	4.21037	6.00858	5.30911	5.50822	6.31243	5.1865	5.49763	5.14116	4.71841	4.82452	5.23099	4.79063	5.65443	5.85404	5.41739	5.66138	6.0053	5.52115	4.74124	6.28454	5.66668	6.14872	5.03016
MS4A4A	6.46274	7.0396	5.81526	6.7048	5.88167	5.20388	7.05229	5.30687	6.34768	5.33336	6.48466	5.51256	5.49903	5.65728	5.07864	6.25395	5.72412	6.09778	6.68486	6.98938	5.20468	6.78974	6.70418	5.14775	6.41632	5.2895	5.01763	6.76217	6.30295	6.67493	7.52886	6.26032	6.08755	5.64758	5.46058	5.7778	5.41391	5.67643	6.91477	6.8793	6.83033	6.59596	6.13948	6.10893	6.26593	6.71403	6.1658	6.74641	5.21966
BPIFC	8.60492	6.99749	9.11136	7.1549	6.83528	8.76684	5.42408	8.84725	6.7916	8.20526	7.13552	9.08665	9.26225	7.44051	7.75863	6.86076	7.00402	7.90783	7.38885	6.39727	9.40378	8.22328	8.18415	8.74712	6.58453	7.27213	8.95039	6.89467	6.67362	7.22059	7.66626	9.14787	6.74132	7.20184	8.19416	8.75607	7.89808	9.49866	6.80587	7.24884	8.45178	8.19201	6.54417	8.16452	9.31212	5.96354	6.91126	5.49607	8.46532
CD79A	7.8276	8.4382	5.63631	7.90054	6.40393	5.60388	8.81351	5.45967	8.89854	6.93466	7.85628	6.29776	5.76194	8.44522	7.96557	9.04993	8.50185	8.34295	8.21491	8.82231	5.34138	8.67423	8.6624	6.13015	9.60513	8.16382	6.63596	9.02954	9.76325	8.41645	9.20291	6.09094	7.46987	7.34828	6.07737	7.20989	7.99111	5.37175	7.32044	7.84532	7.81148	7.95064	8.9498	8.09467	5.80788	8.48322	7.38966	8.69584	5.76358
FCRL5	6.53019	8.25469	4.78596	5.56564	4.37498	4.11422	7.45717	4.19298	7.12409	5.12064	6.37738	5.18686	4.42631	5.8237	5.56189	7.28252	6.6143	6.12882	5.48361	6.37246	4.2863	5.84835	6.35733	4.29736	6.51823	5.07139	4.21259	7.73427	7.65711	6.3391	7.12118	4.70456	5.59144	5.66793	4.59507	5.46276	6.36888	4.08098	5.88345	6.39202	5.21656	5.37486	7.06176	6.9646	5.00199	6.8218	6.18534	6.82324	4.50322
ARHGDIB	8.40395	9.08947	8.38683	8.9032	8.57922	8.30222	9.0865	8.39497	8.82402	8.57034	8.95678	8.23799	8.78609	9.01974	8.97779	8.93313	8.66808	8.88914	9.12687	9.33822	7.50562	9.02649	9.01703	8.28133	9.04456	8.75085	8.27437	8.76418	8.66279	9.00738	9.35078	8.2559	8.7184	8.47839	8.18397	8.51952	8.71394	8.36336	9.08892	9.15602	8.74671	8.49015	8.80726	8.40279	8.30529	8.80267	8.746	8.78153	8.26911
DAAM1	7.91234	7.39183	8.05411	7.80007	7.76062	8.25194	7.19886	8.26826	7.61787	7.38852	7.28311	7.60646	8.27773	7.04688	7.63523	7.50177	7.70955	7.61198	7.68809	7.51643	8.51067	7.4331	7.37929	7.75013	7.12123	7.469	7.94144	7.5514	7.38929	7.0681	7.25321	7.98327	7.90711	7.71537	8.1395	7.71011	7.13657	7.76643	7.07797	7.00198	7.42222	7.6671	6.85875	7.33638	8.08933	7.60699	7.81398	7.33631	8.47429
HOMER2	6.09089	4.88912	6.08207	5.77248	5.66225	6.76967	5.16554	6.54051	5.74062	6.49191	5.90597	6.441	6.80548	5.50665	6.24798	5.69993	5.78211	5.67396	6.18785	6.16277	6.90411	6.15313	5.98283	6.74681	6.08296	6.23615	7.31428	5.39858	5.35995	5.52613	5.76472	6.64181	6.36395	6.40824	6.93629	6.72166	6.02339	6.98205	5.8978	5.59964	5.98611	5.99528	5.28639	5.73751	6.34544	5.76009	5.57161	5.51286	6.43753
LINC00847	4.9317	6.20011	4.63131	4.82258	4.73486	4.3839	6.00874	4.58158	5.64016	4.67298	4.86812	5.11718	5.09	5.2164	5.05779	5.4591	5.39977	5.30193	4.99549	4.76219	5.21214	5.4935	5.64536	5.25452	4.7803	4.73561	4.73979	5.55503	5.63682	5.36254	5.66374	5.32649	5.33337	5.52744	5.02212	4.7888	5.25409	4.4645	4.92268	5.12639	5.04775	5.42669	5.25069	5.37116	4.49636	5.11133	5.2091	6.0921	4.74468
ANKRD36BP2	6.68193	8.08175	5.16206	6.38997	4.87152	4.20047	7.37013	4.3266	7.05608	5.07835	6.22993	5.36528	4.75267	6.28151	6.11449	6.5432	6.20657	5.89846	5.67276	6.67289	4.21837	6.47214	6.66646	4.30904	5.93026	4.60043	4.45738	7.01868	6.67218	5.89233	6.75453	4.94809	5.6041	5.72419	4.78938	5.43152	5.86619	4.35454	5.70169	6.00755	6.20698	6.3928	6.65148	6.48992	4.87521	6.52106	5.45101	6.40403	4.1768
BTG3	6.96972	6.69386	7.23883	7.0212	6.99931	7.42065	6.72574	7.51924	7.02786	7.22788	7.16873	7.47532	7.41543	6.50051	7.11766	6.86091	6.79442	6.92353	6.98248	6.80546	7.47668	7.30936	7.04916	7.84272	6.859	7.14424	7.32538	6.7994	6.30483	6.79731	6.97622	7.36193	7.11787	7.2242	7.39835	7.52142	6.78414	7.862	6.81475	6.75864	7.25132	7.14405	6.46311	7.13582	7.44092	6.85653	6.68691	6.69549	7.38985
COTL1	6.81119	6.36731	6.92039	6.72446	6.3359	6.14711	6.27381	5.84484	6.53896	6.46587	6.81072	6.26077	6.34816	7.0059	7.07316	6.63693	6.64714	6.69277	7.29697	7.63245	5.43028	6.38083	6.56689	6.12111	6.98893	6.77481	6.02179	6.47157	6.60298	6.8672	7.16588	6.14308	6.93992	6.49952	6.17863	6.55243	6.79114	6.39954	6.46374	6.44393	5.93954	6.13048	6.43449	5.88987	6.00856	6.82112	7.37638	6.88801	6.15439
LOC284219	6.7794	5.96121	6.44968	6.10419	6.28475	6.56978	5.76687	6.79537	6.23511	6.04287	5.89938	6.57584	6.96827	6.14309	6.96704	6.18029	6.16532	6.05328	6.19928	5.55393	6.98254	6.86956	6.74422	7.41972	6.09937	6.06154	6.96072	5.84156	5.66726	5.65726	5.77564	7.11179	6.79976	7.109	6.94712	7.32002	7.42212	6.95258	6.92745	6.25515	6.98185	7.08187	6.27392	7.1852	7.12845	6.5008	6.99609	6.47915	6.72909
FAM69A	6.46407	7.02774	6.07977	6.19882	6.06203	5.78795	6.72972	6.14503	6.28343	6.19547	6.52596	5.97566	6.0582	5.97713	5.98492	6.40893	5.96398	6.01582	6.35558	6.36616	5.4383	6.03149	6.38543	5.37533	6.3208	5.6242	5.42269	6.4568	6.16205	6.37398	6.83391	5.95675	6.01674	5.71663	5.63629	5.94225	5.75022	5.73501	6.14042	6.31244	6.39102	6.42461	6.27721	6.18275	5.9317	6.36253	5.84914	6.19647	5.47507
LOC100507535	6.41949	6.82457	6.06687	5.27718	5.13019	5.12267	6.58516	5.52875	6.14821	5.2029	5.80171	5.20253	5.66675	5.40103	5.65316	6.33192	5.95398	5.67563	6.7217	6.60847	6.25024	5.82062	5.9662	5.42117	6.18538	5.52739	5.07772	6.22989	6.43624	6.08452	6.18227	5.67948	5.87196	5.77554	5.70615	5.25219	5.81525	5.38476	6.06811	5.83467	5.97656	6.09668	6.0819	5.72287	5.69298	5.65493	5.94586	5.73857	5.32448
FAM83C	7.5108	5.56733	8.19977	7.48539	7.42282	8.4972	6.11278	8.25175	6.9704	8.05133	7.7458	8.81245	7.87688	6.43433	7.12295	6.66838	6.86466	7.08606	7.01191	6.48489	8.4525	6.84293	6.77785	7.94061	6.65901	7.82109	8.14479	5.51386	5.80691	6.7873	7.07632	7.57754	6.60093	7.09737	7.96099	8.16687	7.53285	8.48739	6.00027	6.23919	7.06613	7.16326	5.72429	6.9315	7.9194	5.95919	6.93	5.72588	7.80101
CTA-292E10.6	4.51392	5.31799	3.31673	3.35324	3.42276	3.03157	5.24447	3.15413	4.28157	3.41422	3.5422	3.23308	3.11523	3.51764	3.50615	3.64685	3.31652	3.23978	3.2684	3.72072	3.69806	4.01709	4.49074	3.44108	3.44676	3.59029	3.37826	4.84166	4.58242	4.18289	4.51271	3.37138	3.34543	3.73364	3.1796	3.90104	5.20666	3.11938	3.60346	3.89006	3.89097	3.88157	5.26359	4.87041	3.6339	3.89639	4.07571	5.12962	3.05081
ALDH1L2	4.65126	5.85354	4.02584	4.33348	4.09649	3.91084	5.54061	3.82355	5.09704	3.96313	4.37463	4.2009	4.02428	4.3581	4.34513	4.80695	4.45403	4.49774	4.12778	4.38266	3.78355	4.57326	4.69247	3.99618	4.6618	4.03573	3.7425	5.23704	4.95298	4.51945	5.36541	3.96622	4.05092	3.93121	3.98111	3.93177	3.97951	3.76069	3.95113	4.14829	4.56053	4.58214	4.34963	4.70605	3.97354	4.37688	4.21148	4.3598	3.76796
APOL6	5.91593	7.20115	5.81526	6.25438	5.58392	5.2815	6.50394	5.56065	6.34358	5.69576	5.87783	5.34931	5.56041	5.71004	5.65938	6.37846	5.95775	6.01755	6.14829	6.23981	5.5662	6.01525	6.26739	5.20316	5.94911	5.45397	5.35908	6.52725	6.72776	6.51606	6.84151	5.5382	5.66126	5.81164	5.3419	5.61269	5.71641	5.0445	6.09742	5.92447	5.95062	5.863	6.22649	6.02549	5.53514	5.94995	5.89542	6.00794	5.5201
TMEM17	5.84846	5.37244	6.04745	5.81874	5.80919	6.05423	5.5553	6.12734	5.79305	5.63032	5.86604	6.18133	6.18412	5.25497	5.99199	4.98601	5.42497	5.7816	5.56291	5.87652	6.38529	5.62807	5.7146	6.65305	5.2372	5.50846	6.30097	5.82719	5.99702	5.57186	5.61668	6.83904	6.29677	6.37589	6.72025	6.4079	6.54293	6.63206	5.65051	5.7691	5.70713	6.06761	5.81763	5.83267	6.0296	6.59588	6.79951	6.55577	6.91559
RP5-1092A3.4	5.08961	6.4157	3.89896	3.80091	3.50194	3.13445	5.56949	3.52165	5.21959	3.82059	4.0528	3.49066	4.17972	3.96064	4.63315	4.55722	4.12831	4.10812	4.35028	5.04032	3.10067	4.76401	4.52313	3.66828	4.44449	3.39999	3.94207	4.24737	3.96803	3.63459	4.85676	3.84329	3.8386	3.99776	3.20262	3.22654	3.83693	3.05283	3.67043	3.94321	3.41619	3.40986	4.60418	4.42328	3.31799	5.07292	4.13568	5.57732	3.37684
C7orf57	3.05755	3.08992	3.71944	3.73549	3.63285	4.49779	2.99815	4.48623	3.31237	3.69055	3.48652	4.19351	4.19579	3.10066	3.27345	3.15129	3.24683	3.1325	2.85708	3.32597	4.42698	3.51763	3.29629	3.42523	3.13321	3.10312	3.69389	2.85969	2.94066	3.1256	3.54122	4.65468	3.08824	3.24765	3.54582	3.0541	2.76019	3.91117	3.753	3.03683	3.25839	3.31402	3.17531	3.38342	4.208	3.46732	2.9417	3.46396	3.39659
ZHX2	6.44024	6.27879	6.02548	6.25141	5.98308	5.72078	6.01966	5.73728	5.82196	5.98036	5.88286	5.92759	5.74629	6.01743	6.0069	6.23981	5.90768	6.06263	6.25631	6.89689	5.76621	6.6166	6.33347	5.83615	5.845	5.35147	5.56682	6.56501	6.46345	6.45418	6.86928	5.65112	6.07934	5.75047	5.59959	5.87383	5.96526	5.97754	5.72625	5.80382	5.6341	5.79917	5.58603	5.48683	5.33474	6.79652	6.66158	6.34396	5.91288
CEP128	4.90651	5.46716	4.28644	4.76086	4.31568	4.46047	5.29484	4.28272	4.82544	4.25209	4.57011	4.42228	4.44508	4.72032	4.53444	5.18805	4.78545	4.61487	4.51905	4.84399	4.42006	4.91029	5.19826	4.23038	4.65913	4.29765	4.11564	5.21583	4.88881	4.90185	5.47065	4.30531	4.56786	4.48768	4.42719	4.49313	4.59958	4.66049	4.46329	4.66349	4.7671	4.85781	4.9977	4.91297	4.44924	4.94149	4.47174	4.79526	4.3003
PLCG2	5.55965	6.24106	4.87869	5.43755	4.70801	4.91654	5.96458	4.68392	5.55724	4.93186	5.29394	4.82182	4.98931	5.36324	5.28509	5.85448	5.35061	5.47386	5.49805	5.85724	4.56261	5.51032	5.63562	4.61265	5.61457	5.10424	4.69718	5.6704	5.69971	5.28598	5.93169	4.86212	5.07904	5.007	4.75007	4.86862	5.05291	4.77139	5.04122	5.34748	5.15227	5.42461	5.58974	5.36738	4.82045	5.5774	5.15276	5.49805	4.6303
CYAT1	7.52837	8.3111	6.87425	7.55115	7.04012	6.54133	8.60548	6.55384	7.98807	7.32226	7.97123	7.15567	6.96103	7.8992	7.60128	8.34916	7.91727	7.92658	7.71801	7.87472	6.64921	8.24512	8.32476	6.92753	7.99332	7.34828	7.00088	8.47312	8.42545	7.93719	8.05953	7.07882	7.29802	7.52003	6.78058	7.33465	7.53428	6.44374	7.61536	8.04811	8.28301	8.05431	8.63105	8.53396	7.31469	8.06415	7.37229	8.1067	6.74473
IGLC1	9.15911	10.2181	7.35321	9.40891	8.24254	6.95911	10.849	7.02974	10.258	8.7742	9.70604	8.56569	7.58616	9.61439	9.06378	10.0181	9.5209	9.5984	9.29703	9.86346	6.79661	10.1268	10.2718	7.50235	9.79722	8.90493	7.73081	10.2626	10.2967	9.83271	10.2684	7.89098	8.60713	8.59914	7.46534	8.73589	8.93471	6.90794	8.93558	9.59994	10.1176	9.98796	10.3357	9.97364	8.11674	9.76948	8.68761	9.88668	7.24156
IGLV1-44	9.13989	10.3925	7.25761	9.17939	8.00462	6.65132	10.4439	6.99485	9.92877	8.91319	9.81225	8.57159	7.51178	9.35703	9.0091	10.0871	9.60868	9.59515	9.22313	9.63239	6.82609	10.0168	10.1688	7.47136	9.9067	8.95214	7.72476	10.4349	10.56	9.92373	10.325	7.98245	8.59847	8.75776	7.4385	8.94238	9.11532	6.9508	9.14455	9.78052	10.0267	9.97162	10.2839	10.1303	8.50379	10.097	9.11835	10.1865	7.28652
LINC00592	6.28958	5.18131	6.11123	5.55812	5.94057	7.32506	6.07082	7.21715	6.2138	6.54989	6.09732	7.03017	6.09164	5.98729	5.75304	6.19064	6.35203	6.75665	5.40488	5.53446	7.22212	6.87401	6.80302	6.97219	5.6357	5.31193	6.57785	6.10613	6.1407	5.98338	6.11724	7.44756	5.7465	6.12263	6.46288	6.22129	6.02435	5.9564	5.43879	5.48892	6.88556	6.56467	5.81191	6.05108	6.49716	5.60153	5.72279	5.84369	6.11127
PIGW	6.12849	6.27659	7.17913	6.83303	6.62384	6.95062	5.97996	6.83483	6.45032	6.53208	6.87657	6.8851	7.17216	5.68582	6.11998	6.06571	6.32519	6.38197	6.36053	6.43107	7.48994	6.0883	6.30008	6.51329	6.00924	6.44738	7.24174	6.22458	5.90263	6.12394	6.43667	7.25937	6.43059	6.24044	6.66627	6.44597	6.2743	7.3193	6.36114	5.99471	6.43454	6.7274	6.04419	6.23384	7.2632	6.28964	6.69449	6.2267	6.71337
AHNAK2	8.25465	7.17492	8.09841	8.26234	8.50221	8.78412	7.41959	8.67816	7.95829	8.10209	7.80434	8.83712	8.59269	7.81332	8.34362	8.02568	8.49605	8.35221	7.8795	7.73421	9.39444	7.94217	7.77907	8.85967	8.00347	8.68464	9.30405	7.32469	7.72077	8.25067	7.89391	8.80099	9.00084	8.56714	9.51848	9.58797	8.91836	8.81901	8.51457	8.09892	8.39438	8.53688	7.42027	8.34196	8.87645	8.17386	8.26465	7.84495	8.6463
PECAM1	8.35035	8.94221	7.66071	7.90479	7.41297	6.78468	8.77813	6.91784	8.5875	7.87473	8.19357	7.56712	7.16207	7.9565	7.99933	8.29234	7.99925	8.14856	7.9433	8.20894	6.30018	8.26011	8.44365	6.91724	8.31522	7.69753	6.9719	8.82389	8.84675	8.51132	8.59508	7.14964	7.82861	7.62088	7.23436	7.8387	7.81744	7.26869	7.95676	8.29355	8.09298	8.09292	8.5703	8.45515	7.18027	8.11577	7.56753	7.97239	6.8952
ORAI2	6.11057	6.37199	5.87249	5.7642	5.60733	5.73034	6.31156	5.54608	6.32625	5.7461	5.94435	5.68208	5.76542	6.20929	6.01152	6.23529	6.10177	6.15219	5.92254	6.29008	5.5998	6.17917	6.21244	5.69174	6.14139	5.96594	5.79039	6.3116	6.70375	5.98001	6.33816	5.62409	6.09704	5.8263	5.57636	5.8036	6.49344	5.56881	5.76288	6.11822	5.84342	5.89329	6.3289	6.09235	5.68799	6.23056	6.25292	6.11319	5.7139
IGH	7.69561	8.75453	6.36152	7.96951	7.16253	5.98456	8.82089	6.04703	8.57079	7.5497	8.25274	7.04179	6.6217	8.3281	7.98684	8.59598	8.28063	8.28674	7.9886	8.19328	6.05193	8.35728	8.44769	6.27605	8.58168	7.82403	6.70633	8.54382	8.753	8.46532	8.91602	6.69893	7.52258	7.57107	6.63588	7.60001	7.7257	6.0601	7.66649	8.25225	8.39406	8.3133	8.67151	8.36901	6.87353	8.21645	7.22115	8.32983	6.39307
BANK1	5.39863	6.87153	5.15162	6.01275	5.27673	5.20548	6.61534	5.30481	5.71206	4.84828	5.57271	4.93435	6.09116	6.53482	6.15895	6.38302	5.7027	5.83375	6.37532	6.93149	4.89274	6.66051	6.66116	5.10658	5.75082	5.13033	4.86926	5.94376	5.75713	5.64086	6.84023	5.2857	5.82947	5.76268	5.06101	5.2223	5.95366	4.66594	5.96935	6.10846	6.02006	5.99521	5.94895	5.62667	5.5627	6.80398	6.46518	6.93122	5.07579
FOXN1	7.38026	6.25862	7.2085	6.84532	7.03316	8.00271	6.65175	8.07882	7.09713	7.80774	6.95102	7.77486	7.81118	7.23273	7.74115	6.95022	7.15285	7.2058	7.34126	6.87982	7.88622	7.30513	7.166	8.41935	7.3132	7.67346	8.49379	6.12684	6.79212	6.75082	6.85926	7.83846	7.4477	7.63648	8.13447	8.39604	7.58774	7.95765	6.856	6.55215	7.50875	7.53296	6.31331	7.05748	7.32761	6.57331	7.04542	6.63708	7.23618
ZBTB38	6.27965	7.71647	5.96518	6.58413	6.05845	5.83979	7.47964	5.97673	7.11359	6.0086	6.37475	5.91662	6.12282	6.23634	6.57046	6.75722	6.26523	6.21086	6.44385	6.53013	5.92351	6.82318	7.0705	6.24855	6.65224	6.18318	6.03803	7.23337	6.67751	6.59026	7.10294	6.23833	6.76932	6.36898	6.00201	6.79365	6.41155	5.70819	6.61699	6.76097	6.81592	6.80767	7.17234	7.17771	6.18912	6.86977	6.29437	6.8933	6.15905
MIR143HG	6.89348	6.36629	6.53992	6.27175	5.90842	5.56026	6.43818	5.64506	6.21125	6.37648	6.32989	5.89682	5.58374	6.33192	6.55487	6.28649	6.23635	6.25128	6.22371	6.76454	5.48575	6.43441	6.4344	6.00731	6.60805	6.35395	5.74467	6.91187	7.05076	6.8922	6.95253	5.95465	6.66683	6.4878	5.86871	6.56192	6.74152	5.92167	6.14928	6.22957	6.23412	6.42159	6.26503	6.79182	5.80532	6.75135	6.83255	6.88216	5.86863
C4A	6.14938	5.92491	5.8339	5.62886	5.57112	5.31719	6.92431	5.5412	6.62957	6.33	6.86035	6.15278	5.54909	6.17447	5.893	6.42168	6.30932	6.11356	6.01082	6.25512	5.28776	6.36183	6.1548	5.52038	6.04932	5.46592	5.38131	6.13952	6.4915	6.12112	6.2876	5.58098	5.57894	5.76258	5.37193	5.98591	6.14133	5.35555	5.89886	6.15748	6.1998	6.17557	6.30082	5.95038	5.15788	6.17128	6.01033	6.16584	5.62642
C4B	6.14938	5.92491	5.8339	5.62886	5.57112	5.31719	6.92431	5.5412	6.62957	6.33	6.86035	6.15278	5.54909	6.17447	5.893	6.42168	6.30932	6.11356	6.01082	6.25512	5.28776	6.36183	6.1548	5.52038	6.04932	5.46592	5.38131	6.13952	6.4915	6.12112	6.2876	5.58098	5.57894	5.76258	5.37193	5.98591	6.14133	5.35555	5.89886	6.15748	6.1998	6.17557	6.30082	5.95038	5.15788	6.17128	6.01033	6.16584	5.62642
C4B_2	6.14938	5.92491	5.8339	5.62886	5.57112	5.31719	6.92431	5.5412	6.62957	6.33	6.86035	6.15278	5.54909	6.17447	5.893	6.42168	6.30932	6.11356	6.01082	6.25512	5.28776	6.36183	6.1548	5.52038	6.04932	5.46592	5.38131	6.13952	6.4915	6.12112	6.2876	5.58098	5.57894	5.76258	5.37193	5.98591	6.14133	5.35555	5.89886	6.15748	6.1998	6.17557	6.30082	5.95038	5.15788	6.17128	6.01033	6.16584	5.62642
ZC3H12D	5.62787	6.63894	5.8185	5.24664	3.74619	3.31701	5.86504	3.50771	5.3762	4.07899	5.1709	3.98758	5.44795	5.46922	5.56413	5.44066	4.87391	4.85916	6.1097	7.39216	4.6636	5.54011	5.52119	4.12892	4.86297	3.44554	3.63907	5.87308	5.77873	4.68091	6.314	5.18763	5.42945	5.04394	4.26215	4.08449	5.2128	4.28424	5.30204	5.27059	4.37591	4.82119	5.39205	5.26988	5.01029	5.98969	5.88683	6.00022	4.66286
SIPA1L2	6.65754	6.02128	6.78047	6.77867	6.80777	6.89052	5.74689	7.03682	6.18539	6.7806	6.61549	6.76087	6.55755	5.95084	6.54747	6.05754	6.26873	6.42816	6.70475	6.7271	6.95964	6.40289	6.14463	7.27818	6.5379	6.71098	7.14838	5.96649	5.86097	6.26726	6.18318	6.70098	6.56343	6.52388	6.67865	6.76626	6.05775	6.54223	6.12367	6.07537	6.22919	6.06769	5.64056	6.1252	6.47499	6.22578	6.36445	6.4812	6.74716
MEIS1	6.53249	5.58758	6.93259	6.73625	7.03627	7.61364	6.43924	8.04518	6.90953	7.41907	6.91197	7.37261	7.49113	6.36496	7.50035	6.32669	6.53446	6.75149	7.19664	6.53138	7.68124	6.78955	6.24511	7.19027	6.82934	7.13485	7.93951	6.42608	6.23696	6.88556	7.03376	6.79863	7.10701	7.19486	7.62819	7.43654	6.48552	7.84208	6.66392	6.53209	6.58358	6.65451	5.92592	6.89525	7.09363	7.14234	6.69491	6.89145	6.96859
C16orf54	6.75798	8.21467	6.09259	6.51208	4.29267	3.10699	7.11658	3.57788	6.59076	4.38759	6.39215	4.00547	5.95782	6.49068	5.8964	6.98222	6.14182	6.02916	6.45979	7.65097	3.73491	7.03321	7.27897	3.84141	6.27812	4.51086	2.92839	6.82978	7.21461	6.39815	7.92759	5.18506	5.84407	5.64561	4.18261	4.57141	6.31972	4.48889	6.12599	6.54593	6.29143	6.66983	6.85123	6.71479	5.34066	7.24582	7.08081	7.14721	5.35259
GBP6	8.81465	7.49944	9.5224	9.22418	9.78549	9.14188	7.81551	9.7163	8.16559	9.93013	9.59304	9.12529	8.62764	8.23691	9.22212	8.85407	8.85157	8.78406	9.07117	8.53457	9.97845	8.64391	8.599	9.75004	9.09907	9.48503	10.5858	8.12321	8.54912	9.2202	9.74061	9.09899	9.75341	9.55884	10.3319	10.084	9.39048	8.92752	9.70865	9.21175	8.65735	8.88603	8.22617	9.23636	10.0305	8.63198	8.90296	8.63212	9.60071
KATNBL1	6.32416	6.32735	6.33828	6.83196	6.36195	6.78604	6.06973	7.0503	6.22912	6.05585	6.24465	6.32343	6.0447	5.31252	5.73372	5.59919	5.57239	5.55513	5.57348	5.90757	6.71135	5.94926	5.91746	6.61667	5.66614	5.95033	6.63116	6.01058	5.69205	5.56931	5.8199	6.4616	6.3652	6.34797	6.49	6.56419	6.42494	6.46347	5.89154	5.56269	5.96066	6.21489	5.63913	6.23862	6.56158	6.59054	6.34267	6.35942	6.6806
WDFY2	7.35509	6.6439	7.75795	7.22198	7.10935	7.74099	6.59501	7.49614	7.04975	7.23848	7.18209	7.63414	7.49348	6.87988	7.30204	6.55068	7.00927	7.19227	7.1107	7.27039	7.84984	7.19663	7.12747	7.73055	6.88342	7.0975	7.55434	7.03878	7.09844	7.23066	7.3935	7.58481	7.41616	7.34825	7.67669	7.25193	7.46894	7.79969	7.26427	7.12803	7.46671	7.37107	6.98799	7.31924	7.64858	7.52589	7.66901	7.18295	7.99377
GLCCI1	6.57589	7.83125	5.62131	6.49058	5.64741	5.51256	7.53292	5.62757	7.12277	5.84636	6.47542	6.03414	5.7715	6.25177	6.33246	6.36149	5.92583	6.1765	6.60877	7.45916	5.54582	7.1042	6.95693	5.4933	7.20535	6.244	6.0963	7.10677	6.91249	6.67158	7.57767	5.5593	6.12449	6.32758	6.07557	6.10196	5.94334	5.44417	6.30883	6.70711	6.65264	6.64984	7.0563	6.93788	5.60828	7.18066	6.23614	6.96911	5.6725
C12orf55	3.29644	4.43965	2.9539	3.18238	3.06947	3.22112	3.98257	3.27048	3.84738	3.18574	3.3518	3.06767	2.92193	3.04638	2.89157	3.57242	3.261	3.30527	3.11451	3.17753	2.86291	3.37245	3.66564	2.83211	3.35325	3.18354	2.99653	3.65949	3.24814	3.51085	4.26821	2.95726	2.73314	3.19202	3.01547	3.2402	3.15495	3.10064	3.18704	3.07415	3.31105	3.48588	3.4121	3.40818	3.04633	3.28517	3.06245	3.15114	2.99251
STXBP3	6.20437	6.20024	6.22594	6.24059	5.96214	6.28317	5.83293	6.56588	5.78615	5.90205	5.85358	6.41569	6.31978	5.41927	6.05495	5.90121	5.66493	5.81445	5.91229	5.85927	7.16143	5.98653	6.04999	6.30452	5.66819	6.00533	6.26551	5.58366	5.41437	5.36515	5.76756	5.94358	6.1059	6.06384	6.21284	6.14308	5.77095	6.28603	5.68533	5.77242	6.0236	6.26146	5.60998	6.22987	6.34887	6.44264	6.63464	6.36247	6.74137
NEDD9	5.81589	6.51908	5.59706	5.82629	5.31094	4.87701	6.00697	5.10274	5.8813	5.48407	5.75673	5.22465	5.03405	5.596	5.4951	6.11211	5.85676	5.88449	5.54006	5.89689	5.62587	6.02432	6.01166	5.36696	6.0212	5.6573	5.08535	6.46571	6.3861	6.55775	6.67569	5.63338	5.40504	5.67151	5.2396	5.3386	5.83332	5.2593	5.7941	6.1892	5.66212	5.62704	6.12299	5.86753	5.41831	6.16052	5.86148	6.3479	5.94652
SNURF	6.93773	7.31106	6.57921	6.79795	6.50677	6.68271	6.99153	6.63499	6.80782	6.70452	6.8759	6.75568	6.71828	6.72605	6.90224	6.81213	6.64962	6.8856	7.07231	7.38571	6.69493	7.34755	7.10784	6.65912	6.99123	6.74515	6.73492	7.32254	7.3954	7.40545	7.62985	7.02706	6.77958	6.93035	6.48377	6.63149	6.87082	6.3167	6.87263	7.13896	6.97796	6.94222	7.14177	7.05566	6.64445	7.43936	6.92774	7.17734	6.64004
CMTM7	7.2092	7.66892	6.86944	6.70659	6.01466	6.49271	7.05314	6.79061	6.92687	6.02133	6.63486	6.24443	6.31671	6.66711	6.61277	7.17774	6.86982	6.78445	6.79627	7.34231	6.68837	7.359	7.38647	6.80973	6.72394	6.27524	6.03095	7.6084	8.02921	6.92986	7.70899	6.80984	6.70001	6.61646	6.50308	6.55108	7.45291	6.16594	6.979	7.02491	6.68138	6.92419	6.76412	7.19111	6.81348	7.58476	7.59121	7.34748	6.73036
ANKRD28	7.83369	8.59437	7.0121	7.29352	6.65358	6.33334	7.65999	6.6068	7.34949	6.70048	7.01912	6.65043	6.63309	6.64926	6.89177	7.25942	7.0882	6.81785	6.86928	7.24801	6.77741	7.33452	8.03396	6.80324	7.10539	6.80121	6.63323	7.97899	7.47224	7.40969	7.6965	6.81963	6.84149	6.35274	6.46187	7.04599	6.93696	6.94307	6.68014	6.87254	7.3767	7.40051	7.4307	7.50699	6.76904	7.40123	6.87122	7.04267	7.22729
NID1	7.18405	7.43979	6.53261	7.08618	6.61746	6.19931	7.34549	5.96	6.87117	6.77926	7.11384	6.64198	6.67696	7.09581	7.23635	7.07804	6.70431	6.95203	7.27956	7.41051	5.79499	6.74648	7.07952	6.299	7.28358	6.69406	6.33429	7.17832	6.94297	6.68492	6.53795	6.49692	7.11066	6.72995	6.51733	6.82055	6.36119	6.31365	6.73623	7.11571	6.80449	6.71613	6.80244	7.01218	6.2118	6.96129	6.85188	7.14563	6.40799
IGHA1	7.75896	9.2317	6.03127	8.52683	7.26126	5.75683	9.48176	5.92233	9.05878	7.49181	8.45385	6.9838	6.42951	8.44887	7.92569	8.91954	8.43095	8.46486	8.1668	8.42745	5.90213	8.98217	8.96662	6.31916	8.98892	7.97755	6.59541	9.03123	9.37964	8.94941	9.4768	7.01141	7.70223	7.74182	6.57855	7.88154	7.91351	5.86762	7.94103	8.69598	8.93296	8.77446	9.08364	8.66084	6.61729	8.69774	7.15863	8.92553	6.27888
IGHG1	7.28402	8.58718	5.71839	7.88503	6.8036	5.54757	8.71286	5.74614	8.34297	6.97275	7.71374	6.48048	6.12033	7.89893	7.38401	8.25884	7.76619	7.807	7.47684	7.6653	5.58408	8.23606	8.26522	5.99172	8.34809	7.41954	6.24817	8.17058	8.52145	8.12832	8.55846	6.45705	7.13609	7.11632	6.16956	7.33093	7.32893	5.61337	7.27273	7.93619	8.17856	7.98425	8.29644	7.90023	6.2784	7.8469	6.59131	8.04573	5.92379
IGHM	7.7929	9.25767	5.92805	8.52759	7.20345	5.72874	9.43013	5.93063	9.01275	7.40037	8.28918	6.78899	6.47145	8.45664	7.92674	8.82683	8.34547	8.34927	8.12116	8.38533	5.78374	8.85655	8.88339	6.22436	8.94385	7.908	6.53724	8.74595	9.10398	8.88086	9.40675	6.89946	7.71244	7.72571	6.53475	7.91075	7.93522	5.84262	7.81873	8.50793	8.75689	8.53666	8.87881	8.44836	6.60711	8.55888	7.06296	8.73232	6.15721
IGHV4-31	8.09531	9.5857	6.24308	8.91834	7.62378	6.00714	9.9162	6.17319	9.46522	7.83631	8.79744	7.27713	6.70317	8.74645	8.20293	9.27653	8.77678	8.82256	8.50518	8.79045	6.15248	9.409	9.36319	6.58356	9.36884	8.34363	6.85262	9.46244	9.79384	9.38283	9.90657	7.29232	8.0667	8.11519	6.88946	8.24662	8.22584	6.15166	8.30888	9.08852	9.34747	9.14247	9.43469	8.98905	6.84492	9.10497	7.47626	9.336	6.56568
CCDC88A	5.00137	6.00152	4.55078	5.12928	4.43383	4.28556	5.69104	4.33612	5.33906	4.44136	4.9732	4.31317	4.83406	4.77962	4.78478	5.03901	4.76239	4.67236	4.80979	5.10539	4.36044	5.31262	5.43997	4.74666	5.06132	4.56825	4.3619	5.70265	5.07988	5.27573	5.69821	5.03952	5.09573	4.88541	4.63204	4.68725	4.53835	4.58804	5.22881	5.18727	4.98107	5.25091	5.34027	5.20438	4.70149	5.38016	4.86706	5.25274	4.74975
LOC284837	5.85303	4.59265	5.87172	4.50352	5.3748	5.83866	5.18031	5.69487	5.20652	5.62077	4.88846	6.68779	5.48439	4.49118	5.58105	5.15917	4.82304	5.6455	5.1905	5.11468	6.58302	5.96068	6.00319	6.92872	5.72052	5.32447	6.56566	5.06555	5.31408	5.49363	5.3925	5.96281	5.8863	6.316	6.15615	6.38464	6.23629	6.104	5.27568	5.53094	5.59336	5.80843	4.61876	5.81832	6.4295	5.5145	5.90107	5.27097	6.04798
FAM83B	6.86795	5.94948	7.00544	7.39239	7.46286	7.63129	6.40166	8.0068	6.73501	7.86425	7.83118	7.73683	7.86601	6.27949	7.34218	6.53913	6.86003	6.75112	7.00369	6.83155	7.58185	7.04917	6.89186	7.74309	6.87587	7.56208	7.98548	6.38082	5.79319	6.86887	6.76478	7.96288	6.8435	7.11955	7.87165	7.77318	6.27837	8.22142	6.69095	6.42732	7.58725	7.42944	6.24865	7.1528	7.69406	6.28773	6.13375	6.39959	7.42518
MPP7	6.37886	6.61559	6.66888	7.20578	7.39619	7.63703	6.59799	7.96345	7.05523	7.78637	7.65798	7.58061	8.02929	6.44706	7.50718	6.62774	6.92382	6.8335	7.32694	7.44503	7.65412	7.38173	7.02702	7.5208	6.9539	7.31774	8.2009	6.43296	6.18896	7.07617	7.38138	7.32045	7.21156	7.80744	8.11642	7.47343	6.17668	7.52925	7.3537	7.00315	7.18037	7.19944	6.75902	7.06384	7.52782	6.87764	6.50082	7.01804	7.50382
ELMOD1	4.89475	4.1985	5.09735	4.09945	4.34606	5.15789	4.12864	5.1472	4.33057	4.57801	4.36748	6.5332	5.88678	4.54533	4.54399	4.80077	4.66446	4.71465	4.42891	4.26445	6.64673	5.32432	5.1925	6.26917	4.58946	4.60609	5.81102	4.28627	4.43881	3.99661	4.03737	5.54082	4.22703	4.79842	4.59502	5.26757	4.78808	4.65383	4.45299	4.3026	5.45389	5.13082	4.54049	5.52139	6.13363	4.22056	4.164	4.53029	4.64352
LOC643923	4.89475	4.1985	5.09735	4.09945	4.34606	5.15789	4.12864	5.1472	4.33057	4.57801	4.36748	6.5332	5.88678	4.54533	4.54399	4.80077	4.66446	4.71465	4.42891	4.26445	6.64673	5.32432	5.1925	6.26917	4.58946	4.60609	5.81102	4.28627	4.43881	3.99661	4.03737	5.54082	4.22703	4.79842	4.59502	5.26757	4.78808	4.65383	4.45299	4.3026	5.45389	5.13082	4.54049	5.52139	6.13363	4.22056	4.164	4.53029	4.64352
FCGR2C	6.11166	6.84532	5.52248	5.98616	5.8964	5.54015	6.7738	5.63107	6.25766	5.50795	5.88186	5.6552	5.93038	6.31307	5.76253	6.44152	6.1603	6.19756	5.81759	5.79058	5.61979	6.25662	6.5233	5.39492	6.1574	5.80759	5.7139	6.22392	6.05025	6.34495	6.53506	5.76354	5.81579	5.86989	5.71795	5.6192	5.80692	5.43305	6.05948	6.2333	6.39893	6.13201	6.34933	5.97436	5.64793	5.96814	5.5905	5.97573	5.50514
DUOX1	6.75044	5.60691	7.01425	6.75229	6.97999	7.70701	5.8992	7.2654	6.68651	7.18917	7.03677	7.21609	6.81941	6.42502	6.95899	6.62695	7.0104	6.93863	7.16708	7.1089	7.40073	6.15551	6.12932	6.46605	6.95609	7.08913	7.58438	6.66269	7.0733	6.94335	6.75565	7.04943	6.98271	7.16977	7.45462	7.15796	7.31837	7.35274	6.93458	6.79851	6.53403	6.64017	6.54832	6.61871	7.18411	6.89697	7.08738	6.77965	7.36815
HOPX	8.11179	7.45026	8.11707	8.10606	8.64368	8.81409	8.02564	9.24464	8.16242	8.10383	8.28503	8.35347	8.09679	7.85324	8.18683	8.06061	8.19065	8.32703	8.00167	8.03497	8.86212	8.51406	8.38075	8.42877	8.01225	8.41291	9.11031	7.73328	7.68209	8.49937	8.42321	8.25658	8.31042	8.58175	8.50266	8.83194	8.35231	8.56085	8.24582	8.22099	8.62119	8.70189	7.9874	8.66443	8.6517	8.33625	8.36584	8.43278	8.86797
MAF	6.27082	6.15926	6.3466	6.23973	6.09021	6.8274	6.23215	7.02319	6.38497	6.49654	6.11934	7.09915	7.20134	5.92536	6.76786	6.06621	5.87808	6.37323	6.47068	6.08231	7.01039	6.34848	6.34087	7.33879	6.28371	6.62958	7.22338	5.57168	5.59104	6.1336	6.35506	6.94317	6.9407	6.89746	7.62465	7.16438	6.18027	6.69313	6.52987	6.37553	6.75767	6.55236	5.46916	6.62602	6.88019	6.53289	6.20786	6.18748	6.53023
BC022568	6.19495	6.05651	5.96942	5.84673	5.97879	6.46402	5.74001	6.09354	5.80065	5.71257	6.17912	6.11374	6.14185	6.49678	5.87775	6.40303	6.43166	6.63252	6.30519	5.84752	6.47883	6.94734	6.92412	6.38722	6.32554	5.81883	5.50375	6.88357	7.12506	6.09365	6.49793	6.51653	6.40517	6.6396	5.93491	5.81514	7.09195	6.00009	6.48168	6.68332	6.58223	6.3638	6.87706	6.75758	6.06651	6.81394	6.28616	6.7035	5.99115
CTC-265F19.1	6.19495	6.05651	5.96942	5.84673	5.97879	6.46402	5.74001	6.09354	5.80065	5.71257	6.17912	6.11374	6.14185	6.49678	5.87775	6.40303	6.43166	6.63252	6.30519	5.84752	6.47883	6.94734	6.92412	6.38722	6.32554	5.81883	5.50375	6.88357	7.12506	6.09365	6.49793	6.51653	6.40517	6.6396	5.93491	5.81514	7.09195	6.00009	6.48168	6.68332	6.58223	6.3638	6.87706	6.75758	6.06651	6.81394	6.28616	6.7035	5.99115
EAF2	4.40921	5.26821	3.88365	4.29235	3.69846	3.62417	4.96139	3.53853	4.56975	4.14796	4.44837	4.15687	3.67425	4.2193	4.39762	4.66563	4.43588	4.39735	4.3868	4.72076	3.7084	4.58843	4.72616	3.65999	4.66915	3.96253	3.69582	4.74454	4.67977	4.47683	5.02023	3.75648	4.14498	4.13933	3.55843	3.89574	4.28517	3.61066	4.43788	4.6405	4.72653	4.65703	4.96187	4.82058	3.89164	4.71885	4.43059	4.62776	3.6935
BMS1P20	6.59745	7.29872	6.10287	6.63301	6.27395	5.87415	7.46624	5.93882	7.15307	6.55573	6.9932	6.38908	6.31744	6.83234	6.62309	6.96607	6.79262	6.77942	6.96797	7.2779	5.95643	6.84471	6.96284	6.01901	6.98861	6.54127	6.35042	7.26432	7.31654	7.07314	7.36856	6.70467	6.64152	6.71173	6.11137	6.67359	6.60847	6.0668	6.73729	6.91762	6.78362	6.96379	7.00578	6.88283	6.1367	6.95987	6.35521	7.00415	5.86198
FMNL1	5.12478	4.82259	5.03545	4.97612	4.8437	4.60058	5.1988	4.48738	5.01374	4.89374	5.2226	4.54261	4.40863	5.42098	5.49613	5.17479	5.40882	5.27158	5.58052	5.92297	4.39123	4.77902	4.97597	4.63023	5.94184	5.09459	4.94569	5.09092	5.38334	5.38151	5.9768	4.39705	5.25673	4.82578	4.61972	5.1531	5.48904	4.49818	4.55627	4.75603	4.69771	4.61133	4.76858	4.84009	4.4923	5.00878	5.23144	4.86661	4.77546
RGS20	5.82289	5.66432	6.22698	5.89498	5.92484	6.63891	5.45808	6.64965	5.81213	5.9638	5.94791	5.85466	6.38657	5.78378	5.6498	5.52074	5.7111	5.7046	5.50293	4.9885	6.44468	5.5345	5.62273	5.98195	5.19414	5.58802	5.8049	5.55627	5.19306	5.69815	5.91756	6.37579	5.68724	5.70059	5.97527	5.82681	5.46904	6.50349	5.73681	5.71293	6.18532	5.83542	5.33009	5.61972	6.3923	4.7707	5.06846	5.11024	5.98817
HERPUD1	8.19879	9.37856	7.80936	8.62628	7.80842	7.68668	9.176	7.72762	8.62088	7.91704	8.50938	7.75593	7.83852	8.15385	8.10628	8.75084	8.3761	8.38086	8.17112	8.69029	7.84819	8.82424	8.68828	7.41196	8.59748	7.89473	7.76408	8.74472	8.52773	8.64457	9.11185	7.82073	7.90294	7.82766	7.8001	7.85419	8.06943	7.55018	7.77146	8.33111	8.24325	8.36634	8.64564	8.80805	7.70716	8.32749	8.05118	8.37013	7.68083
CSGALNACT1	7.66641	7.85032	7.7625	7.02495	6.72047	6.33669	7.7953	6.31454	7.99978	7.28892	7.42645	6.85669	7.14621	7.30408	7.32969	7.1326	7.22731	7.34931	7.18145	7.53275	6.26811	7.75521	7.81548	6.74246	6.8732	7.11232	6.4089	7.75331	7.4533	7.70306	7.67434	7.24576	7.14906	7.03746	6.95573	6.77606	6.8631	6.74428	7.46563	7.22725	6.97126	7.07898	7.01724	7.08787	6.86355	7.35117	7.49763	7.22977	7.24859
FNDC3B	7.2129	8.22967	6.76399	7.69752	6.88541	6.04217	7.66856	6.10266	7.41849	6.91636	7.2619	6.60926	6.59064	6.84986	6.73752	7.51244	7.27307	7.10581	6.77323	6.85888	5.76009	7.32015	7.56977	6.14483	7.01516	6.63033	5.69621	7.9339	7.45578	7.27287	7.41382	6.9147	7.10795	6.6234	6.02419	6.60306	6.47412	6.18873	7.23642	7.2961	7.22667	7.31895	7.44375	7.155	6.19294	7.34395	7.12607	7.24134	6.76949
DACT2	6.83471	6.2575	6.81982	6.47708	6.82849	7.30642	6.81933	7.28794	6.55401	7.0752	6.41569	7.40541	7.26501	6.62986	7.3615	6.66681	6.63184	7.11175	7.14969	6.66412	7.38843	6.88803	6.70374	7.53339	6.84781	7.01136	7.45607	6.15842	6.3423	6.33366	5.79641	6.99358	7.10764	7.0017	7.50231	7.47021	6.7461	7.13777	6.79135	6.71783	7.30155	7.0004	6.62218	6.59968	6.40218	6.46847	6.59395	6.30348	6.51139
LOC101928620	6.69086	7.34922	5.69297	6.60349	5.78862	5.00875	6.80368	5.02043	6.71424	5.83441	6.30489	5.52794	5.27825	6.33232	6.15303	6.9828	6.54757	6.54833	6.1646	6.57602	4.16237	6.4397	6.80063	4.73232	6.57221	5.9105	5.11877	7.10532	7.3022	6.60642	6.88349	5.37882	5.75106	5.79113	4.77902	5.86055	6.83735	4.43257	6.20132	6.43517	6.66032	6.65505	6.78273	6.38874	5.38119	6.49242	6.58821	6.47865	5.33819
POU2AF1	6.69086	7.34922	5.69297	6.60349	5.78862	5.00875	6.80368	5.02043	6.71424	5.83441	6.30489	5.52794	5.27825	6.33232	6.15303	6.9828	6.54757	6.54833	6.1646	6.57602	4.16237	6.4397	6.80063	4.73232	6.57221	5.9105	5.11877	7.10532	7.3022	6.60642	6.88349	5.37882	5.75106	5.79113	4.77902	5.86055	6.83735	4.43257	6.20132	6.43517	6.66032	6.65505	6.78273	6.38874	5.38119	6.49242	6.58821	6.47865	5.33819
SPATS2	5.64615	6.81719	5.00624	5.40674	4.94489	5.16027	6.46769	5.31025	6.09819	5.20485	5.88975	5.31076	5.11712	5.15896	5.52785	5.55899	5.18861	5.34506	5.22271	5.86609	5.65683	6.28501	6.25873	5.40896	5.8351	5.34558	5.43839	6.57599	6.35374	6.11586	6.61207	5.29674	5.47627	5.74698	5.44709	5.49312	5.81728	5.15091	5.48719	5.77189	5.65934	5.69748	6.29333	6.36824	5.23682	6.04166	5.59894	6.00758	5.19709
GAS6	8.45115	8.90495	8.45353	8.39469	8.00042	8.06064	8.82416	8.03513	8.78683	8.20565	8.4575	8.39264	7.99604	8.30269	8.33321	9.06719	8.86131	9.10425	8.74485	8.84334	7.62272	8.43707	8.36177	8.38312	9.12701	8.7388	7.9898	8.93324	9.32796	8.71973	8.82783	7.84396	8.3751	8.33212	7.98549	8.79722	8.7013	8.27066	7.97478	8.01289	8.30737	8.30939	8.37505	8.28078	7.56304	8.34201	8.57518	8.26623	7.79569
ATP6V0B	8.98222	9.23589	9.03649	9.46499	9.38884	8.91882	9.60148	8.97033	9.62984	9.26395	9.41879	8.95622	9.32672	9.28606	9.17059	9.68033	9.64568	9.40638	9.13332	9.1481	8.87469	9.24046	9.13366	8.71891	9.35574	9.06345	9.11689	9.27138	9.41416	9.91653	9.72975	9.35698	9.26647	8.94343	8.90247	9.18026	8.9776	9.05397	9.60827	9.35057	9.2729	9.32051	9.37492	8.78379	9.17169	9.25726	9.14002	8.97893	9.1409
HSP90B1	8.64599	10.011	7.96386	9.29007	8.87102	8.71657	9.88527	8.50006	9.75458	8.96123	9.31935	8.66253	9.11913	9.06452	9.28163	9.78788	9.30371	9.26583	9.21958	9.09847	8.92232	9.63771	9.92063	9.17831	9.89933	9.38924	8.7852	10.2742	9.58243	9.49544	9.97901	9.54197	8.94623	8.8447	8.69237	8.93553	8.56567	9.04141	9.22953	9.206	9.81997	9.89222	9.68956	9.64697	9.07414	9.63876	8.94999	9.50015	8.93669
MIR3652	10.3022	11.8221	9.39832	10.8422	10.3299	9.99112	11.5272	9.93682	11.0707	10.6092	11.0092	10.1048	10.1824	10.205	10.6452	11.0285	10.6345	10.7059	10.6291	10.9361	9.82114	10.8429	11.1601	10.4124	11.4543	10.7619	10.1001	11.4927	10.8578	10.7163	11.2928	10.6127	10.4497	10.2003	10.1196	10.4994	9.62325	10.3733	10.284	10.3719	10.816	10.9331	10.9059	10.6611	10.0184	10.8817	10.0031	10.6875	10.1336
MLEC	8.27477	8.73381	8.10636	7.88495	7.64133	7.50845	8.56128	7.69667	8.53102	7.91584	8.08029	7.88787	7.54382	8.04383	8.10368	8.27277	8.11197	7.99083	8.0057	7.95211	7.71101	7.91629	7.94614	8.00982	8.42807	7.95115	7.72358	8.22884	8.47395	8.23442	8.36004	7.81053	8.32493	7.79436	7.75125	8.30984	8.38714	7.95847	7.82728	7.83566	7.92612	8.09317	8.05066	8.00845	7.49458	8.15842	8.28292	7.9653	7.92215
WARS	8.00497	8.48821	7.74047	7.8472	7.59111	7.32597	8.3788	7.42082	8.64849	7.84575	8.20957	7.61329	7.918	7.97079	7.80504	8.89959	8.34222	8.59671	7.92791	7.95688	7.14684	8.1954	8.58668	7.46277	7.92912	8.01023	7.27576	8.10769	8.0711	8.63112	8.9848	7.6044	7.90869	7.73282	7.36988	7.44726	7.75127	7.93791	7.82555	7.74336	8.24981	8.28148	7.86559	7.65552	7.45667	7.95614	7.71731	7.73526	7.60514
PTPRF	7.86652	6.98645	8.11861	8.43047	8.55207	8.72835	7.47672	8.82676	8.06726	8.645	8.41066	8.61295	8.44361	7.81641	8.84864	7.94564	8.23758	8.20708	8.72871	8.50051	8.70273	8.09464	7.51895	8.60418	8.6309	9.07231	9.33083	7.64262	7.73778	8.32232	7.93961	8.20833	8.81557	8.88392	8.9421	9.25659	8.67038	8.60177	8.12754	7.70293	7.96121	8.17442	7.77593	8.01267	8.23458	8.37303	8.5464	8.07855	8.43654
SSR2	9.68782	9.94561	9.31221	9.40502	9.30293	8.9481	9.98214	9.012	9.84038	9.41868	9.53626	9.16546	9.31826	9.20667	9.41476	9.78451	9.73668	9.6865	9.65345	9.65639	9.15578	9.81509	9.75472	9.14022	9.71775	9.51352	9.11639	9.74103	9.95437	10.0107	10.1121	9.18573	9.49526	9.08491	8.92626	9.28264	9.43496	9.27872	9.55668	9.56556	9.55064	9.57466	9.61228	9.64258	9.38959	9.9498	9.70271	9.4444	9.20893
CD63	11.5951	11.6189	11.5512	11.1897	11.1366	10.6696	11.44	10.7521	11.4483	10.9353	11.1815	10.8722	11.0258	10.8344	11.2551	11.4097	11.4186	11.5142	11.4506	11.4533	10.546	11.1928	11.2644	10.5309	11.4096	11.3536	10.9056	11.488	11.4192	11.8185	11.5703	10.6443	11.3417	11.081	10.8404	10.9572	11.0646	10.6528	11.2239	11.4175	11.2717	11.2766	11.2269	11.2128	10.8699	11.4877	11.5588	11.322	11.0252
XBP1	8.48494	8.93873	7.56061	8.37304	7.44134	7.20935	8.78759	7.31414	8.55053	7.79756	7.96321	7.63217	7.11591	7.96823	7.90341	8.5999	8.20245	8.12417	7.64473	8.17839	7.027	8.53247	8.68687	6.92249	8.49395	7.73144	7.05534	8.88781	8.83685	8.38035	8.77924	7.44379	7.69723	7.3335	6.96683	7.64777	8.1166	7.08002	7.9657	8.48301	8.60212	8.5623	8.64566	8.71871	7.59931	8.76569	8.14724	8.31671	7.5636
NPC2	10.731	11.1238	10.8623	10.2981	10.3164	10.1478	10.8606	10.221	10.9722	10.435	10.6847	10.621	10.5249	10.2384	10.5359	10.8621	10.6922	10.798	10.7446	10.9175	9.67439	10.6742	10.3196	9.71955	10.8087	10.5834	10.6266	10.19	10.6497	11.1073	11.0976	10.0012	10.4384	10.2368	10.2687	10.5803	9.97224	10.0446	10.4154	10.2871	10.4136	10.4959	10.5325	10.7078	10.2626	10.4653	10.3995	10.0562	9.93974
ATF4	10.9146	11.1447	10.6764	10.9118	10.8334	10.7774	10.8811	10.6502	10.9293	10.5932	10.7294	10.6852	10.9378	10.2812	10.6256	10.929	11.0045	10.955	10.5367	10.8148	10.9339	10.8166	10.8388	10.4415	10.5454	10.6354	10.6059	10.7294	10.6533	10.9052	11.19	10.7295	10.5464	10.346	10.5104	10.7541	10.3797	10.9487	10.5099	10.3147	10.6624	10.6986	10.5033	10.6507	10.4776	10.8815	10.362	10.7484	10.3843
HYOU1	9.39685	9.54806	9.53743	9.26796	9.11945	9.15831	9.57552	8.91181	9.75653	9.63953	9.79881	9.36255	8.51592	9.3468	9.6018	9.68843	9.68389	9.56235	9.51536	9.99913	8.75605	9.51133	9.71105	9.21242	10.127	9.6435	9.2166	9.72668	10.0363	9.48016	9.86148	9.19437	8.93989	9.17786	8.82885	9.44916	9.17203	9.4169	9.21377	9.32699	9.39521	9.40299	9.47871	9.11839	8.64793	9.07541	9.23994	9.00905	8.86143
RAB11A	8.91925	8.46454	9.48164	9.39415	9.42885	9.6223	8.64609	9.46926	9.17254	9.5913	9.43167	9.67062	9.70486	8.45758	9.20663	8.85459	9.10482	9.07421	9.08786	9.10241	9.58811	8.95445	8.82015	9.15844	8.89198	9.34199	9.80669	8.45132	8.28982	9.04252	9.18914	9.25789	9.28357	9.1679	9.59561	9.38019	8.75317	9.63591	9.26208	8.99664	9.08506	9.12992	8.62443	9.05862	9.6502	9.16874	8.98551	8.85305	9.50869
PSAP	10.8376	10.8787	10.6328	10.6167	10.3454	10.176	10.492	10.0525	10.7505	10.4472	10.7002	10.5621	10.4503	10.1042	10.6436	10.6009	10.5777	10.7369	10.6089	10.7655	9.81675	10.6772	10.4997	10.1264	10.8299	10.5505	10.3493	10.4188	10.6594	10.9277	11.1086	10.4137	10.3851	10.4765	10.2758	10.505	10.1857	10.0598	10.481	10.4895	10.5123	10.5177	10.5114	10.6001	10.3907	10.7242	10.4863	10.6605	10.2477
SRPR	7.71884	8.846	7.38117	9.05092	8.40849	8.0216	8.90865	7.93001	8.66683	8.7819	8.99732	8.09559	8.43431	8.64667	8.92968	8.72359	8.52703	8.69732	8.95331	8.74192	7.8708	8.60221	8.65475	8.47465	9.73141	9.36699	8.78901	8.79157	8.43919	8.94098	9.14039	8.37786	8.64569	8.42658	8.32278	8.62003	8.14799	8.38851	8.37908	8.12562	8.49794	8.36523	8.69383	8.28147	7.74167	8.3186	7.96293	8.34372	8.30359
ABLIM1	9.62849	8.8132	9.85071	9.55555	9.85609	9.93788	8.90238	10.3588	9.39508	9.78063	9.39781	9.81021	9.82415	8.81439	9.67177	9.05154	9.5041	9.37078	9.45876	9.07789	10.1799	9.16565	9.02822	10.1227	9.40123	9.70425	10.1498	8.36963	8.68961	9.45704	9.45686	9.86736	9.92421	9.56222	10.2834	9.98101	9.64105	9.44708	9.5413	9.08422	9.43929	9.47205	8.36283	8.99616	9.51215	9.08147	9.13523	8.90528	9.68065
AARS	9.03947	9.68116	8.72697	8.72803	8.46234	8.49663	9.2886	8.58415	9.23147	8.79848	8.95171	8.67805	8.6594	8.60309	8.76782	9.0977	9.05402	8.99056	8.77219	9.10433	8.47861	8.95925	9.06088	8.41373	9.07715	8.70558	8.66173	9.07539	9.11716	9.50322	9.53239	8.39824	8.67956	8.64411	8.68984	8.79646	8.52757	8.79856	8.66946	8.79935	9.02425	9.04398	8.80727	8.83107	8.45357	8.88993	8.71936	8.81938	8.33112
SSR4	11.9393	12.7299	10.8328	11.7389	11.1266	10.5498	12.7344	10.698	12.3035	11.1452	11.6083	11.064	10.9945	11.1653	11.378	12.388	11.8915	11.9003	11.3256	11.6879	10.3643	12.1265	12.2414	10.3755	12.0745	11.2757	10.8613	12.1837	12.5354	12.2133	12.4751	10.7357	10.9718	10.8554	10.6526	11.2822	11.3148	10.653	11.4956	11.6692	12.1473	12.0579	12.1814	12.0357	11.0804	11.8737	11.2602	11.6314	10.6816
TXNIP	9.62996	11.3932	8.75815	10.0034	9.67694	9.48632	11.0003	9.87843	10.3108	9.6615	9.89715	9.62141	10.6332	9.67108	10.5223	10.3798	9.79953	10.3483	10.2922	10.4461	9.47742	10.668	10.5649	9.84911	10.9577	10.1178	10.2104	10.9684	10.2438	10.7647	11.012	9.27083	10.6455	10.5273	10.3525	10.4553	9.76467	9.03015	10.3378	10.6835	10.4444	10.3244	10.5971	10.8371	9.59315	10.7551	9.40535	10.654	8.92664
RCN1	9.13028	8.8141	9.0379	8.33481	8.40376	7.74657	8.27279	7.40346	8.59226	8.4365	8.49573	8.29986	8.37151	8.04562	8.29434	8.6739	8.52754	8.69056	8.50607	8.28715	7.64975	8.23268	8.21696	7.78096	8.23508	8.22763	7.45201	8.59265	8.84472	8.89742	8.75746	8.15838	8.70869	8.11662	7.95572	7.91467	8.1656	7.71161	8.2108	8.21116	8.59174	8.79311	8.36469	8.5517	7.88286	8.98656	9.17004	8.54734	8.1636
LOC100996696	8.87713	9.35415	8.6898	8.71439	8.49187	8.56626	8.94277	8.52772	8.85379	8.87783	8.89209	8.78334	8.61253	8.61153	8.79202	8.78072	8.64953	8.81318	8.65743	9.17179	8.16068	8.87142	8.80081	8.35387	8.83572	8.5014	8.24929	8.79918	8.96307	8.88088	9.24052	8.50782	8.57578	8.35744	8.67119	8.62482	8.32456	9.27756	8.15746	8.09121	8.34572	8.49817	8.56398	8.74799	8.09569	8.72135	8.50865	8.45527	8.4094
PABPC4	8.87713	9.35415	8.6898	8.71439	8.49187	8.56626	8.94277	8.52772	8.85379	8.87783	8.89209	8.78334	8.61253	8.61153	8.79202	8.78072	8.64953	8.81318	8.65743	9.17179	8.16068	8.87142	8.80081	8.35387	8.83572	8.5014	8.24929	8.79918	8.96307	8.88088	9.24052	8.50782	8.57578	8.35744	8.67119	8.62482	8.32456	9.27756	8.15746	8.09121	8.34572	8.49817	8.56398	8.74799	8.09569	8.72135	8.50865	8.45527	8.4094
DAP	8.76966	8.62786	8.36111	8.2334	7.8288	7.62879	8.84857	7.78968	8.66736	7.88035	8.34475	7.93612	7.83637	8.07394	8.09843	8.43512	8.23826	8.29228	8.52255	8.63153	7.94259	8.06907	8.1868	7.91019	8.25084	7.91302	7.89737	8.68293	8.75636	8.19128	8.53459	7.853	8.39527	7.96207	8.13781	8.15597	7.88779	7.89856	7.75879	7.91674	8.09607	8.0145	8.33836	8.19568	7.68164	8.44797	8.44011	8.34828	7.79737
LGALS1	11.4739	11.6529	11.1194	10.9065	10.3903	9.53281	11.3103	9.34274	10.8507	10.1706	10.7629	10.3677	10.8857	10.4432	10.5429	11.0913	10.7094	11.286	10.6189	10.1873	9.35263	10.4535	10.7932	9.98413	10.6235	10.0108	9.12362	11.131	11.1759	11.3562	11.3878	10.4781	10.6674	9.92347	9.76997	10.1207	10.3767	9.63803	10.7585	10.8137	11.0625	10.7895	10.5133	10.9509	10.4925	11.1767	11.1356	10.7699	9.80619
MGAT1	8.60737	8.29321	8.43199	8.23663	8.10403	8.11286	8.32551	7.92871	8.63203	8.26242	8.20901	8.10738	7.98502	8.30852	8.56217	8.61467	8.50746	8.44907	8.82901	8.60734	7.8112	8.22071	8.04726	8.14041	9.08877	8.73798	8.60242	8.15622	8.71643	8.45329	8.63276	7.59634	8.50427	8.20637	8.41012	8.38503	8.31485	7.91157	8.16014	8.13002	8.13812	8.26305	8.36375	8.30562	7.95112	8.38967	8.40236	8.18166	8.01299
SLC7A5	8.17101	8.66047	8.12173	9.03601	8.81183	8.96512	8.18851	8.52602	9.20538	9.18431	9.10344	9.1424	7.95228	8.41352	8.96435	8.74524	8.73959	8.44711	8.51251	8.26697	7.98308	8.74921	9.03241	8.54111	9.13487	9.33487	9.02847	8.93648	8.95294	9.45506	9.24187	8.43316	8.66612	8.38498	8.88681	9.07591	8.70297	9.02615	8.19077	7.88239	8.3171	8.70053	8.7044	8.35905	8.31305	8.33648	8.31276	8.36214	8.34831
RRBP1	6.43835	6.78928	6.08627	6.54033	6.32241	6.12958	6.62466	5.99419	6.84474	6.36297	6.41763	6.24082	5.97549	6.47981	6.71299	6.4762	6.48646	6.58028	6.6911	6.8011	6.16245	6.57021	6.43807	6.14499	6.95588	6.90881	6.37568	6.57508	6.77936	6.62798	6.7497	6.06243	6.52369	6.46751	6.19984	6.71114	6.47444	6.29469	6.3885	6.29535	6.44198	6.58348	6.65024	6.46616	6.03534	6.48688	6.29556	6.51165	6.13941
ERP29	9.60131	9.55515	9.25518	9.39293	9.11322	8.95824	9.35083	9.07382	9.50648	9.45674	9.60097	9.28053	8.7655	8.94242	9.46032	9.17601	9.23073	9.42985	9.54246	9.67969	9.23933	9.27232	8.97779	9.0703	9.82221	9.58322	9.44547	9.13932	9.22623	9.56712	9.76964	8.92535	9.27047	9.06894	8.91803	9.43504	9.17784	9.30619	9.10267	8.92014	9.04279	9.15228	8.99844	9.10085	8.97222	9.27826	8.91592	9.06357	8.99478
BTG2	8.48844	9.35998	7.50151	9.3534	8.62974	8.69453	9.34047	8.97682	8.85834	8.6708	8.96664	8.05611	7.70094	9.10881	9.23714	9.42854	8.87708	8.84171	8.74828	9.12328	7.25646	8.7855	8.72396	7.72696	10.205	9.30607	8.42003	9.3299	9.17239	9.55805	9.82325	7.57152	8.45913	8.41086	7.93998	9.25313	8.56027	8.15535	8.17205	8.27835	8.31621	8.3792	9.28595	8.90767	7.36079	8.57174	8.20242	8.62385	8.46078
SPCS2	8.83852	10.1497	8.1894	8.86199	8.16983	8.20179	9.86166	8.13237	9.46962	8.27527	8.8033	8.27977	8.39407	8.17793	8.50685	9.03469	8.62378	8.60526	8.4522	8.81515	8.51759	9.16031	9.46099	8.27489	8.79718	8.3595	8.06586	9.64743	9.27302	9.00463	9.43601	8.45408	8.39487	8.37207	8.19938	8.45393	8.41232	8.32892	8.82232	9.21527	9.09636	9.23315	9.49845	9.53226	8.45465	9.20006	8.33109	9.06428	8.21836
AKR1B1	8.66155	8.91159	8.59293	8.45131	7.6436	7.50093	8.93769	7.1891	8.7064	8.14122	8.48989	8.09504	8.64399	8.79413	8.42935	8.74529	8.95664	8.92815	8.90435	8.91104	7.37133	8.66171	8.885	8.24154	8.89519	8.46849	7.64047	9.09703	8.74987	9.60557	9.03991	8.13736	8.52436	8.06855	7.60374	8.38291	8.36605	7.76599	8.36589	8.3303	8.20107	8.43534	8.72176	7.92662	7.5868	8.64353	8.87656	8.51124	8.38031
ENO2	5.93272	5.40631	5.59619	4.80958	4.40746	4.90317	5.21626	4.32566	5.29146	5.35385	5.37775	5.08751	4.31254	5.14542	5.53867	5.14672	5.27001	5.20779	5.90508	6.65371	4.17462	5.07856	4.81669	4.39373	5.72477	4.95188	4.57798	5.18611	5.85871	5.45018	5.73678	4.08043	5.23941	4.99822	4.59274	4.94461	5.25978	4.94591	4.9943	4.92463	4.46307	4.61405	5.22377	4.78163	3.80134	6.012	5.50091	5.39719	4.38531
IVNS1ABP	7.51183	7.41478	8.04672	7.72075	7.62224	8.10216	7.29151	8.00879	7.3019	7.81547	7.69517	8.10103	7.91255	6.89816	7.39675	7.25602	7.44477	7.55155	7.48131	7.42293	8.11483	6.9547	6.78431	7.62249	7.36472	7.23766	7.67164	6.91826	6.73069	7.21886	7.37953	7.58619	7.55262	7.31094	7.67893	7.44363	7.0234	7.76996	7.02301	7.2263	7.15893	7.3292	6.5826	6.9612	7.58852	7.96896	7.73549	7.78811	7.93673
TRAM1	8.2339	10.0154	7.91991	9.23667	8.92281	8.94138	9.54914	9.05355	9.33308	8.87404	9.07583	8.61216	9.40901	8.78792	9.1955	9.53746	8.91802	9.26446	9.15676	9.23178	8.30816	9.3948	9.55883	8.47674	9.33309	9.10392	8.8634	9.44877	8.75138	9.59297	9.96506	8.67044	8.98686	8.53928	8.76695	9.00186	8.02256	8.95884	9.31843	9.36806	9.74262	9.55121	9.29452	9.29535	9.12298	9.17357	8.33306	8.77431	8.59531
PPP1CB	10.1261	10.1695	10.2967	10.3322	10.4353	10.7607	10.0508	11.0113	10.3616	10.4902	10.4875	10.6844	10.7586	9.53186	10.3338	10.1995	10.2022	10.2376	10.4252	10.3743	10.7441	10.4528	10.5036	10.3415	10.0228	10.4079	10.5737	10.2282	9.60574	10.1624	10.4247	10.5594	10.42	10.4929	10.8866	10.4571	10.0382	10.675	10.6564	10.6853	10.6569	10.7014	10.0682	10.5322	10.9141	10.5669	10.187	10.1884	10.7993
IFI30	9.25993	9.55077	9.12338	9.12283	8.63044	7.89181	9.54283	8.1006	9.57744	8.80411	9.38098	8.61951	9.01443	9.34718	9.21359	9.7504	9.45124	9.61429	9.38585	9.53291	7.75331	9.07017	9.54913	8.03589	9.70906	9.08699	8.10194	9.66329	9.6773	9.99313	10.0568	8.55336	9.11059	8.73951	8.13017	8.79846	8.98862	8.57604	9.44528	9.12369	9.2716	9.28872	9.20241	8.23923	8.62282	9.36584	9.61213	9.24701	8.60783
ALDH2	9.72286	8.71925	10.2872	9.44585	9.51638	10.3862	8.25748	10.0053	9.29503	9.92531	9.85501	10.5851	10.1445	9.16266	10.4354	9.29802	9.4226	9.66832	10.2047	10.1409	10.533	9.73085	9.39852	10.1756	10.3767	10.1946	10.6735	8.94319	8.97476	9.94629	9.7785	9.77854	9.71834	10.1238	10.5193	10.7181	10.0348	10.072	9.11549	9.14089	9.72597	9.75727	8.8093	9.74224	10.4886	9.46492	9.88532	9.39007	10.1063
SRM	8.07296	8.13964	7.69674	7.53641	7.27685	7.49966	8.02187	7.18018	8.30695	8.05171	8.20366	7.88412	7.33886	7.95961	8.19531	8.2595	7.97463	8.05195	8.42062	8.2581	7.31853	7.7958	8.11326	7.7273	8.82536	8.88482	8.30057	8.17918	8.6523	8.14812	8.46685	7.60442	8.06731	7.77673	7.86334	8.32337	8.03428	8.12845	7.40933	7.27278	7.62992	7.79991	7.87213	7.7936	7.43071	7.55524	7.96189	7.57624	7.27673
TIMP1	10.2787	10.2791	10.062	10.0785	9.88508	8.99436	10.707	8.93987	10.779	10.2337	10.3957	9.54576	9.73992	9.85898	10.0242	10.4414	10.2365	10.5944	10.293	10.3207	8.86347	9.85979	10.1078	9.57425	10.9505	10.7619	9.53386	10.6174	10.665	10.6388	10.7207	9.77947	10.2523	9.84646	9.61373	10.0018	10.1143	10.1359	9.8576	9.74382	9.84229	9.96007	10.1219	9.88246	9.25918	10.128	10.3173	10.0708	9.48827
GJA1	12.0482	11.9917	12.2305	11.9535	11.7757	11.7827	11.7205	11.9608	12.0477	11.9758	11.7173	12.3901	12.7282	10.9933	11.7844	11.8491	11.9633	12.1028	11.6402	11.5674	12.3731	12.0774	12.0673	12.5235	11.4493	11.8784	12.2917	11.6128	11.288	11.9621	11.7952	12.1531	11.9168	11.7998	12.3041	12.366	11.758	12.3582	12.0069	12.1182	12.063	12.16	11.1217	12.1121	12.2861	11.8788	11.8777	11.8113	12.1385
LAPTM5	8.63437	9.31914	8.60459	9.37642	8.69618	7.78507	9.24413	7.77887	9.03594	8.50071	9.19368	8.08125	9.14175	9.47165	9.17253	9.17776	9.00172	9.20228	9.51202	9.71719	7.39741	9.26965	9.11089	8.04376	9.42094	8.82058	7.68025	8.99043	9.05771	9.58361	10.1686	8.38578	9.13583	8.58879	8.28186	8.57387	8.77342	7.97692	9.54636	9.3812	8.95993	8.91206	8.95345	8.56001	8.72982	9.33431	9.39987	9.18955	8.24408
CD14	8.55766	8.42656	8.09924	8.26678	8.0664	6.86392	8.88148	6.90981	8.55463	7.6329	8.40871	7.57442	8.03063	8.36987	8.11726	8.39865	8.2587	8.37461	8.64267	8.76004	6.25127	8.59228	8.59572	6.74155	8.59065	8.24872	7.20337	8.93507	8.49509	9.50532	8.89059	7.7633	8.21526	7.30238	7.49481	7.94487	7.95758	7.37951	8.69958	8.69419	8.09617	8.08818	8.33759	7.28535	7.24127	8.05958	8.88123	7.99058	7.44391
MTHFD2	6.66889	8.0404	6.07302	6.85977	6.78147	6.24524	6.7899	6.01431	6.70359	6.39859	6.70111	6.09311	6.37714	5.9173	5.91544	6.65477	6.24376	6.19442	6.22136	6.25181	6.08338	6.83809	7.00605	5.92894	6.05326	6.02407	5.84311	6.60548	6.40954	6.71516	7.11327	6.29722	5.85618	5.73263	5.73093	6.2592	5.80652	6.65104	6.13628	6.34352	6.70001	6.80884	6.62784	6.42678	6.05135	6.57233	6.12296	6.37558	5.9174
AIP	7.06595	6.8852	6.73342	6.77317	6.63242	6.42618	6.95097	6.24471	6.98558	6.82699	6.82486	6.68672	6.80706	7.21547	7.2862	6.91216	6.99275	6.98803	7.13671	7.29095	6.68483	6.96489	6.90163	6.91643	7.26203	6.84173	6.48928	6.93523	7.16968	7.43407	7.5323	6.69413	7.07747	6.79195	6.6494	6.95411	6.66186	6.8828	6.93309	6.83983	7.02318	6.90084	7.11139	6.70556	6.59427	7.13215	6.90503	7.13448	6.63625
KRT5	13.3567	12.96	13.4097	13.2627	13.4468	13.4382	12.9329	13.5148	13.3564	13.4462	13.3597	13.3679	13.4805	12.6835	13.3903	13.3187	13.4215	13.4262	13.4546	13.3264	13.5048	13.2218	13.1577	13.5212	13.4089	13.6562	13.457	13.1302	13.2559	13.3751	13.2702	13.4472	13.4379	13.5432	13.6167	13.5404	13.4695	13.6221	13.3146	13.3093	13.4401	13.3919	13.1013	13.2577	13.2847	13.3896	13.4143	13.341	13.4432
EPCAM	5.81294	4.72913	6.63953	5.87315	5.18062	6.7261	4.50369	6.01044	4.90211	6.75043	6.58409	7.70759	6.97343	5.2034	5.46638	5.67918	5.7655	5.37446	5.2032	5.1837	7.20412	6.46784	6.59234	8.27394	5.32411	5.4003	6.15192	4.94309	4.97635	4.69967	5.44974	6.76481	5.28413	6.10796	6.51115	6.67359	5.57577	8.23004	5.87104	5.51977	6.57	6.32517	4.72416	5.21404	6.07278	5.0314	4.81983	4.8077	5.71661
PRDX4	10.7517	11.781	9.70713	10.5296	9.88636	9.34089	11.6248	9.48165	10.9819	9.90438	10.6122	9.66171	9.66326	9.92814	10.1022	11.0187	10.4492	10.4333	10.1897	10.6275	9.10352	10.7304	10.992	9.39874	10.9269	10.0684	9.64605	10.9132	11.0062	10.7996	11.2282	9.558	9.96989	9.69181	9.49008	10.1464	9.96047	9.92214	10.0497	10.5066	10.6039	10.6559	10.9044	10.6754	9.69857	10.5454	9.91525	10.355	9.68014
HEXB	9.58382	10.0358	9.44565	9.23639	9.10149	8.8214	9.30276	8.80714	9.25205	8.99186	9.33646	9.13584	9.03671	8.97103	9.05892	9.53799	9.29578	9.32527	9.21047	9.14141	8.40124	8.99455	9.14553	8.57421	9.2645	9.307	8.78668	9.61562	9.32283	9.68738	9.88664	8.8616	9.07465	8.64152	8.68621	8.85529	8.78597	8.99781	8.86845	8.79601	9.0699	9.15747	9.08702	9.13999	8.93858	9.45544	9.52997	9.15091	9.1815
ARPC1B	9.44814	9.08692	9.71221	9.4087	9.03666	8.77585	9.43066	8.86831	9.4723	9.07924	9.35044	8.73402	9.01683	9.27488	8.96678	9.05776	9.08681	9.19891	9.53485	9.45637	8.06177	8.95925	8.93943	8.56425	9.17747	9.51489	8.26765	9.07754	9.08564	9.74411	9.73785	8.79193	9.55216	9.0407	8.63433	9.25058	9.39966	9.38539	8.8364	8.70455	8.92695	8.88507	8.96821	8.43176	8.62987	9.58551	9.97027	9.23245	9.2556
ST6GAL1	5.89087	7.22007	5.21009	6.1111	5.09099	4.75463	7.07631	4.53947	6.53177	5.4371	6.0144	5.19619	4.91969	6.06836	5.73867	6.69796	6.29606	6.20504	5.93829	6.26969	4.52935	6.24731	6.52688	4.7161	7.02617	5.91749	4.92312	6.634	6.42775	6.68744	7.16452	4.96552	5.34647	5.47778	4.82766	5.50507	5.31051	4.74077	5.75595	5.94437	6.45281	6.29061	6.6547	6.16878	5.12331	6.17292	5.41618	5.93883	4.94584
LANCL1	7.41169	7.35644	7.44065	7.46477	7.26487	7.68094	7.38108	8.207	7.37343	8.03163	7.77678	7.66953	8.24145	7.17311	7.79383	7.02332	7.10738	7.54343	7.69419	7.63777	7.91418	7.61264	7.33901	8.08869	7.39804	7.57038	7.97927	7.21499	7.14394	7.40158	7.54967	7.96003	7.51011	7.74326	8.00346	8.20524	7.44489	8.15081	7.46765	7.48175	7.78395	7.68964	7.0922	7.51053	7.83719	7.13971	6.86185	7.46429	7.58174
TMEM184B	8.95786	8.97649	8.6132	8.73149	8.63249	8.17929	8.57987	7.89297	8.52621	8.68375	8.68023	8.33423	7.80192	8.24284	8.22602	8.64787	8.56819	8.3344	8.70724	8.45723	7.56524	8.05105	8.32331	7.84598	8.68686	8.53459	7.53947	8.79532	8.42665	8.85777	8.62919	7.84746	8.6217	7.6192	7.65244	8.24795	8.36959	8.12381	8.34195	8.30825	8.37345	8.40605	8.29256	8.21992	7.84457	8.27001	8.48362	8.25741	7.94917
SEL1L	7.27483	9.24412	6.27818	7.26832	6.6357	6.17071	8.73354	6.37522	8.03675	6.74151	7.31815	6.42194	6.42148	6.84795	6.93269	7.814	7.06722	7.06109	6.82539	7.44747	6.28296	8.26147	8.38918	6.33154	7.57324	6.68342	6.41205	7.87533	7.66815	7.68327	8.51147	6.55225	6.89651	6.38722	6.33588	6.61027	6.50382	6.28906	6.96046	7.36317	7.74948	7.66972	7.80509	7.57022	6.36622	7.50719	6.68415	7.13506	6.31452
SEC14L1	6.86708	7.58602	6.3041	7.09097	6.55119	6.37982	7.32099	6.46899	6.98351	6.42228	6.55172	6.05328	5.87439	6.53687	6.7282	6.83911	6.58767	6.30105	6.6588	6.66113	6.69015	6.7288	7.21538	6.18909	6.77574	6.30656	6.49877	7.59105	7.36437	7.02479	7.28376	6.3354	6.86557	6.33507	6.02977	6.82107	7.35477	6.1333	6.38853	6.61228	6.54249	6.80414	7.05477	6.85253	6.23963	7.19416	6.90556	6.78864	6.64384
VWF	7.1228	6.82878	6.75647	6.73451	6.76638	6.55815	6.97408	6.59855	6.77256	7.15175	7.23168	6.68503	6.45577	7.08974	7.07695	6.8005	6.82233	6.81195	7.02432	6.77226	6.06322	7.10187	7.20275	6.72181	6.88591	6.84216	6.34293	7.0541	7.12753	7.50826	7.06231	6.07085	7.23996	6.82744	6.53097	6.81341	6.82632	6.39401	6.59431	6.77273	6.51141	6.76719	6.90257	7.03944	6.42995	6.96178	6.77574	6.96577	6.4112
CHPF	7.14658	6.90126	6.81982	7.36024	7.18889	7.2602	7.35361	6.48356	7.61265	7.28261	7.29126	6.97051	6.58134	7.58451	7.51397	7.4743	7.51867	7.42713	7.80003	7.74417	6.49607	7.30145	7.42524	6.63437	8.26848	7.68042	7.27759	7.33651	7.80599	7.34711	7.61343	6.40303	7.38397	7.18385	6.93268	7.39935	7.57659	6.93036	6.82754	6.82403	7.02906	7.03048	7.4931	7.07393	6.38806	7.17264	7.42713	7.19097	6.76817
PLOD3	7.93429	7.59049	7.73737	7.35616	7.03227	6.78164	7.42988	6.79225	7.74965	7.43889	7.50174	7.36685	6.94276	7.68441	7.73592	7.6203	7.72007	7.56554	7.41099	7.71603	6.52435	7.23472	7.36085	7.33004	7.95355	7.49914	6.89218	7.66288	7.76636	7.69285	7.63704	7.11837	7.7831	7.24001	6.91793	7.32862	7.46122	7.30086	6.95435	6.76657	7.24449	7.18071	7.19342	7.10233	6.83552	7.50057	7.5868	7.70551	6.86764
ARFGAP3	8.89041	9.55168	8.50192	9.099	8.68248	8.51445	9.12417	8.42298	9.03643	8.59536	9.1772	8.80446	8.34833	8.25019	8.27895	9.0742	8.58935	8.80416	8.57001	9.10974	7.98262	8.47041	8.70746	7.60699	9.02814	8.51325	7.96674	9.06215	8.58063	8.3226	8.99962	8.15003	8.37158	8.03904	7.95822	8.45402	8.06356	8.23801	8.29742	8.54848	8.31666	8.53508	8.59425	8.34634	7.87204	8.83865	8.284	8.6058	8.17989
TRIB1	5.857	6.47254	5.46519	5.90365	5.64233	5.5378	6.13587	5.46598	5.88445	5.54603	5.50607	5.33669	5.13418	5.88368	5.36271	5.93392	5.86036	5.78162	5.30684	5.53136	5.40457	5.59593	5.67047	5.0727	5.91604	5.66171	5.09124	5.9098	5.91888	6.0604	6.1863	5.48511	5.22861	5.04723	4.96287	5.55854	5.62536	5.42349	5.52133	5.44108	5.68121	5.71841	5.94863	5.92621	5.43114	5.46753	5.4332	5.43454	5.72912
BMI1	9.2164	9.99739	8.90721	8.85553	8.49464	8.5465	9.03563	8.42091	8.95194	8.39915	8.79408	8.92696	9.17806	8.27657	8.38849	9.39388	8.79813	9.04469	8.65578	9.00721	8.68893	9.01105	8.95303	8.13179	8.54711	8.17403	7.99217	9.11678	9.01137	8.63029	9.23934	8.47292	8.6259	8.22167	8.26193	8.64124	8.4086	8.88584	8.74205	9.1457	9.1561	9.26109	8.84446	9.1612	8.33113	9.19325	8.95605	9.15211	8.46269
COMMD3-BMI1	9.2164	9.99739	8.90721	8.85553	8.49464	8.5465	9.03563	8.42091	8.95194	8.39915	8.79408	8.92696	9.17806	8.27657	8.38849	9.39388	8.79813	9.04469	8.65578	9.00721	8.68893	9.01105	8.95303	8.13179	8.54711	8.17403	7.99217	9.11678	9.01137	8.63029	9.23934	8.47292	8.6259	8.22167	8.26193	8.64124	8.4086	8.88584	8.74205	9.1457	9.1561	9.26109	8.84446	9.1612	8.33113	9.19325	8.95605	9.15211	8.46269
PDGFRB	9.03338	8.47073	8.51895	8.47945	8.12711	7.43974	8.15138	7.35633	8.16004	8.22397	8.38403	7.91351	8.02356	8.74303	8.51634	8.53129	8.37947	8.7657	8.59513	8.55032	6.33915	7.83658	7.95323	7.68106	8.50357	8.22035	7.51169	8.48043	8.31274	8.54105	8.1953	7.24341	8.64707	7.87407	7.7888	8.22959	8.30886	7.54163	7.87208	8.36445	7.52256	7.90471	7.54159	8.12688	7.43243	8.53993	8.40866	8.08378	7.37554
MGP	6.33395	6.20193	6.3929	5.77452	5.79308	5.07332	6.23754	5.16645	5.83842	6.24326	6.68107	6.06545	5.76254	6.11902	6.52453	6.16661	6.00074	6.26259	6.5076	6.81339	5.14368	7.04244	6.60315	5.83931	6.33334	6.12464	5.30861	6.63905	6.65135	6.32151	6.65552	5.59009	6.45815	6.3433	5.99156	5.86505	5.72232	5.6059	6.41548	6.49865	5.98615	5.98877	5.68178	6.10869	5.64617	7.13793	7.06895	6.96653	5.92305
CTSH	9.82567	9.82577	9.65274	9.6704	9.4009	8.50969	9.88811	8.18609	10.0092	8.73591	9.25601	8.53453	9.27754	9.61807	9.86813	9.93148	9.57422	9.62998	9.50203	9.87895	7.66855	9.35904	9.44534	8.27455	9.99909	9.56105	8.74601	9.82568	9.85116	10.5262	10.4788	8.74571	9.61712	9.06141	8.37241	9.17874	9.24065	8.62441	9.75852	9.82182	8.89358	9.09412	9.35921	8.83657	8.4365	9.89209	10.1145	9.75363	9.15598
UNG	7.48632	6.42781	7.77267	7.376	7.45861	8.40719	6.37015	7.96976	6.85176	7.70213	7.65127	7.99749	8.11408	6.8093	7.63442	7.04854	7.00495	7.23123	7.40147	7.36299	8.25315	6.75246	6.47594	7.35813	7.36245	7.39348	7.55454	6.28567	6.44485	6.79889	6.9977	7.55778	7.31142	7.28893	7.91723	8.08273	6.84323	8.54349	7.03993	6.74528	7.1323	7.26564	6.41768	6.64376	7.77689	7.0451	7.56783	6.68244	7.41706
FABP5	12.9564	12.3709	13.2622	12.9484	13.0801	13.3577	12.7976	13.4568	12.9862	13.3061	13.1783	13.4615	13.3434	12.2113	13.2164	12.8913	13.0248	12.9736	13.1337	13.23	13.4474	12.9777	12.9543	13.4168	13.0078	13.3124	13.5009	12.5087	12.4255	12.8959	12.9419	13.2586	13.1444	13.3784	13.5534	13.3643	12.8625	13.3142	13.094	12.9263	13.011	13.0185	12.3513	12.7872	13.0318	12.9355	12.8924	13.1866	13.2983
CFB	6.24461	6.39703	6.30715	6.71242	6.38058	6.14673	6.86601	5.67694	6.4497	6.7718	6.81201	6.19273	6.08392	6.75019	6.23886	6.67854	6.73355	6.67528	5.99083	6.25739	5.06984	5.8804	6.22532	5.23025	6.65585	6.47091	5.83518	6.23666	6.24258	7.02273	6.93099	5.96647	6.17798	5.99341	5.62383	6.16854	5.97422	5.75594	6.25243	5.97291	5.93133	6.11019	6.19393	5.72764	5.85291	6.29904	6.61562	5.87814	6.03801
SEC24D	5.29958	5.99849	4.92496	5.14603	4.71692	4.79413	5.96604	4.78545	5.47846	4.94129	5.57246	4.83462	4.85124	4.58106	4.7148	5.51707	5.28504	5.27019	4.80278	5.63435	4.98415	5.69056	5.74865	4.73678	5.35723	4.66699	4.58221	6.1161	5.92283	5.25036	6.48114	5.48219	4.99651	5.11183	4.72284	4.74938	4.89474	4.68645	4.74662	4.89214	5.15591	5.10107	5.35579	5.29998	4.848	5.72954	5.48094	5.56489	4.94157
DBI	11.6388	10.3218	11.8497	11.6357	11.7387	12.1677	10.9752	12.2913	11.4191	11.8097	11.6039	11.9835	11.914	10.6704	11.8205	11.2689	11.49	11.7144	11.4256	11.1805	12.316	11.5709	11.369	12.1863	11.443	11.8347	12.5698	10.5504	10.7476	11.7333	11.8009	11.9252	11.3469	11.4559	12.0287	11.9865	11.5654	12.039	11.3185	10.9861	11.7764	11.7677	10.7094	11.6811	12.2696	11.2518	11.3455	10.9306	11.9235
SLC35B1	8.45369	8.83472	8.20925	8.29138	8.46771	8.41166	8.8821	8.59	8.95066	8.60225	8.57126	8.48182	8.39001	8.25658	8.57103	8.63199	8.65623	8.52646	8.39665	8.8497	8.14915	8.5044	8.61343	8.31274	8.90238	8.77402	8.58467	8.77726	8.65106	8.91026	9.09995	8.28537	8.15433	8.13516	8.42854	8.28783	8.28604	8.43523	8.44019	8.25043	8.75638	8.85183	8.65498	8.49292	8.39984	8.30771	8.31427	8.18753	8.32016
TRIM29	9.04706	8.23205	8.76969	9.7399	9.80762	9.89659	8.91617	9.8794	9.37975	10.0196	9.66485	9.7199	9.82011	9.06037	9.90012	9.18128	9.5858	9.49761	9.82433	9.55624	9.88964	9.41537	9.34665	10.1407	9.64841	10.0585	10.284	9.01548	9.03474	9.34641	9.1867	9.81511	9.75424	10.0077	10.0413	10.1111	9.45536	9.97738	9.4145	9.34572	9.60621	9.4473	8.84585	9.2934	9.41325	8.81006	8.942	9.34194	9.68052
IRF1	7.37613	7.31053	7.15104	7.46253	7.12064	6.6726	7.47467	6.88213	7.436	6.73682	6.87491	6.92359	6.79338	6.92166	7.18286	7.77712	7.42002	7.82355	7.58125	7.63542	6.69552	6.95809	6.92287	6.59434	7.52536	6.83061	6.54373	7.30729	7.48033	7.57364	7.69926	6.90597	7.61775	7.1532	6.88556	6.63474	7.30625	6.52778	6.81817	6.79711	6.83204	6.92037	6.95385	6.63509	6.73337	7.21581	7.21652	7.13875	7.33608
HMGCR	8.96566	8.08435	9.26045	8.67623	9.11984	9.63101	8.19844	9.56322	8.55446	9.20134	8.76845	9.51797	9.60077	8.26925	8.68678	8.78163	8.94198	9.20418	8.64197	8.41342	10.0359	8.36393	8.39524	9.0983	8.33371	8.85588	9.40446	7.52181	6.94423	8.26101	8.58975	8.85321	8.4116	8.62349	9.21769	8.98606	8.23202	9.58153	8.63541	8.52694	9.05622	9.02956	7.60306	8.35303	9.45306	8.55795	8.26154	8.18947	9.28202
HSPA13	7.79174	9.83937	6.77573	8.0235	6.92274	6.57286	9.2172	6.444	8.41627	6.92317	8.2064	7.03793	7.11253	7.30788	7.15979	8.64804	7.52046	7.52535	7.1795	7.8856	6.26226	8.53036	8.76422	5.96852	8.4924	7.31379	6.63405	8.84539	8.3476	8.04671	9.22992	6.8475	6.74667	6.41911	6.05617	6.67157	6.64578	6.77281	7.53578	7.8395	8.19233	8.33427	8.4348	8.2722	6.70829	8.22053	7.30077	7.98899	6.49141
LYN	7.19834	7.71474	6.89309	7.75059	7.54493	6.6701	7.74592	6.6153	7.88113	7.24789	7.76623	7.00557	6.44472	7.05002	7.63706	7.31149	6.99399	6.94091	8.13755	8.2777	5.98943	7.54507	7.94074	6.43453	7.84521	7.73202	6.67701	8.12539	7.77896	8.08921	7.98739	6.73055	7.97833	7.42821	6.62796	7.17781	8.30769	6.90405	7.59397	7.90616	6.86155	7.23225	7.98487	7.08836	6.93562	7.94973	8.13754	7.54846	7.18089
MANF	9.56186	9.966	9.4844	8.885	9.15574	8.7895	9.53966	8.72152	9.53237	9.20198	9.39668	8.96552	8.73026	8.89217	8.83116	9.36077	9.22331	9.15091	9.00552	8.87712	8.90873	9.29557	9.4524	8.94233	9.37278	9.04274	8.70789	9.6839	9.76393	9.62966	9.86049	9.26385	8.76541	8.55241	8.48452	8.85308	9.00706	9.00999	9.18602	9.20145	9.41607	9.46238	9.31439	9.17849	9.00549	9.00095	8.93499	8.84227	8.83644
WIPF1	6.45025	7.24856	6.06175	6.35994	5.71791	5.30546	6.64396	5.18502	6.04797	5.6326	6.19977	5.56093	6.21103	6.5124	6.40213	6.49266	5.99543	6.43323	6.65535	7.07977	5.05964	6.55215	6.61718	5.66114	6.52393	5.87915	5.33345	6.50183	6.25368	6.14511	6.95638	5.6966	6.37231	6.09588	5.46858	5.87563	6.06906	5.541	6.16039	6.26083	6.17174	6.18806	6.08871	6.0086	5.86221	6.59532	6.4413	6.75622	5.53057
SLC39A7	7.0435	7.21422	6.11995	6.23231	6.26761	5.46712	7.02671	5.42727	7.35954	6.20585	6.86423	5.7775	5.55931	6.09518	6.28686	6.83867	6.22518	6.32574	6.83325	6.03036	5.05411	6.20718	6.18634	5.07021	7.24711	6.99304	5.83317	6.12105	6.63159	6.80526	6.95957	5.17697	6.58455	5.92117	5.48922	6.35028	6.42695	5.86145	6.15332	6.22054	5.95186	6.34338	6.53316	6.2784	5.90156	6.3883	6.29545	5.32911	5.61651
FMOD	9.93078	9.47636	9.53593	9.36546	9.24099	8.64504	9.44621	8.60632	8.99995	9.03293	9.36294	9.12919	9.17679	9.51883	9.7958	9.77405	9.50402	9.92387	9.80212	10.1168	7.8655	9.13148	9.03899	8.78375	9.74356	9.42077	8.72703	9.17359	9.52533	9.55145	9.61078	8.8786	9.63437	9.22108	8.89666	8.72029	8.76099	8.26127	9.12942	9.48732	9.1834	9.24403	8.88684	9.20592	8.89462	9.38577	9.44609	9.53638	8.67604
BET1	7.49453	8.81749	7.30559	7.75331	7.59171	7.4534	8.16802	7.51128	7.77748	7.71967	8.12064	7.94669	7.41607	6.79312	7.63902	7.67139	7.11109	7.50793	7.7368	7.99458	7.4014	7.74116	7.62667	7.38216	7.88584	7.38359	7.63043	7.78538	7.46149	7.85795	8.39701	7.6761	7.42741	7.36317	7.32796	7.47055	7.04878	7.46006	7.21441	7.27345	7.64991	7.73102	7.42212	7.63734	7.11296	8.12531	7.6604	7.74118	7.33822
GFPT1	6.93259	7.82771	6.83195	7.31904	7.16859	6.96101	7.60942	7.03134	7.48325	7.12446	7.54174	7.04704	6.55912	6.25952	6.82804	7.14441	7.04866	6.76722	7.07442	7.40945	6.77194	7.11709	7.10858	6.42146	7.42999	6.85611	6.84091	7.47766	6.93178	7.43621	7.7418	6.94324	6.95679	6.87812	6.59342	7.04013	6.27922	7.04467	7.10919	7.18324	6.9284	6.87068	7.04338	6.95649	6.96706	7.26454	6.82763	6.88864	6.8288
PKIG	8.35375	8.28469	8.08973	7.84843	7.50575	6.79595	8.17671	7.02523	8.22616	7.6823	7.84568	7.46443	7.72387	7.89104	7.71627	8.07432	7.90568	7.95535	8.33387	8.14633	6.81987	7.75924	8.24666	7.31954	7.99712	7.68838	6.93594	8.32404	8.15759	8.23997	8.21306	7.62178	8.03054	7.43454	7.17512	7.56313	7.79037	7.6714	7.75432	7.86508	7.57586	7.71091	7.80693	7.70556	7.44424	8.31873	8.34226	7.89917	7.25416
PRKACB	5.60682	7.10073	5.40688	6.11308	5.66502	5.38699	6.51681	5.674	6.08691	5.43377	5.95106	5.34898	5.97029	5.88945	5.9999	5.94074	5.4702	5.6494	6.18789	6.40207	5.20167	6.24579	6.36254	5.74964	5.921	5.37814	5.06641	6.08899	5.72661	5.85961	6.71326	5.75857	6.04314	5.80775	5.29069	5.76177	5.56829	5.54105	6.08708	6.2478	6.07733	5.8503	6.16584	6.14138	5.67919	6.25324	5.82377	6.34884	5.42913
CASP3	7.73498	8.72951	7.72256	7.8809	7.65704	7.42704	8.29114	7.52984	7.9552	7.39773	7.84022	7.32334	7.12495	7.45513	7.23476	8.08992	7.67842	7.5849	7.36259	7.9642	7.27787	7.399	7.66449	6.6982	7.93709	7.7265	7.68347	8.01894	7.65338	7.98246	8.26554	6.95379	7.69458	7.38105	7.32552	7.26803	7.37547	7.4755	7.40269	7.50578	7.26418	7.49054	7.66063	7.26459	6.87692	7.67595	7.53026	7.53096	7.23813
ACP2	7.78569	8.25602	7.96405	7.95977	8.09022	7.64749	7.83726	7.47523	8.12694	8.00228	8.09709	7.64103	7.67891	7.94013	8.30112	7.82642	7.90779	7.93935	8.33198	8.26365	6.77601	7.63974	7.70463	7.26343	8.45002	8.26894	7.67384	7.76928	7.92928	7.86353	8.03803	7.20435	8.22399	7.62007	7.73355	7.80901	7.54635	7.69941	7.56042	7.53975	7.13898	7.35613	7.856	7.20687	6.95994	7.52647	7.47514	7.72065	7.0779
STK39	6.03125	6.45695	8.5428	8.52977	7.89295	9.15694	6.42048	9.1323	6.69939	8.32336	8.50714	8.98818	8.21303	6.89397	8.23491	7.01435	7.06598	7.22271	7.31233	7.41518	8.33354	7.33689	7.01197	7.94042	6.76169	7.10944	7.80587	6.28839	6.54318	6.5421	7.69095	8.06963	7.35003	7.98856	7.96944	9.05157	8.05879	9.24919	6.98463	6.98563	7.06751	7.17619	6.50088	7.35589	7.79069	7.7998	7.8344	7.50177	8.25862
SERPINA1	5.25984	5.39495	5.14815	5.4965	5.35342	4.71373	5.50426	4.60908	5.43949	4.96799	5.4359	4.9441	5.15538	5.46218	5.10065	5.47812	5.55995	5.43155	5.67312	5.51446	4.66698	5.26633	5.43656	4.87101	5.67855	5.23007	4.41498	5.46571	5.78754	5.77913	5.67595	5.23356	5.69522	5.50833	4.66688	5.00069	5.9973	4.97881	6.03322	5.71502	5.43142	5.22747	5.4134	4.74918	4.73657	5.45871	5.80832	5.66918	5.41091
CD93	8.60882	8.5129	8.00445	7.93615	7.89042	6.97013	8.6801	7.28533	8.62706	8.50023	8.67195	7.71467	7.59915	8.16846	8.36353	8.33494	7.98194	8.10537	8.16388	8.30248	6.97731	7.97554	8.38656	7.44824	8.28898	8.01689	6.83875	8.78685	8.16013	8.99732	8.3328	7.71021	8.28311	8.00435	7.24941	8.1148	7.90367	7.67266	8.20764	8.35457	7.95958	8.18683	8.4457	8.15217	7.56365	8.14181	8.14693	8.25587	7.52907
DDIT4	9.7508	10.6363	9.53182	10.3526	9.92846	9.11111	9.31992	9.09303	9.58507	9.62382	9.58144	9.08531	8.82116	9.00858	9.29972	10.0075	9.81278	9.5321	9.93417	10.2586	8.5749	10.1141	9.86488	8.89608	10.8107	10.6793	10.8526	10.049	10.3496	10.2741	10.3332	8.75432	9.25183	9.42226	8.69294	9.18891	9.47849	9.05962	9.7919	9.45535	9.10521	9.64516	9.92705	9.49519	8.57983	10.4851	9.79727	10.2565	9.28448
MAP7	7.27588	7.2039	7.70514	7.95245	8.11008	8.44875	7.1769	8.38847	7.51821	8.42078	8.10591	8.05978	8.0752	7.3656	8.04732	7.35488	7.53252	7.36847	7.90493	7.86033	8.12677	7.75333	7.49647	7.80502	7.69667	7.89354	8.14841	7.3676	6.97193	7.68543	7.61072	7.88754	7.93164	7.89976	8.18345	8.36369	7.33327	8.25315	7.89129	7.7253	7.81741	7.63098	7.20835	7.51528	8.09098	7.40665	7.07884	7.30307	7.82548
UNC13B	8.49912	7.23408	8.73793	8.17703	8.36072	8.99591	7.36451	8.68909	7.97096	8.58772	8.26956	9.0455	8.43967	7.95201	8.20854	7.84346	8.10312	8.29719	8.13585	7.88995	8.95427	8.0803	7.96091	8.77794	8.12327	8.22445	8.79584	7.40311	7.622	7.81028	7.69588	8.51017	8.14623	8.25025	8.54917	8.29271	8.12136	8.74007	7.85395	7.60525	8.04503	8.08809	7.16711	7.76415	8.4053	8.07286	8.29847	8.02288	8.39582
CTSS	7.73958	8.98557	7.39763	8.18065	7.37005	6.60031	8.6456	6.5425	8.24188	6.9384	8.10115	7.10152	7.45021	7.75358	7.38593	8.11957	7.50559	7.55858	7.91782	8.23373	6.64717	8.05032	8.4213	6.50922	8.12038	7.00059	6.85545	8.61237	8.31936	8.26095	9.08192	7.54277	7.32413	7.09738	6.58416	7.04195	7.74065	6.64583	8.28662	8.34145	7.69016	7.76844	8.25881	7.965	7.46535	8.16813	8.05012	8.0577	7.09682
CD97	7.89628	6.9929	7.14373	6.83228	6.44253	6.02382	7.09858	6.20281	7.06115	6.38508	6.89829	6.57735	6.32393	7.22911	6.78487	7.37475	7.15612	6.94793	7.16982	7.30778	5.85078	6.71561	7.04423	6.09126	6.76802	6.50883	5.78627	7.0745	7.05239	7.63276	7.79139	6.20929	6.75957	6.064	5.6163	6.13915	7.45659	6.44665	6.45205	6.73674	6.76545	7.01612	6.69322	6.20916	6.52953	6.98634	7.135	6.75279	6.4874
GYPC	7.91083	8.15037	7.28631	7.43656	7.21332	6.92913	8.11184	6.81454	7.54056	6.83901	7.42515	7.03958	7.00691	7.69399	7.67053	7.91697	7.67925	7.69156	7.82245	7.88451	6.81929	7.83462	7.83955	6.83794	8.16686	7.27356	7.00186	7.68045	8.22161	7.82982	8.30389	7.13857	7.31599	7.60755	7.13033	7.25796	7.78329	7.05552	7.54313	7.67785	7.67442	7.64049	7.90659	7.71331	7.256	7.84937	7.54649	7.74735	6.93913
C1QB	7.08411	6.30187	6.95704	6.64134	5.7636	5.66634	6.60924	5.82987	6.7934	6.27515	7.25396	6.63707	6.30889	6.63294	6.85844	6.39993	6.20429	6.7331	8.11244	7.78112	5.73158	6.87277	6.87212	5.73898	6.96634	6.86486	5.84579	6.8974	7.13755	7.47998	8.0835	6.76274	7.01456	6.26069	6.28672	6.77286	6.40399	5.78714	7.0532	6.94968	6.92265	6.68916	6.22722	6.25319	6.33348	6.52511	7.33304	6.71561	5.79099
HCLS1	8.63297	8.69972	8.2057	8.24076	7.08048	6.76913	8.57817	6.70653	8.57447	7.30209	8.3508	7.26024	8.06891	8.67772	8.5538	8.43465	8.25908	8.38616	8.62268	9.43614	6.39997	8.44563	8.46965	6.91923	8.78624	7.49744	6.50134	8.41516	8.73035	8.78838	9.25802	7.52533	8.08804	7.56876	6.59888	7.27437	8.39603	7.13523	8.26706	8.36391	7.7353	7.90749	8.4229	7.72283	7.45439	8.77827	8.91225	8.72023	7.42809
GSTA4	8.55922	6.98521	8.49434	8.21744	8.17452	9.14849	7.88661	9.41978	8.36346	8.46265	8.38071	9.40827	9.47608	7.7854	8.9736	7.89811	7.90594	8.6649	8.11292	7.24014	8.92815	8.59854	8.50812	9.54263	8.42028	8.76231	9.97146	7.12937	7.20018	8.09036	8.42923	9.05489	8.36359	8.70682	9.33427	9.25075	9.16227	9.34763	7.77926	7.84004	8.82966	8.72235	7.13537	9.08025	9.41012	7.94222	8.33807	7.2546	8.71753
RGS1	5.85858	6.73679	5.66002	7.39705	6.80663	6.36747	6.22097	6.22396	5.07474	6.23668	7.13686	6.33278	4.86497	6.97935	6.64904	7.12204	6.23016	5.85663	6.02119	6.98247	4.13194	6.77547	6.33997	4.0446	6.91084	6.5434	5.88492	7.75637	7.65564	7.51931	8.16359	4.38149	6.07257	5.57063	5.26874	5.73626	5.28964	6.01147	4.82586	5.48526	5.9656	6.20127	5.99364	6.16888	4.1894	7.75183	7.06015	7.64428	6.33464
SSX2IP	5.6865	5.47353	5.83958	5.45403	5.45294	6.19144	5.5347	6.16288	5.65473	5.64682	5.58857	6.1074	6.48725	5.24926	5.55731	5.44853	5.39263	5.48686	5.44291	5.63133	6.72616	5.65554	5.61467	6.20215	5.56842	5.65994	6.33375	5.35309	5.37517	5.45195	5.73651	5.95357	5.60757	6.06527	6.32315	5.86987	5.49547	6.68747	5.67189	5.57745	5.95522	5.67951	5.55702	5.65414	5.93036	5.68262	5.4235	5.80142	5.91514
CYBA	8.05161	8.66614	7.27867	8.08799	7.67442	6.74029	8.60679	7.09041	8.60978	7.51542	8.07624	7.41842	7.57327	8.29608	8.0036	8.90766	8.50505	8.60097	8.16085	8.04755	6.95123	8.5694	8.55452	7.30448	8.59564	8.11745	7.34743	8.42798	9.00474	8.67009	8.92378	7.45047	7.85696	7.65918	7.31052	7.86409	7.95074	6.9215	8.20909	8.33379	8.46246	8.3246	8.71739	8.45102	7.54839	8.12814	7.92808	8.25573	7.47776
KLHL21	7.54797	6.40556	7.69804	7.19465	7.6641	8.16711	6.40061	7.75249	6.69486	6.93989	7.10615	7.63238	7.73415	6.66926	7.06496	6.94115	7.35884	7.28557	7.45358	7.23167	8.13504	6.49657	6.48527	7.20711	7.38698	7.64661	7.81431	6.38479	6.35377	7.04706	6.98009	8.04319	6.95567	7.28954	7.49622	7.53012	7.32535	8.09564	6.46958	6.26915	6.88296	7.02201	6.1625	6.82759	7.66021	6.70461	7.13046	6.66207	7.51619
CTNNBIP1	8.30384	7.2321	8.54898	7.86264	8.18381	8.67822	7.67872	8.54821	8.15049	8.27479	7.77419	8.95702	8.70237	7.99485	8.56888	7.80579	8.03782	8.35457	8.56263	8.37769	8.96034	7.95267	7.94992	8.94437	8.1119	8.79815	9.36946	7.46397	7.68228	7.96858	7.88932	8.52378	8.31248	8.09951	8.77876	8.65192	8.2061	8.90298	7.98484	7.68361	8.23062	8.06861	7.85896	8.10901	8.10239	7.84285	8.16804	7.83229	8.29697
MGAT2	6.81569	7.63748	6.65029	7.21431	6.95388	6.77031	7.76604	6.56922	7.48848	6.92249	7.29537	6.82638	6.8122	6.94892	6.82987	7.53504	7.05044	7.07716	7.17357	7.22115	6.33587	7.03084	7.08057	6.2323	7.34102	7.03107	6.66188	7.01136	6.92415	7.50282	7.66398	6.52734	6.8395	6.60521	6.3959	6.76874	6.48798	6.81351	6.91255	6.88115	7.00309	7.11036	7.03422	6.92561	6.57321	6.97676	6.57539	6.6052	6.54846
CSF1R	8.07554	7.65671	7.85652	7.7753	7.21418	6.8524	7.85339	7.13877	7.63036	7.32246	7.7347	7.26681	7.57019	7.65866	8.11795	7.60194	7.53423	7.56604	8.70844	8.80587	6.797	7.90628	7.86435	7.5172	8.29196	7.93006	7.20397	7.76633	7.97562	7.93779	8.4783	7.49756	8.18073	8.14592	7.48063	7.91021	7.58019	7.16295	7.86528	7.59924	7.64649	7.44973	7.13925	7.35961	7.47285	7.56593	8.08699	7.82084	6.97295
PTK2B	6.50157	6.69097	6.17401	6.42549	6.2123	6.14881	6.59523	6.11343	6.38807	6.33385	6.30521	6.354	6.07791	6.74327	6.73646	6.67603	6.46285	6.59984	7.0038	7.00489	6.07212	6.08912	6.11016	5.86047	7.0419	6.67272	6.26247	6.08232	6.54988	6.47476	6.63201	6.05331	6.45773	6.43492	6.20699	6.63136	6.42253	6.27003	6.2877	6.31932	6.04573	6.24894	6.38694	6.11667	5.8826	6.34908	5.92715	6.19024	6.06755
SSSCA1	7.00094	6.90624	6.86951	6.92071	6.40961	6.20453	7.00235	6.44929	7.15549	6.7853	6.94075	6.26424	6.45416	6.53866	6.66239	7.02822	6.65009	7.07768	6.80125	6.46157	5.9481	6.62131	6.92345	6.71152	7.09708	7.17315	6.69625	6.9786	7.07647	7.72528	7.58235	6.62741	6.55704	6.22271	6.40632	6.85745	6.05237	7.21824	6.59401	6.48626	6.75979	6.76924	6.68045	6.71356	6.38156	6.65923	6.77178	6.60325	6.59747
RABAC1	9.54999	9.77708	9.16419	9.41983	8.98961	8.84158	9.63689	8.64716	9.61436	9.28496	9.37607	9.01069	8.92388	9.31627	9.2721	9.9824	9.69549	9.76731	9.43309	9.38153	8.73307	9.43192	9.5534	8.98256	9.94826	9.49907	9.42584	9.7311	10.0036	9.91021	10.2261	9.0312	9.15552	8.93939	8.86816	9.1234	9.08088	8.79024	9.25224	9.19932	9.44246	9.60658	9.73087	9.52156	9.00598	9.46435	9.22204	9.31806	8.90482
KIAA0040	6.57942	6.91008	6.14999	6.46127	6.04429	5.79096	6.38132	5.96901	6.36674	6.06916	6.29064	5.91129	5.86873	6.52379	6.21565	6.4925	6.47471	6.2803	6.39747	6.88883	5.76823	6.44756	6.59377	5.51481	6.38363	6.06548	5.65742	6.86381	6.76419	6.55358	6.60599	5.95752	6.42776	6.3396	5.79756	6.05691	6.2851	5.89039	6.3757	6.5865	6.18374	6.31634	6.61521	6.28946	5.93168	6.75595	6.54467	6.51765	6.05989
RASSF2	7.32531	8.10301	7.71667	7.34115	7.15909	6.3779	7.65717	6.49031	7.33242	6.97751	7.49566	6.85765	7.53263	7.88791	7.51325	8.00587	7.68916	7.75853	7.91666	8.45092	6.16431	7.52761	7.83275	6.68419	7.81591	6.8792	6.142	7.71504	7.40228	7.42896	8.30122	6.98501	7.52848	7.45569	6.73831	6.57618	7.2773	6.70719	7.58542	7.60031	6.77734	6.90797	7.34746	6.60761	7.03505	7.94038	8.1749	7.67662	6.66041
ST3GAL5	6.95974	7.13499	6.7146	6.39682	6.20102	5.73434	6.68617	6.41943	6.65907	5.81375	5.9975	5.88942	6.33712	6.75966	6.0605	6.70476	6.64666	6.57716	6.54468	6.91837	5.95511	6.78581	6.84966	6.60041	6.20637	6.2009	5.4977	6.85161	6.99015	6.42165	6.86478	6.51077	6.00469	6.65673	5.60438	5.96312	6.33894	6.00946	6.43549	6.43132	6.39894	6.6584	6.74873	6.76673	6.03777	6.84285	6.61024	6.89552	5.85815
CDK2AP2	6.80511	7.09343	6.4845	6.92523	7.01966	6.72362	7.12973	6.54478	7.28198	7.34484	7.31957	6.8626	6.48039	7.18767	7.53539	7.53229	7.35325	7.32955	7.65925	7.67018	6.5351	6.99347	6.78512	7.0349	8.01209	7.66207	7.05036	7.09997	7.44634	7.41569	7.85809	6.68488	7.23458	7.07041	6.92076	7.24999	6.9485	6.69175	6.53629	6.69552	6.92145	7.02188	7.1009	6.63978	6.262	7.28214	7.09359	7.07568	6.91608
EDEM1	8.83035	9.80683	8.34761	8.66053	8.3446	8.11573	9.27395	7.99375	9.15721	8.35691	8.53506	8.35743	8.61047	8.5353	8.39731	9.14682	8.81401	8.645	8.11521	8.67202	8.12601	8.8143	8.87666	7.68481	8.26417	7.79931	7.70881	8.99548	8.90925	8.94879	9.39382	7.99018	8.39326	8.2745	8.03191	7.85987	7.85277	8.06917	8.29075	8.50502	8.50203	8.71715	8.75155	8.65132	8.21723	8.73965	8.43638	8.59898	8.12616
DYNLT3	10.4007	9.86839	11.0281	10.6174	11.0096	11.4983	10.0047	11.2865	10.2579	11.04	10.6763	11.3112	11.3518	9.87405	10.7533	10.0413	10.3916	10.6222	10.4892	10.4092	11.0829	10.1379	9.9733	10.9984	10.1826	10.7272	11.2697	9.6747	9.26343	10.4008	10.4789	10.9525	10.8149	10.6372	11.4922	10.993	10.4876	10.9537	10.6737	10.5699	10.6688	10.5148	9.56803	10.3421	10.9639	10.7632	10.5185	10.3907	11.299
F13A1	8.89593	9.00836	8.44079	8.58464	8.24502	7.70672	8.88006	7.59421	8.40639	7.40297	8.65433	8.44622	8.85614	8.67464	8.71662	9.10021	8.26583	8.85862	8.88989	9.36074	8.00824	9.77865	9.41205	8.44567	9.05132	8.18407	7.70527	9.02356	8.95609	8.95318	9.91317	8.44103	8.06743	8.31917	7.84147	8.8051	8.52576	8.13624	9.26639	9.50405	9.21674	9.0108	8.39684	8.9347	8.74817	9.21867	8.61682	9.10012	7.86023
SH2B3	7.13308	7.13312	6.9796	6.87662	6.22596	6.0958	6.82384	6.14343	6.6676	6.3906	6.87475	6.50196	6.32261	6.90065	6.79463	6.73629	6.57622	6.61255	7.23642	7.21417	5.84246	6.53242	6.99831	5.8508	6.77105	6.1764	5.753	6.9416	6.70563	6.66143	6.7139	6.15144	6.84147	6.51466	6.22249	6.28704	5.99402	6.53904	6.48677	6.38051	6.28926	6.43907	6.70001	6.35238	6.41449	6.65414	6.59807	6.97155	6.11517
APOE	7.57659	7.47764	7.33325	6.95596	6.73697	6.52618	7.18059	6.58118	7.17324	7.20226	7.2224	6.96356	7.46122	7.73765	7.89168	7.49874	7.34448	7.58275	8.44622	8.37791	5.90423	7.33174	7.12242	6.69119	7.51489	7.46472	6.53707	6.97104	7.0769	7.88957	8.24395	6.41735	7.75552	7.0965	6.72283	7.39568	7.31197	6.86638	7.23503	7.48893	6.93859	6.81276	6.9504	7.20568	6.72728	7.54129	7.73719	7.5192	6.87236
FKBP2	8.64469	9.08964	8.10209	8.21713	7.91118	7.76694	9.0606	7.69622	8.64562	8.4119	8.63283	8.19601	7.79734	8.22741	8.15684	8.64048	8.62579	8.55113	8.19631	8.40706	7.55018	8.39844	8.45557	7.67553	8.83593	8.35622	8.21483	8.8669	8.97682	9.31277	9.33229	7.93533	8.16756	7.74888	7.52062	8.07691	8.23484	7.66734	8.1287	8.1874	8.51414	8.34418	8.61264	8.47248	7.57321	8.65472	8.49479	8.04309	8.18966
CD53	6.21202	6.87486	5.94084	6.21345	5.86315	5.54444	6.65808	5.60274	6.30354	5.57158	6.2758	5.46431	6.32002	6.49109	6.34523	6.489	6.30341	6.42313	6.33935	6.98207	5.30543	6.67	6.67782	5.52055	6.27228	5.73646	5.29798	6.60326	6.40149	6.42826	7.15718	5.78615	6.08563	5.9848	5.46013	5.59475	6.42096	5.47663	6.56178	6.70901	6.20574	6.30493	6.50667	6.16027	5.9044	6.88619	6.56008	6.56684	5.73017
MME	6.99737	7.60703	6.20574	6.9856	6.97452	5.23905	7.77678	5.83442	7.53361	5.90154	7.19334	6.19095	6.14286	6.89335	6.65212	7.4748	7.17188	6.56764	6.7111	7.20965	4.85632	6.56381	7.26703	5.60387	6.72759	6.74132	5.22457	7.62285	7.28543	7.72667	6.64584	5.95805	6.98039	6.82286	5.25462	6.17145	6.60809	5.61127	6.75263	7.29415	6.27829	6.47849	7.33793	6.3033	5.15501	7.27236	7.08281	7.3022	6.34933
COL15A1	9.8697	10.4622	9.67397	9.4932	9.13568	8.27303	10.2988	7.7408	10.1692	10.2316	10.2791	9.01122	8.74592	9.5119	9.80812	9.90407	9.57045	9.64233	9.93296	9.92986	7.62167	9.28828	10.1291	8.46809	10.019	9.9468	8.29544	10.6011	9.82652	10.6346	9.85039	8.94004	9.93861	9.56855	8.34101	9.08875	8.69277	9.20534	9.16883	9.59628	8.6558	8.9733	9.92741	9.40554	8.03129	9.67742	9.54374	9.75438	9.05441
TNFRSF1B	7.15638	6.5404	7.39476	6.83361	6.9886	6.36722	6.78148	6.48698	6.9764	6.7377	6.82146	6.81138	6.39672	6.98292	7.06527	6.6505	6.69681	7.0477	7.48972	7.69639	5.45913	6.10274	6.52043	5.62289	6.84068	6.85577	6.23519	6.75188	6.39928	7.26587	7.48425	5.95399	6.98323	6.64	6.39112	6.43767	6.98386	6.23217	6.30369	6.34994	5.87247	5.93202	6.02475	5.79064	5.69986	6.54048	7.09465	6.72036	6.09453
S100A9	13.6303	13.2321	13.908	13.9856	14.0029	13.9214	13.6114	13.9886	13.9631	14.0168	13.9038	13.9408	14.0055	13.2449	13.88	13.8338	13.9222	13.8295	13.8881	13.6127	14.1702	13.9953	13.8916	14.139	13.6662	13.9865	14.0718	13.839	13.808	13.8219	13.8829	14.1081	13.9332	14.032	14.1348	13.9076	13.898	13.9556	14.1017	13.9642	13.8185	13.847	13.8467	13.94	14.182	13.8563	14.0617	14.0148	14.214
GGH	8.5906	8.4886	8.76244	8.52836	7.94292	8.84378	8.50459	8.82326	8.55622	8.48116	8.76061	9.49572	9.6356	8.12694	8.51785	8.41661	7.97396	8.43907	8.0498	8.02493	9.85768	8.88386	8.72463	9.26717	8.68427	8.60437	10.6823	8.05459	7.57728	8.00481	8.47564	9.0562	8.05668	8.22185	9.46251	8.76033	8.24215	9.37698	8.32484	8.28949	8.88673	8.72832	7.96922	8.97932	10.0517	8.3015	8.45243	8.36101	9.34066
CD163	6.15672	6.56439	5.93835	6.24425	5.52925	4.81013	6.25534	4.79482	6.0955	4.9309	5.92188	5.3745	5.83745	6.11405	5.6601	5.92063	5.52163	5.89599	6.3194	6.45349	4.72086	6.09166	6.17506	5.07231	5.89047	5.40392	4.5454	6.3743	6.02598	6.36595	6.60183	5.668	5.71024	5.10629	5.11026	5.10107	4.86366	4.77743	6.40163	6.17549	5.90331	5.77609	5.66615	5.32237	5.48564	5.85282	5.81754	5.67894	4.80699
CXCL12	10.7813	10.4901	10.3636	9.40813	9.52707	8.38206	9.94805	8.29342	9.44586	9.6403	9.9849	9.80406	10.2645	10.2813	10.878	10.5576	9.841	10.3342	10.8149	11.1992	8.05087	10.025	9.84443	8.55158	10.3682	9.96723	8.61218	9.82992	9.965	10.4548	10.8092	9.0451	10.1196	9.96842	9.30598	9.9703	9.54114	8.98798	9.84862	10.1337	9.75929	9.4907	9.00907	10.4448	8.60697	10.2981	9.8338	10.3115	8.54696
PDE4B	5.25596	6.1596	4.86773	6.59621	5.45576	5.45001	6.28918	5.59408	5.67633	5.16702	5.92188	4.94407	5.2989	5.66653	5.29559	5.71867	5.28018	5.1932	5.38816	6.00577	5.14565	5.71425	5.76129	4.73943	5.83904	5.22372	4.69873	6.39445	6.13727	6.17177	7.43949	4.71008	5.00509	5.1686	4.71468	5.01565	5.90791	5.5807	5.2365	5.406	5.46724	5.57458	5.59002	5.33511	5.02647	6.72091	5.43764	6.41082	5.52044
EMP3	8.25808	8.72301	7.98672	8.49213	7.74334	6.86749	8.4661	6.60002	8.57983	7.92505	8.12173	7.84273	8.65407	8.71626	8.27087	8.8524	8.63083	9.03964	8.4222	8.50849	7.08525	8.48768	8.95484	7.93451	8.84749	8.05276	7.24937	8.55807	9.08306	8.79175	9.38916	7.77771	8.25216	7.68381	7.36314	8.07521	8.21664	8.14458	8.35782	8.27247	9.05844	8.78853	8.46654	8.3109	7.88586	8.47358	8.66396	8.1524	7.60301
TCF4	8.5999	9.17963	7.97682	8.3005	7.85108	7.55128	8.73097	7.48339	8.36674	7.88042	8.27061	7.99694	8.00106	7.80661	8.48184	8.4894	8.04294	8.40118	8.26647	8.57332	7.17969	8.49929	8.71186	7.81838	8.29212	8.00373	7.71248	8.72806	8.41741	8.74322	8.71547	7.68424	8.67797	8.00387	8.00979	8.30649	8.22625	7.7788	8.19614	8.39796	8.22279	8.47402	8.2289	8.40208	7.82052	8.90895	8.6222	8.52536	8.18067
SLA	7.40329	8.00061	6.88872	7.06948	6.65982	6.41712	7.60933	6.46974	7.27156	6.39719	6.77505	6.37269	6.94105	7.3167	7.11803	7.41097	7.01059	7.1182	7.345	7.81263	6.56503	7.32593	7.64947	6.7353	7.50786	6.8083	5.89009	7.5545	7.5572	7.29907	7.71597	6.77834	7.15463	6.73958	6.57066	6.75284	7.65282	6.42465	7.23091	7.35535	6.94886	7.09148	7.40286	6.76563	6.98306	7.3361	7.45997	7.38927	6.51975
MPZL2	9.14789	9.10444	9.33291	9.86922	9.98836	10.0823	9.31039	10.4063	9.69161	10.085	10.1193	10.0229	10.1195	8.90798	9.44585	9.44102	9.49597	9.47743	9.41927	9.08629	9.44448	9.52172	9.21343	9.53257	9.38235	9.71771	10.0496	8.85073	8.39897	9.60349	9.41135	9.82942	9.43159	9.26676	9.8578	9.6037	8.78423	9.61692	9.70386	9.34649	9.71022	9.67015	8.92599	9.42585	9.79441	9.56011	9.1035	9.39424	9.92153
GUCY1B3	5.80518	6.62689	5.79949	6.19116	5.8559	5.38505	6.45296	5.45006	5.96268	6.3438	6.63201	5.78472	5.93673	6.39192	6.38094	5.88049	5.56816	5.79845	6.60572	7.01543	4.83983	5.75223	6.05927	5.79462	6.28881	5.8702	5.10105	6.60383	5.68889	6.53648	6.2333	5.61451	6.11728	6.29784	5.98419	5.18529	5.53202	5.21428	6.41889	6.60008	5.91277	5.80985	6.10512	6.14299	5.22661	6.30194	5.65228	6.38772	5.39663
WIPI1	8.69501	9.29045	8.13139	8.20739	7.82116	7.9326	8.55577	7.97999	8.42169	7.89134	8.14377	8.16516	8.17945	7.81242	8.08512	8.48826	8.20899	8.17574	8.10229	8.37708	8.26478	8.28463	8.62329	7.77266	8.33196	7.90758	8.48883	8.4377	8.46858	8.12052	8.55111	8.01609	8.08146	7.92228	7.99411	8.05534	7.96553	8.08809	7.68037	7.78486	8.25933	8.45739	7.96365	8.12548	8.0311	8.16526	8.02872	7.99686	8.17841
MIR7110	7.9275	8.20292	7.4169	7.1097	6.85169	6.44349	8.16789	6.56348	7.92339	7.48152	7.83984	7.10927	6.63384	7.29195	7.68512	7.31757	7.31991	7.30505	7.51503	7.94639	6.7187	7.24009	7.47266	6.78461	8.06315	7.61992	6.98583	7.73377	7.78697	7.57112	7.96286	6.91549	7.42269	7.15322	6.65351	7.28958	7.05447	7.05771	6.96142	7.09478	7.06639	7.23987	7.42442	7.39286	6.96319	7.55703	7.37314	7.57616	6.83683
PDIA5	7.9275	8.20292	7.4169	7.1097	6.85169	6.44349	8.16789	6.56348	7.92339	7.48152	7.83984	7.10927	6.63384	7.29195	7.68512	7.31757	7.31991	7.30505	7.51503	7.94639	6.7187	7.24009	7.47266	6.78461	8.06315	7.61992	6.98583	7.73377	7.78697	7.57112	7.96286	6.91549	7.42269	7.15322	6.65351	7.28958	7.05447	7.05771	6.96142	7.09478	7.06639	7.23987	7.42442	7.39286	6.96319	7.55703	7.37314	7.57616	6.83683
HPGD	6.939	6.58938	7.14452	6.78116	6.85761	7.76176	6.75327	7.86595	6.60146	8.16567	7.68719	8.53593	9.13873	6.98302	7.24167	7.07825	7.33588	8.03737	8.17283	7.2677	9.55831	7.91025	7.35139	7.80388	7.05492	7.44731	9.62676	5.77624	5.7001	6.11269	7.38842	6.55818	7.23846	7.57189	7.84915	8.31883	6.51726	7.53913	6.63394	6.52942	7.70352	7.3259	5.81831	7.25077	7.75622	7.1575	6.78883	7.10748	8.24183
NR1H3	5.65984	5.42588	5.54974	5.07084	4.91347	4.69182	5.35734	4.62089	5.21803	4.80201	5.58541	5.1956	5.21375	5.71827	5.6748	5.50231	4.95329	5.53292	5.99447	5.80534	5.19651	5.51701	5.53245	4.96586	5.37437	5.37524	5.00286	5.41251	5.81054	5.43796	6.36117	5.39708	5.72671	5.77476	4.72794	4.93457	4.96525	5.22866	5.70473	5.0665	5.31246	4.9923	5.37925	5.25101	5.35027	5.97972	6.33886	5.47965	5.10946
CHST2	5.86868	6.21311	4.92786	5.63567	4.8387	4.59592	5.61991	4.65534	5.45091	5.2931	5.69812	4.81778	4.40323	5.16878	5.17918	6.02517	5.58716	5.3323	5.29659	5.64555	4.02683	5.31959	5.64407	4.52262	6.1704	5.57558	4.59925	6.08321	6.15376	5.33093	5.77051	4.72733	5.28252	5.04251	4.59645	5.05652	5.24467	4.61807	4.78528	5.06001	5.20154	5.30194	5.73095	5.43844	4.52358	5.55858	5.11846	5.53048	4.55337
HLA-DMB	8.13737	8.46024	8.23235	8.04705	7.78299	7.40351	8.40382	7.56299	8.26086	7.58232	8.12927	7.64808	8.37856	8.59127	8.42745	8.45528	8.16938	8.51825	8.69897	8.87083	7.36197	8.31923	8.37781	7.35693	8.20028	7.80385	7.394	8.20496	7.98085	8.81451	9.29497	7.73865	8.25645	7.55233	7.48009	7.72477	7.95197	7.33415	8.39456	8.26628	8.29783	8.02387	8.0917	7.80407	7.89993	8.46827	8.52011	8.43615	7.84937
KDR	7.993	7.82797	7.45947	7.38301	6.78197	6.50716	7.77061	6.4853	7.59446	7.66492	7.77838	7.22892	6.63676	7.28899	7.68402	7.30972	7.19695	6.86117	7.57237	7.94984	6.71453	7.28662	7.98951	6.85088	7.75851	7.19231	6.82188	8.03746	7.54578	7.81827	7.7317	7.11885	7.60293	7.58098	6.50796	6.57434	6.92108	7.39416	7.43074	7.50247	7.14961	7.11804	7.73226	7.57791	6.51704	7.48743	7.83755	7.5119	6.91583
MMP9	7.77866	7.80206	8.01446	7.79861	6.88593	6.67385	8.30485	6.24309	8.30486	7.21697	8.00074	6.79989	7.98271	8.52443	8.15374	7.97665	8.25977	8.04354	8.48357	8.63856	5.97471	7.43541	7.81012	6.8006	7.53168	7.40045	5.96941	7.91806	7.43974	8.50862	9.14213	7.74178	8.84225	8.01094	6.44427	7.21585	7.42499	6.93689	7.58749	7.68766	6.27021	6.85502	7.59396	5.79773	7.16497	7.56521	8.95002	7.89407	6.81845
NEBL	6.98557	6.45391	7.28988	7.02946	7.07975	7.42289	6.19071	7.41202	6.56886	7.32446	7.01547	7.41864	7.50948	6.47919	7.01828	6.44505	6.75708	6.76731	6.76692	6.75127	7.74259	6.79724	6.77132	7.49	6.65933	6.78127	7.54907	6.26356	6.0858	6.53899	6.65335	7.18577	6.86734	6.99828	7.53382	7.17221	6.60205	7.5206	6.80488	6.67079	7.01633	6.82714	6.05009	6.65224	7.12094	6.53267	6.48059	6.4574	6.98795
FAM47E-STBD1	5.94892	5.99002	5.52599	5.10262	5.40551	5.57114	5.99432	5.02408	5.39999	5.11071	5.34005	5.10216	4.76638	4.94611	5.17217	5.61049	5.56556	5.49255	5.12216	5.6646	4.35599	4.94218	4.87592	4.50694	6.01069	5.06354	5.27939	5.35963	5.86662	5.55809	5.90397	4.53054	5.19485	4.7664	4.70464	5.16214	5.32953	4.8084	5.28256	5.01936	5.27576	4.82667	5.58624	5.10372	4.71123	5.56283	5.39809	5.03772	4.73035
PTPN3	7.00164	6.54385	7.6502	6.94669	7.00505	7.68975	6.69401	7.64396	7.15419	7.33253	7.18778	7.78145	7.41704	6.73677	7.21317	6.51879	6.87645	6.933	7.22818	6.96618	7.71126	6.68895	6.58793	7.10364	7.06504	7.3211	8.21419	6.39212	6.0345	6.96063	6.92169	7.19998	6.96593	6.86819	7.31821	7.35419	6.5664	7.47023	6.64518	6.60098	6.7464	6.86111	6.37035	6.7278	7.3095	7.05699	6.89405	6.81013	6.90109
FCGR3A	4.21013	6.05784	4.36493	6.19204	5.34345	5.5215	7.55939	5.30476	6.4462	5.05484	6.01682	4.75215	5.10661	5.59838	5.3317	4.79991	4.98413	4.70413	6.59754	6.84427	3.9109	5.40497	5.86838	4.30091	5.79099	5.44828	4.18011	6.01012	4.62749	6.79082	6.33416	4.74225	4.84146	4.8249	4.63741	4.53505	6.23149	5.23887	6.00324	6.67871	5.256	4.71217	5.54844	3.98187	3.89912	4.99457	4.59782	5.74248	5.42384
FCGR3B	5.41421	6.39633	5.24286	6.70715	6.22323	6.17742	8.03251	5.97304	7.17333	5.58732	6.48318	5.61414	5.29992	6.23433	5.64171	5.52616	5.85693	5.40232	7.05606	7.37801	4.544	6.0838	6.7016	5.05185	6.33833	5.87971	4.4877	6.62178	5.94193	7.32642	6.713	5.58642	5.62462	5.38673	4.9216	5.26508	7.77147	6.02025	6.72716	7.5905	5.90048	5.59612	6.34063	4.92392	4.59634	6.2385	6.40041	6.50553	6.19237
CELSR2	8.40665	7.26489	8.77384	8.0693	8.02236	8.65785	7.4219	8.56428	7.99992	8.76061	8.18572	8.88736	8.41776	7.77916	8.26005	7.97037	8.29369	8.21643	8.35308	8.11391	8.79542	8.03072	7.88256	8.74416	8.09868	8.22483	8.86796	7.46791	7.78504	7.83004	7.72713	8.17079	8.3663	8.4392	8.8394	8.65611	8.34238	8.84324	7.8091	7.94308	8.06072	8.00924	7.51551	8.14006	8.43112	8.35643	8.29748	8.09385	8.65211
BCAR3	5.99891	6.8502	5.66255	6.52911	6.07177	5.81578	6.09363	5.77701	5.96867	5.74106	5.98972	5.57187	5.22349	5.63669	5.51198	6.63544	6.06822	5.85397	6.1652	6.14386	5.48162	5.87308	5.77884	5.26686	5.87274	5.62297	5.57491	6.16448	5.73273	5.75458	6.23985	5.53852	5.85397	5.61233	5.41502	5.64804	5.69603	5.50068	5.68371	5.94976	5.45671	5.36042	6.0481	5.97091	5.31422	6.16678	5.57873	6.36012	5.76723
TCN2	6.6796	7.06393	6.83808	6.63302	6.62421	6.41282	7.3506	6.40682	7.16053	6.63754	6.60037	6.23999	6.15346	7.03089	6.65196	6.76748	6.70498	6.50166	7.01279	6.65619	6.46984	6.79457	6.75255	6.41422	7.26234	6.3699	6.23331	6.98622	7.17108	7.36119	6.97124	6.26663	6.68959	6.7261	6.56867	6.52261	6.71858	5.91337	6.50951	7.02232	6.55155	6.74082	6.87504	6.59869	6.03588	6.53813	6.73213	7.04163	6.4263
QPRT	6.18238	6.50061	5.34312	5.48092	5.61684	4.95286	6.37177	5.47831	6.0702	5.4154	5.59797	4.91981	5.47668	5.94998	5.62629	6.02933	5.80415	5.90712	5.905	5.99913	5.35166	6.02721	5.91986	5.42993	5.88087	5.56227	5.32184	6.23149	6.7211	6.22048	6.51314	5.1692	5.67958	5.52058	5.19343	5.54432	6.07458	4.91381	5.71896	5.93222	5.77386	5.82954	6.20738	5.81074	5.67259	5.9885	5.72675	5.93615	5.22034
SFRP4	8.47701	9.01765	8.01533	7.04277	6.20525	4.24751	8.2013	4.07533	6.25811	5.72121	6.52611	5.90471	5.87333	6.22842	6.09767	7.48161	6.57378	7.45993	6.28716	7.26304	4.05152	5.53134	6.61391	4.66845	7.03338	5.75466	3.95269	6.31021	6.59184	5.79799	7.24225	6.10142	6.35542	6.31883	5.06581	5.5777	5.99641	5.09035	5.56036	6.56114	6.1433	6.46336	5.58062	7.28015	4.42204	6.19107	7.09019	6.52412	5.27721
ME1	7.50557	7.04085	7.61369	7.73252	7.99692	8.25485	7.30245	8.4478	7.59858	7.67587	7.6202	7.6637	7.75922	7.00109	7.55347	7.50453	7.60424	7.32545	7.14201	7.19395	8.02004	7.5578	7.7465	7.92452	7.19175	7.49982	8.18489	7.25309	7.00104	7.47296	7.53327	7.99573	7.51491	7.86276	8.19594	7.81655	7.62188	8.05526	7.87892	7.7465	7.66262	7.69751	7.05744	7.8096	8.25147	7.53171	7.33903	7.41582	8.07016
PRKX	7.39161	6.34549	7.86852	6.84288	7.01595	7.60556	6.15122	7.5274	6.6763	7.59179	7.31423	7.93194	7.51794	6.83699	7.61845	7.0205	7.28805	7.38369	7.45153	7.3392	7.64858	6.97776	6.74269	7.59012	6.82962	6.8931	7.32442	6.31048	6.55739	6.63971	7.08349	7.15784	7.12202	7.35109	7.45647	7.63952	7.17638	7.8719	6.66432	6.28077	6.20962	6.44763	6.04908	6.40221	6.65984	6.97295	7.06367	6.90126	6.90846
TPST2	8.70223	9.02978	8.17438	8.58144	7.90855	7.58077	8.53332	7.51993	8.37634	7.99839	8.46434	7.54697	7.41167	7.87094	8.02414	8.63395	8.25731	8.16871	8.00595	8.13681	7.46912	8.42615	8.40049	8.09618	8.27078	7.71268	7.07224	8.59508	8.51011	8.47049	8.57627	8.21394	8.21911	7.6649	7.63976	8.02539	7.96267	7.93369	8.03493	7.9897	8.13589	8.46583	8.55939	8.24264	7.82951	8.79661	8.33254	8.57677	7.84738
P2RX4	6.96329	7.71131	6.39307	7.14844	6.15898	6.10364	7.37909	6.16112	7.30104	6.23481	6.93173	6.09324	6.60536	7.13316	7.24588	7.23455	7.04685	6.83272	7.23888	7.45781	6.43462	7.25216	7.27601	6.7843	7.45304	6.98448	6.60028	7.1597	7.48119	7.09417	7.40442	6.44219	7.15314	7.00051	6.80702	6.98824	6.43768	6.22787	6.91788	6.97149	6.90286	7.09582	7.35954	6.90721	6.31946	7.40575	6.47991	6.94429	6.16511
NID2	7.57962	7.51944	6.95046	7.07364	6.36713	5.44145	7.49818	5.50486	6.86265	6.49386	7.24641	6.36664	6.25951	7.19444	7.05234	6.77961	6.42172	6.62453	7.02123	7.10426	5.50596	6.18515	6.84548	6.48266	7.16002	6.46419	5.03687	7.4333	6.86556	7.16031	7.11412	6.38061	7.11936	6.50253	5.51623	6.1816	6.1343	5.78285	6.65098	6.94944	6.49863	6.54688	6.20719	6.5592	6.49138	7.04547	6.77886	6.9832	6.24903
IL2RG	7.42764	7.87299	6.98936	7.81761	7.40787	6.98257	7.68269	6.28267	7.82106	7.96129	8.15896	7.29413	7.35932	8.34355	8.61417	8.11313	8.19055	7.83957	9.0146	9.27631	6.21461	8.10197	8.2663	7.10716	8.82835	8.45391	7.30467	8.16901	8.52238	8.35936	8.64355	7.23435	8.74995	8.23364	7.42376	7.83864	8.18781	6.81034	8.17747	8.03399	7.39415	7.24977	8.04741	7.22295	6.91975	7.91307	8.13059	8.12936	7.51169
CD48	6.22371	6.57439	6.20995	6.34516	5.8339	5.62787	6.35177	5.56117	5.90395	5.66104	6.04073	5.67942	6.2282	6.72666	6.54504	6.52313	6.41903	6.36652	6.80306	7.36102	5.51252	6.99639	6.92528	5.7854	6.55368	5.58586	5.22811	6.30267	6.62571	6.84935	7.62097	5.69532	6.20296	5.88441	5.57611	5.56018	6.18606	5.32485	6.66932	6.55842	6.341	6.1571	6.32625	5.86036	6.02865	7.02534	7.03268	6.63761	5.68875
ADK	7.82912	7.33782	8.4945	8.77414	8.23002	8.88618	7.5874	8.94679	7.93295	8.24779	8.59579	8.63227	8.91113	7.3677	7.94076	8.35858	8.01147	7.97375	8.07803	8.24209	8.86302	8.65929	8.59515	8.50456	7.74776	8.24652	8.78937	7.60152	7.11306	7.61998	8.05288	8.71424	8.11801	8.62058	9.32488	8.7686	8.17141	9.60607	8.88782	8.61624	8.34737	8.30963	7.89138	8.3093	9.10731	7.67852	7.98753	8.22307	8.4568
ENPP4	4.6593	5.6083	4.52562	3.87618	4.10771	3.9817	4.91759	3.94905	4.1761	3.59481	3.91931	4.19054	4.17048	4.01094	3.85034	4.52347	4.12052	4.38373	4.36646	4.70711	3.93175	4.3128	4.29325	3.89263	4.34555	3.82972	3.71787	4.30425	4.15505	4.25751	4.82271	3.90522	4.03397	4.02414	3.98586	3.81507	4.03817	4.0933	3.81946	3.87594	4.09828	4.23987	4.28148	4.34462	4.07198	4.62441	4.23597	4.48051	3.76812
ALOX5AP	7.55604	8.13736	7.52309	7.62023	7.74221	7.16114	8.08023	7.17759	7.66706	6.8506	7.47307	6.76672	7.55793	7.70289	7.30492	7.58929	7.62342	7.51274	8.08851	8.38256	6.81648	7.96614	8.03032	6.60012	7.87407	7.08573	6.16231	7.66839	7.51359	8.08873	8.51317	7.32768	7.4414	7.34525	6.95901	7.08112	7.34387	6.70833	7.81888	8.05778	7.76208	7.4591	7.54095	7.32836	7.04252	7.91724	7.89125	7.64001	7.2981
CD37	5.40841	5.23271	4.89968	5.31105	4.83609	4.37036	5.85658	4.70325	5.19425	5.10011	5.13525	4.77571	5.31524	6.06296	5.63411	5.50791	5.4338	5.54718	6.07325	6.01936	5.11013	5.54552	5.42367	5.1416	5.87087	5.20579	4.66525	5.35686	5.65454	5.60072	5.89967	4.9257	5.71051	5.21354	5.02844	5.37648	5.73054	4.65501	5.51077	5.42943	5.36538	5.10844	5.19616	5.0122	5.03262	6.05835	5.97521	5.68788	5.19087
RUNX3	6.56628	6.15689	6.50671	6.34928	6.04428	5.82802	6.43487	5.69288	6.18635	6.19815	6.30208	6.20478	5.87934	6.51469	6.56541	6.48513	6.57781	6.44352	6.83622	7.21232	5.39426	6.38975	6.52004	5.90815	6.68325	6.80542	6.28391	6.56035	6.95626	7.14017	7.23041	6.21668	6.79219	6.34955	5.95244	5.99031	6.23791	5.60658	6.04583	6.04491	5.78378	5.84448	5.96351	5.82417	5.74825	6.73627	6.92642	6.46851	6.19361
APOBEC3G	6.3213	7.03444	6.0582	6.58938	5.95646	5.52481	6.80541	5.5921	6.4149	5.50331	6.17036	5.28642	6.20993	6.48227	6.26844	6.52729	6.3002	6.18191	6.72815	6.65209	5.89036	6.30464	6.5432	5.65834	6.6227	5.69448	5.46297	6.5554	6.44639	6.69446	7.17047	5.91564	6.18073	6.01031	5.64605	5.40457	5.93787	5.43757	6.54211	6.42475	6.26274	6.12156	6.52046	6.51211	5.8775	6.59185	6.46822	6.42377	5.59789
TMEM243	7.68645	8.39912	7.09525	7.11861	6.71672	6.90865	7.75905	6.91162	7.35979	6.90774	7.18411	7.27807	6.9812	6.71433	7.2389	7.26626	6.79093	7.04503	7.41186	7.62587	6.78071	7.03529	6.91217	6.83794	7.57409	7.14681	7.03032	7.17731	7.12543	7.07995	7.93701	6.72117	7.03744	6.81493	6.66913	7.03132	6.30985	6.89757	6.51021	6.52667	6.78162	6.62268	6.85847	6.79889	6.78353	7.49785	7.24009	7.22471	6.44229
GMFG	7.67695	7.80278	7.5146	7.18384	6.97531	6.32131	7.8349	6.43333	7.34994	6.70878	7.38703	6.90639	7.34727	7.81089	7.40974	7.73185	7.54071	7.5291	7.70749	7.86775	6.25042	7.55405	7.78713	6.24264	7.47315	7.11065	6.15685	7.77764	7.6267	8.04768	8.32404	6.86224	7.24634	6.44799	5.90212	6.68373	7.81993	6.73649	7.5352	7.5746	7.39926	7.44762	7.42878	7.48425	7.06463	8.11015	8.01932	7.56724	6.80791
GLIPR1	6.33259	7.65489	5.95024	7.01125	6.71257	5.85607	7.42716	6.11372	7.06951	6.62638	6.94588	5.43894	6.63759	6.52718	6.64115	6.94795	6.58918	6.66256	7.1735	7.1514	6.04164	6.68886	7.03272	5.94975	7.02706	6.74611	5.82083	7.66125	6.80636	7.09424	7.5775	6.74932	7.12514	6.61829	6.56895	6.67554	6.40876	6.46688	7.29398	7.38031	7.22085	7.18996	6.95886	6.73998	6.5359	7.6905	6.97578	7.33297	7.08236
FLI1	5.50222	6.13489	5.31568	6.00861	5.37622	5.12216	6.2832	5.3537	5.93382	5.48521	5.87655	5.22863	5.57322	5.90367	5.80296	5.7974	5.64019	5.75367	5.94589	6.22584	5.07432	6.22243	6.12859	5.38184	6.17655	5.57115	5.00834	5.94988	5.60376	5.93516	6.33708	5.35232	5.77395	6.05959	5.60657	5.67264	5.34635	5.35347	5.96627	5.83777	5.74055	5.76205	6.08385	5.92178	5.53498	5.71833	5.31607	5.99657	5.10714
MMP7	7.2511	8.27146	5.88493	7.25573	6.70545	6.06201	8.28878	5.79282	7.68796	7.60759	8.5845	7.43937	5.93127	6.76086	6.47234	7.69986	7.51637	6.50371	8.22398	7.80937	5.01283	7.50283	6.53032	4.66161	8.01696	7.52241	6.52142	8.90517	7.91585	8.80511	7.03488	5.98696	6.65317	7.19074	5.863	6.59721	5.70612	5.98882	7.53726	8.36525	7.4849	7.5607	8.8562	6.96897	5.973	9.20306	8.44006	9.02504	6.81576
PIM2	8.04945	8.80405	6.70779	8.43972	7.23148	6.26292	8.88333	6.34196	8.72073	6.95323	8.17507	7.02915	6.77798	8.07433	7.24361	8.21716	7.89688	7.75207	7.03356	7.21354	5.84721	7.75832	8.61439	5.52021	8.01336	6.85225	5.78616	8.29193	8.73121	8.159	8.39688	6.36837	6.75395	6.73085	5.98715	7.37653	7.67654	5.96331	6.59444	6.37501	7.53705	7.53675	7.98367	7.33137	6.17443	7.18805	7.20077	7.02291	6.3277
EBAG9	8.01028	8.82869	7.79906	7.80704	7.31223	7.59071	8.30383	7.52676	8.26152	7.66103	7.9176	8.08675	7.95625	7.14928	7.94604	7.80994	7.37995	7.64138	8.02819	8.16965	7.86152	7.79916	7.74172	7.71257	8.12099	7.90191	8.05385	7.87497	7.62261	7.99347	8.43912	7.64271	7.77304	7.4913	7.81728	7.94237	7.42035	7.83917	7.52534	7.61151	7.79241	7.95991	7.65679	7.86613	7.49107	8.1929	7.77201	7.99087	7.73173
MIPEP	6.71915	5.92147	7.10417	6.51067	6.82613	7.23355	6.37852	7.37127	6.70688	6.67448	6.77632	7.09838	7.03348	6.07233	6.62467	6.21956	6.34194	6.19348	6.36041	6.38286	6.92361	6.69355	6.3563	7.12871	6.62031	6.54441	7.18762	6.19754	6.15479	6.55846	6.605	6.81159	6.75488	6.92081	6.78745	6.83568	6.17577	7.37753	6.64058	6.22123	6.58567	6.62699	6.41355	6.27539	6.78144	6.55095	6.43673	6.5294	6.87589
AK4	7.05438	6.27485	7.48301	7.29986	7.66022	7.60513	6.58108	7.83258	6.77889	7.4235	7.39998	7.55968	7.36667	6.1375	6.98069	6.42951	6.42931	6.36776	6.91595	6.63364	7.75383	7.11655	6.89772	7.69917	6.9273	7.15624	7.64873	6.68057	6.59783	6.80699	6.90768	7.50994	7.56846	7.5392	7.68969	7.70501	7.33432	7.43932	7.6919	7.28198	7.03798	7.2862	6.62665	7.04815	7.69909	7.21084	6.95878	6.91208	7.38311
LOC100507855	7.05438	6.27485	7.48301	7.29986	7.66022	7.60513	6.58108	7.83258	6.77889	7.4235	7.39998	7.55968	7.36667	6.1375	6.98069	6.42951	6.42931	6.36776	6.91595	6.63364	7.75383	7.11655	6.89772	7.69917	6.9273	7.15624	7.64873	6.68057	6.59783	6.80699	6.90768	7.50994	7.56846	7.5392	7.68969	7.70501	7.33432	7.43932	7.6919	7.28198	7.03798	7.2862	6.62665	7.04815	7.69909	7.21084	6.95878	6.91208	7.38311
REEP1	6.38992	5.65707	6.27761	5.07263	5.16626	5.81347	5.43591	6.15311	5.42178	6.2987	6.03766	6.02179	5.76518	5.18543	5.61578	5.19309	4.98384	5.44764	5.47835	5.02814	6.35962	5.98961	6.41472	6.61322	5.64881	5.50039	5.64259	5.44243	5.61874	4.95768	5.20752	6.4127	5.70121	6.25108	6.10465	6.2161	6.00558	6.87242	5.52219	5.64342	6.2282	6.30473	5.519	5.82346	5.81309	5.86999	5.74319	5.69332	6.18599
CLSTN3	6.41838	6.42383	6.37991	6.45448	5.89826	5.69758	6.40634	5.7762	6.56318	6.15821	6.59323	6.05712	6.2081	6.84376	6.70116	6.50462	6.51443	6.46181	6.72133	6.87821	5.56746	6.0368	5.87656	5.72555	6.47232	7.00523	6.22354	6.27578	6.64261	6.98279	6.40622	5.8512	6.84099	6.27801	5.99623	6.60877	6.34471	6.08808	6.20911	6.18427	6.33152	5.97231	6.39012	6.39583	6.1842	5.87393	6.30034	5.74491	5.81787
ACPP	5.51485	5.08991	6.0124	5.73179	6.00075	6.27101	5.48516	6.33258	5.8723	5.45007	5.64015	5.97947	5.85888	5.45015	5.9473	5.28825	5.4192	5.3762	5.5144	5.2971	6.40206	5.61806	5.63057	5.94466	5.38683	5.79275	7.09735	5.01035	5.0514	5.3965	5.40566	5.54456	5.27513	5.5121	5.78567	5.68318	5.41762	5.90073	5.75272	5.36771	5.24631	5.48234	5.25101	5.63746	6.40116	5.21526	5.58031	5.27768	5.85804
EFS	7.64557	6.64727	7.9344	7.33605	7.31462	7.8661	7.13671	7.94531	7.07048	7.67325	7.39476	8.14788	7.56001	7.02568	7.85006	7.01077	7.10332	7.46786	7.58655	7.42335	8.05444	7.1709	6.95601	7.98481	7.43279	7.63786	8.19637	6.61254	6.89231	6.99047	6.86547	7.30721	7.88694	7.76969	7.98963	7.88231	7.49027	7.90576	6.95498	6.7321	7.19402	7.27628	6.48415	7.21094	7.34018	7.1713	7.59991	7.45972	7.71986
PLEKHO2	7.81851	7.42039	7.76773	7.46313	7.32275	6.90705	7.74939	7.16247	7.49254	7.19291	7.54174	7.07743	7.33626	7.50587	7.49503	7.78722	7.79127	7.75273	7.86561	7.47323	7.05551	7.36214	7.58396	7.29524	7.64502	7.46278	6.9283	7.39757	8.00298	7.50516	7.51971	7.23019	7.45606	7.58525	7.35138	7.16959	7.60924	7.10015	7.60392	7.56249	7.16115	7.32678	7.35766	7.22792	7.29814	7.55048	7.64005	7.55449	6.9514
MRC1	8.06703	7.95333	7.81498	7.47753	6.6593	6.03774	8.0586	6.24116	7.46072	5.74865	7.13212	7.06368	7.31732	7.20714	6.90642	7.39282	6.89264	7.25895	7.53632	7.59336	6.02882	7.74894	7.83085	6.49978	7.24701	6.29534	6.17644	7.85815	7.10279	7.4145	8.67636	6.94923	6.8066	6.30574	6.69833	6.54142	6.11726	6.57566	7.57603	7.71523	7.59793	7.39012	6.79215	7.23073	6.86851	7.51496	6.8131	7.29839	6.32152
ALOX5	5.42481	5.87826	5.35851	5.62346	5.41187	5.11205	5.79212	5.19878	5.70019	5.45247	5.75796	5.29422	5.47069	6.00244	5.55893	6.01605	5.82992	5.85019	6.30324	6.35595	4.90556	5.49597	5.46762	4.95078	6.01757	5.59202	5.20629	5.64698	5.64892	5.82341	6.2123	5.13594	5.51782	5.35379	5.11104	5.15014	5.21564	4.94506	5.47881	5.65933	5.54906	5.31526	5.69886	5.47643	5.04389	6.06723	5.5386	5.72319	5.18035
PTPRZ1	6.49543	6.39549	8.25978	8.74818	7.81147	7.91999	6.87675	7.54274	8.37673	8.11258	8.10539	8.2156	8.36475	7.23004	7.40067	7.65436	8.06749	7.56302	7.0907	6.77006	8.77297	8.12964	8.40263	8.52736	7.1822	8.19405	8.59219	7.13772	6.14757	7.50692	7.77915	8.20436	7.90685	7.84208	7.27287	8.48098	7.49395	9.10216	7.65351	6.63277	7.74017	7.52408	7.24736	7.33026	8.28435	7.12637	7.968	7.11585	8.73834
TOM1L1	6.5516	6.28161	6.80208	6.54326	6.49255	6.89491	5.90882	6.96098	6.2495	6.81241	6.78312	6.99962	6.94473	5.88708	6.28175	6.00871	5.91052	6.20214	6.46715	6.17533	7.30649	6.82679	6.48879	7.18231	6.39004	6.49066	7.23841	6.32738	5.9327	6.74299	6.6553	7.08289	6.46604	6.83938	7.02806	6.86093	6.69322	7.21035	6.43352	6.41329	6.65247	6.7301	5.95729	6.66869	7.23991	6.51621	6.65032	6.57213	6.80308
BID	6.61377	7.16212	6.66782	7.25881	7.16569	6.71813	7.14375	7.0104	7.03433	6.92494	7.04687	6.47698	6.92363	6.46363	6.87001	7.07022	6.96474	6.80034	7.14159	7.25496	6.62789	6.54521	6.55732	6.3257	6.91515	6.68755	6.24157	7.17878	6.7571	7.33643	7.19094	6.97374	7.08725	6.54105	6.35074	6.40025	6.5602	6.62378	7.33298	6.90057	6.74833	6.8263	6.69252	6.3217	6.45962	6.90998	6.8505	6.96808	6.69233
C15orf39	6.50552	6.53779	6.22235	6.20862	6.05997	5.87876	6.4097	6.07494	6.52348	6.15683	6.07055	5.97112	5.78738	6.12429	6.12116	6.47919	6.5376	6.22684	6.37234	6.37332	6.1838	6.33569	6.24352	6.16257	6.57543	6.38651	6.0581	6.47666	6.94965	6.20944	6.21929	6.11434	6.08837	6.20944	5.88895	6.32697	6.80431	6.23624	6.33287	6.33173	6.32889	6.41219	6.60991	6.31315	6.13424	5.98832	6.17635	6.18577	5.77172
ELMO1	6.01577	6.57416	5.77065	6.30056	5.26287	5.04319	6.52441	4.88036	6.16663	5.87215	6.36954	5.51569	5.00639	6.37149	6.02232	6.42818	6.18031	6.07823	6.14963	6.74773	5.08334	6.38104	6.67927	4.72424	6.57795	5.5838	5.02642	6.16854	6.32986	6.29461	6.81453	5.12481	5.84738	5.24471	5.30639	5.31349	5.29978	5.59436	5.34731	5.64507	5.75686	5.82783	6.3516	6.09267	5.50493	6.46827	6.34592	6.1054	5.34733
IRF4	5.82391	6.99633	5.11306	5.33652	4.92791	4.33835	6.49093	4.67118	6.23864	5.23678	5.64387	5.06272	4.93005	5.88324	5.63401	6.29314	5.77372	5.84202	5.51076	5.94761	4.73009	5.85556	5.99765	4.82262	5.81503	5.18045	4.75407	5.97597	5.93429	5.91758	6.24364	4.87952	5.19087	5.10675	4.7464	5.30255	5.18961	4.69327	5.71466	5.90883	5.83735	5.71378	6.63257	6.03259	4.77321	5.59303	5.09848	5.53762	4.58387
SELL	6.49265	7.34748	6.53559	7.23237	6.186	4.59579	7.78198	5.4549	7.0576	6.24213	7.08757	5.42425	6.98391	7.66858	7.06045	6.97274	6.33939	6.89874	8.26165	8.65496	4.54776	7.02408	7.40179	5.36223	6.41139	5.19641	3.9113	6.88544	7.11469	6.99005	7.99457	6.45607	7.13322	6.97851	4.77112	5.43778	8.08874	5.65775	7.67466	7.84138	6.21003	6.29546	7.17282	5.97957	6.25683	7.68211	8.0985	7.74098	5.9013
SLC7A7	7.98665	8.70416	7.29553	7.27892	6.94686	6.46761	8.39419	6.5804	7.98833	6.74683	7.62329	7.00241	6.92314	7.56599	7.30369	7.82137	7.37586	7.42474	7.83762	8.36291	6.8085	8.20154	8.45042	6.96875	7.39871	6.87229	6.45072	7.99485	8.23404	8.26323	8.31709	6.93833	7.37152	7.07609	6.61436	6.90501	7.41288	6.22376	7.16698	7.21109	7.2923	7.30401	7.76418	7.20625	6.92421	7.91327	7.87371	7.69472	6.64341
CHL1	5.7492	5.17811	5.97257	5.60828	5.46868	6.13185	5.05532	5.90844	5.06775	5.94508	5.77527	6.24807	6.17751	4.97914	5.65998	5.49901	5.45427	5.63448	5.52848	5.39949	5.97255	5.33291	5.05209	5.92896	4.68365	4.93611	5.03383	4.87849	4.93502	5.03135	5.44735	5.64881	5.16376	5.04404	5.63725	6.22647	5.3549	6.36508	5.27724	5.48109	5.51767	5.57949	4.8594	5.47668	5.71406	5.98893	5.76441	5.82599	5.83959
ADA	6.41807	6.96624	6.41692	6.93008	6.78614	6.14517	6.52648	6.11705	6.98356	6.26237	6.75472	5.95254	6.08061	6.70059	6.39112	6.88356	6.708	6.20614	6.61544	6.61618	5.4095	6.42102	6.38376	5.89058	6.64701	5.81339	5.31672	6.68633	6.49949	7.13458	6.87653	5.96885	6.61032	6.36526	5.53984	5.69708	6.21409	5.90463	6.64436	6.59572	5.98496	6.02682	6.50279	5.74888	5.5891	6.56161	6.59329	6.55987	6.38686
CD52	7.21767	7.69732	7.19522	7.43032	6.93418	5.98569	7.708	6.27576	6.82761	6.00777	7.07353	5.89594	7.96945	8.21401	7.67254	7.62695	7.33369	7.75265	8.12678	8.68827	5.70474	7.90522	7.79826	6.51924	7.51474	6.71708	5.71058	6.77521	7.29619	7.94172	9.26787	6.79786	7.59912	6.97035	6.34185	6.41682	7.64009	6.33103	7.94951	7.99385	6.96644	6.99376	7.20174	6.69566	7.20139	8.55482	8.72691	8.30469	6.95901
ANKRD6	6.86845	6.12278	7.21684	6.44337	6.24092	7.37672	5.71324	7.43117	5.99083	7.04469	6.44182	7.24906	7.50577	5.56486	6.39948	5.99453	6.24723	6.59442	6.4753	6.50978	7.25406	6.09567	5.95449	7.10813	5.96105	6.55373	7.39898	5.81647	5.65877	5.93845	6.21016	7.26346	6.61194	6.5062	7.18895	7.05992	5.83993	7.71056	5.84469	5.96895	6.33889	6.27947	5.67079	6.03672	6.05328	6.32897	6.45549	6.41865	6.91739
LRMP	6.14527	7.88412	5.73571	6.66528	5.69159	5.46975	7.38448	5.60532	6.79148	5.27279	6.39951	5.47368	6.26394	7.05722	6.67838	6.74324	6.36791	6.40113	6.779	7.51582	5.83162	6.9765	7.40833	5.86303	6.41007	5.72549	5.29654	7.05812	6.61752	6.67302	8.07536	5.51933	6.13668	6.12073	5.69801	5.66307	6.52679	5.39438	6.33737	6.71786	6.22403	6.15012	6.88101	6.40369	5.94017	6.88549	6.72935	7.04195	5.69638
CDH5	7.28098	6.82545	6.68216	6.66106	6.12578	6.00152	6.78342	5.76753	7.06305	7.17038	7.02892	6.48318	5.88744	6.76551	6.97052	6.71298	6.22523	6.74877	7.05429	7.02214	4.96131	6.16856	6.83627	5.85287	7.01138	6.72635	5.76077	6.94541	6.52264	7.13627	6.7558	5.96389	7.16305	6.56823	6.3123	6.41255	6.06804	6.40139	6.10634	6.38532	5.7162	6.42976	6.30064	6.2791	5.68372	6.58842	6.3869	6.50428	5.93904
ICAM2	8.46897	8.66419	7.45177	7.32517	6.85208	6.11602	8.38836	6.40025	8.03471	7.36473	7.94563	7.28994	6.80675	7.76991	7.3842	8.41251	7.84047	7.87754	7.97645	8.18769	6.09661	8.37907	8.41999	6.37128	8.33314	7.58598	6.12373	8.45943	8.86804	8.68135	8.87425	6.72983	7.3425	7.18628	6.35238	7.25772	7.64708	6.75249	7.6929	7.88419	8.08343	8.15466	8.34285	8.0662	6.83424	8.21192	7.96532	7.82092	6.51824
PARM1	6.58772	7.50784	6.16167	6.4453	5.65179	5.20895	7.65689	5.68477	7.45615	5.59727	5.93896	5.21854	5.18245	5.43412	5.33971	6.70955	6.54763	6.41228	6.19111	6.67675	5.41831	7.49611	7.51289	5.96834	7.45894	6.31809	5.51725	7.22311	7.51833	6.90396	7.44557	6.07314	6.16029	6.36163	5.65564	6.22274	6.56252	5.50795	6.23724	6.27631	6.69617	6.80727	7.29242	7.0215	6.17277	7.51912	7.08397	7.3595	6.51399
HHEX	5.58587	5.87183	5.44627	5.64778	5.21495	4.81434	5.9481	5.40628	5.37266	5.60081	5.81499	5.35055	5.31792	5.83124	5.93386	5.51403	5.1025	5.29407	6.24517	6.3267	4.93764	5.50246	5.30954	5.07918	5.41601	5.09931	5.00719	5.54754	4.92511	5.51214	5.85503	5.18593	5.75955	5.74205	5.42072	5.23166	4.77201	5.36676	5.52283	5.4165	5.194	5.12817	5.36027	5.41622	5.03125	5.45681	5.50055	5.82533	4.77998
ISG20	8.6778	9.39954	7.82419	8.51633	7.57829	7.443	9.14518	7.24471	8.805	7.54143	7.90093	7.23867	7.5509	8.15079	7.42026	8.609	8.38833	8.30341	7.91144	8.15801	7.75181	8.37105	8.6503	6.64928	8.63116	7.32456	6.91352	8.83793	9.36933	8.86657	9.58255	7.26126	7.49777	6.94045	6.39159	7.33521	7.96852	7.38403	7.51762	7.88036	8.30048	8.01799	8.59221	8.23313	7.46333	8.34295	7.94677	8.1516	7.22456
COL9A3	6.44842	6.17024	5.52535	5.90334	5.5314	5.55357	6.17881	5.76946	5.97621	5.45579	5.78486	5.62213	4.77688	5.45483	5.61373	6.086	5.84426	6.12466	5.68564	6.08891	4.62016	5.56245	5.73826	4.98379	5.33969	5.59932	5.49579	5.56921	5.96257	5.59644	6.32319	5.46065	5.43739	5.18486	4.93777	5.56319	5.33587	5.87163	4.76151	5.27592	5.06215	5.30432	5.72267	5.47848	5.54433	5.43705	5.12713	5.13864	4.9537
KRT15	11.5042	9.34689	11.7967	11.6257	11.9906	12.3208	10.506	12.4323	11.0046	11.8848	11.2979	12.4679	12.1343	10.626	12.2176	11.143	11.346	11.7233	12.124	11.9684	12.0424	11.2465	10.5042	11.9809	11.5102	11.4612	12.1319	9.6339	10.2275	11.0606	11.1776	10.5285	11.7647	11.7288	12.3091	11.827	11.6427	11.5437	11.2993	11.0268	11.053	11.1656	10.2206	11.3923	11.3569	11.1353	11.4533	11.0877	11.5265
DSC2	10.7809	10.4212	10.9493	10.831	10.6885	11.1782	10.257	11.8621	10.8012	11.0327	10.6406	11.2241	11.6167	9.87957	11.0577	10.3278	10.6734	10.6407	10.5654	10.4207	11.4434	10.8967	10.83	11.6646	10.4743	10.9997	11.7601	9.71481	9.51135	10.4597	10.7417	11.4881	11.0363	11.0246	11.9771	11.5077	10.3959	11.2591	10.9892	10.5694	11.2973	11.1397	9.76982	10.9939	11.369	10.5296	10.2537	10.377	11.4294
HLF	6.82394	5.49638	7.23246	6.69474	6.85671	8.02327	6.12793	7.75742	6.3962	7.04297	6.47453	7.77974	7.81754	6.25261	7.34543	6.54784	6.54768	7.51377	7.10154	6.99273	8.0756	7.03514	6.34088	7.27308	6.89881	7.07024	8.07731	5.80763	5.91003	6.60729	7.02421	6.86722	7.07032	7.44712	8.30977	8.28114	7.11861	8.13362	6.31715	6.0951	6.49047	6.63034	6.3372	7.65317	7.90803	6.94657	6.85236	6.62632	7.23632
EVI2A	7.59134	8.50242	7.07812	7.12285	6.2316	6.0622	7.62185	5.86688	6.71862	5.93202	6.92717	6.48108	6.87611	7.12483	6.89761	7.4348	6.63596	7.04029	7.28141	7.70508	5.54	7.8166	7.76343	6.32034	7.05902	5.86692	5.18981	7.1236	6.93334	7.33107	8.26357	6.21408	6.9391	6.30558	5.84866	6.11437	6.83449	6.24463	7.01634	7.23315	7.20664	6.98479	6.69998	6.6834	6.41604	7.5162	7.15345	7.32602	5.97832
IFNAR2	7.73605	8.62916	7.26435	7.26203	6.76911	6.2239	7.81173	6.22426	7.59388	6.86	7.08917	6.50981	6.66598	7.01972	7.04676	7.62554	7.3079	7.0893	6.92275	7.34317	6.14154	7.29177	7.64156	6.62517	7.24199	6.87902	6.29538	7.90923	7.85134	7.0977	7.66563	6.62128	7.42197	6.96777	6.42335	6.9194	7.23411	6.55251	6.90787	7.15012	7.23846	7.37824	7.7821	7.52202	6.72032	7.36756	7.26076	7.27574	6.76724
BTN3A2	8.19682	8.63611	7.92963	7.29634	6.96338	6.72608	8.60419	6.9957	8.00886	7.64157	8.05243	7.73661	7.78154	7.69886	7.82925	7.87269	7.67463	7.91117	8.07573	8.65686	7.15576	8.15716	7.89492	7.07193	8.10897	6.98523	6.66713	7.7287	8.06589	8.54045	8.9871	7.54607	8.02674	7.70033	7.36167	7.60549	7.77054	7.33782	7.47787	7.72214	7.30583	7.66008	7.66081	7.8054	7.26401	8.67036	8.61702	8.34625	7.58651
BTN3A3	7.3022	8.01743	6.97259	6.82021	6.11957	5.99898	7.98428	6.11945	7.4736	7.12975	7.47639	7.20877	7.00282	7.03038	7.41056	7.3041	6.91977	7.32903	7.71756	7.99217	6.56583	7.26456	7.08802	6.42605	7.6232	6.05998	6.07887	7.53371	7.65078	7.94574	8.41753	6.58809	7.36006	7.16569	6.70524	6.57553	6.37392	6.58566	6.78374	6.93722	6.53523	6.75004	7.09326	7.05496	6.48835	7.80952	7.64892	7.72136	6.66345
FGL2	7.71469	8.42207	7.83927	7.43609	6.83478	6.46147	7.99951	6.67225	7.42983	6.57339	7.63697	7.50417	7.70284	7.25984	7.35452	7.87538	7.53453	7.52325	7.62341	7.69311	6.68102	7.64154	7.81607	6.43747	7.44707	6.77828	5.86205	7.71062	7.24496	7.51069	8.45795	7.49571	7.54872	7.07219	7.161	7.07917	6.77922	7.15298	7.54256	7.66488	7.75405	7.75902	6.94872	6.89122	7.08399	7.67254	7.85524	7.47727	7.06927
GLDC	5.96285	6.59653	5.52419	7.18293	7.08511	5.83575	6.57441	5.33658	7.35173	5.99203	6.79743	5.5591	5.31838	5.30086	5.36495	6.67802	6.24784	5.76568	5.8629	5.88099	5.00806	5.87094	5.25577	4.57452	6.66063	6.6482	4.99269	7.05952	6.69191	6.81451	5.90502	5.41895	6.32299	5.60898	4.89504	5.65568	6.07136	5.27746	5.91555	5.77909	5.63097	6.50154	7.3365	6.01706	5.76387	6.06044	6.38648	6.00811	5.58844
EEA1	6.13832	5.99304	6.43135	6.96923	6.61962	7.14082	5.85125	7.36405	6.20703	6.64575	6.83075	6.79737	6.89518	5.26284	6.39695	6.23457	6.24329	6.07388	6.12419	6.10809	7.53898	6.2144	6.1218	6.8671	5.97501	6.32789	7.18485	5.97791	5.55106	6.05305	6.41182	6.9562	6.61733	6.45721	7.39101	7.52323	6.18677	7.19709	6.44796	6.18515	6.36091	6.4921	5.86311	6.57226	6.45449	6.50142	6.22211	6.49059	6.99017
ENPEP	6.61709	7.69501	5.94996	5.99392	5.23595	4.10152	6.59739	4.26364	6.00614	5.34349	5.80661	5.12547	6.01541	6.08449	6.20749	5.89009	5.03442	5.46847	5.78017	6.48761	3.51844	5.35231	5.47194	4.26229	6.05279	5.45875	4.37691	6.40292	5.30813	5.65197	5.9459	5.16273	6.30604	5.35724	4.7462	4.42797	4.50681	4.73464	5.5115	5.98446	5.43118	6.01428	4.29087	4.40672	3.84571	6.46335	5.55552	6.33499	5.04702
LCK	6.12354	6.03746	6.54082	5.77263	5.44537	4.96315	6.42983	5.49047	6.18168	5.24737	5.90095	5.36116	6.36704	6.8663	6.43434	6.46289	6.15695	6.48752	7.19935	7.67727	5.32578	6.43942	6.29759	5.69376	6.19327	5.41252	4.78395	5.99153	6.36663	6.45503	7.46199	6.02135	6.30435	6.22574	5.28407	5.42697	6.40011	5.4729	6.40637	6.38245	6.03696	5.9634	6.12704	5.9097	6.02885	6.75176	6.96849	6.94879	5.48502
IL10RA	8.25969	8.7412	8.01316	7.86766	6.5345	6.88807	8.10027	6.6055	8.39645	6.95565	8.07693	7.14278	6.91377	7.71254	7.23145	8.20352	7.63808	7.3521	7.82228	8.4553	5.73151	8.34952	8.35649	6.71795	8.24638	7.06451	6.19755	8.35247	8.45882	8.34785	9.19836	6.23448	7.11712	7.20507	6.35121	6.61984	7.12798	6.09048	7.06675	7.42098	7.76507	7.82629	7.93384	7.53741	6.2973	8.17313	7.87337	8.25496	6.50243
C11orf80	7.32625	7.85297	7.00666	7.26457	6.82277	7.4443	7.54746	7.11439	7.5148	6.97607	7.09062	7.30307	7.09506	6.3019	6.91883	7.48773	7.22829	7.30447	7.08099	7.43943	7.4327	7.58608	7.43912	7.23679	7.2237	6.77593	7.26349	7.46957	7.66404	7.38575	7.81076	6.69551	7.03946	6.87707	6.95702	7.29725	7.14863	7.24373	7.29303	7.24737	7.40843	7.55364	7.57059	7.816	7.5305	7.45638	7.21681	7.15959	6.97743
SASH3	7.01801	7.34167	6.91891	6.65429	6.06357	5.60068	7.30644	6.33417	7.16573	6.31867	6.75737	6.00293	6.56552	7.53434	7.51117	7.24056	7.0603	6.90412	7.89866	8.51123	6.12532	7.14669	7.19333	6.30611	7.86342	6.71548	5.73933	7.11395	7.38229	7.03078	7.87929	6.49715	7.16886	6.985	6.21318	6.51498	7.23785	5.74645	7.18281	6.954	6.74807	6.5824	7.3196	6.84938	6.56553	7.31777	7.71022	7.45719	6.17254
ICAM3	7.41947	8.47036	7.24957	7.63814	6.74507	6.10792	8.48841	6.27501	8.35908	6.89199	7.71541	6.98065	6.82593	7.93513	7.75496	8.4353	8.12818	8.00024	8.02444	8.43137	5.89977	8.07511	7.97695	6.18308	8.58677	7.39293	6.41633	7.96271	8.86971	8.6149	8.97139	6.28239	7.47322	6.89643	6.16117	7.30016	8.19169	6.17388	7.35366	7.60415	7.51229	7.67956	8.44947	7.83956	6.78469	8.0158	8.42656	7.80525	6.60584
RHOH	6.27893	7.73463	5.47806	6.78774	5.37831	4.60957	7.01506	5.25082	6.49301	5.15019	5.99875	4.95481	5.39466	6.44747	6.53893	6.84085	5.96437	5.54471	6.45571	6.7054	5.20355	6.98484	7.20028	5.57601	6.18867	5.41211	5.1323	8.19499	7.85945	7.29688	8.30299	5.54847	6.45226	6.03814	5.20289	6.25732	7.16658	4.85296	6.63517	6.84012	6.88647	7.0071	7.30058	7.33312	5.79286	7.34773	7.00438	7.11855	5.58061
LYPD3	11.8015	10.6384	12.0342	12.0428	11.8971	12.1016	11.0278	12.3817	11.6894	11.8037	11.7036	11.8797	11.7265	10.9411	11.6406	11.3674	11.7224	11.7022	11.6439	11.6281	12.0986	11.2968	11.3011	11.8072	11.5919	11.8037	12.1608	11.1526	11.2959	11.6293	11.519	11.7758	11.6874	11.6256	11.7563	11.6933	11.657	12.0412	11.6048	11.3798	11.525	11.4458	11.1702	11.3176	11.7281	11.3814	11.544	11.5226	12.0071
PTPRCAP	6.84141	6.88488	6.62655	6.84073	6.63279	6.54086	6.95633	6.09518	7.0837	6.69824	7.03116	6.32463	6.73198	7.79318	7.20021	7.11628	7.01639	6.73361	7.72619	7.67394	5.66992	6.80865	6.82954	6.00811	7.26431	6.72305	5.96662	6.50727	6.95003	7.06228	7.74079	5.94737	6.74623	6.39929	6.37479	6.45901	6.884	5.89444	6.66737	6.65634	6.21215	6.70266	6.8129	6.41453	6.22936	6.61184	7.37306	7.00837	6.39892
NCF1	5.67997	5.84359	5.58829	5.38786	5.19222	5.17671	6.17921	4.8137	6.19891	5.19827	5.6204	5.08345	4.87627	5.93671	5.77404	5.57787	5.62823	5.61089	5.97515	6.19881	4.62275	5.388	5.2607	5.01281	6.15595	5.4717	5.04476	5.79272	6.24582	6.44559	6.87409	4.90451	5.4695	5.32754	4.81344	5.22267	6.06867	5.19129	4.95301	5.27496	4.96507	4.9026	5.59916	5.02724	4.6227	5.77459	6.10798	5.72469	4.95929
NCF1B	5.5219	5.92272	5.41877	5.41909	5.07156	5.2372	5.94925	4.89816	6.10603	5.34948	5.68356	4.96023	4.8174	5.69336	5.5494	5.55863	5.89977	5.49851	6.02274	6.05805	4.61753	5.48511	5.13867	5.07737	5.99081	5.01361	4.90494	5.78717	6.25094	6.33366	6.91251	4.84407	5.28268	5.20865	4.69264	5.35467	5.72844	5.50046	4.85156	5.08923	4.90491	4.95736	5.57894	4.92287	4.50328	5.6663	6.13137	5.61067	4.95362
NCF1C	5.5219	5.92272	5.41877	5.41909	5.07156	5.2372	5.94925	4.89816	6.10603	5.34948	5.68356	4.96023	4.8174	5.69336	5.5494	5.55863	5.89977	5.49851	6.02274	6.05805	4.61753	5.48511	5.13867	5.07737	5.99081	5.01361	4.90494	5.78717	6.25094	6.33366	6.91251	4.84407	5.28268	5.20865	4.69264	5.35467	5.72844	5.50046	4.85156	5.08923	4.90491	4.95736	5.57894	4.92287	4.50328	5.6663	6.13137	5.61067	4.95362
CSTA	13.5513	13.1994	13.6967	13.6755	13.8375	14.007	13.409	14.0518	13.621	13.6807	13.6343	13.7999	13.8215	13.0217	13.6596	13.6031	13.6271	13.6489	13.6163	13.6126	14.0309	13.706	13.6533	13.8635	13.4504	13.6981	13.961	13.4879	13.3522	13.5609	13.6041	13.8179	13.7211	13.8275	13.9884	13.5175	13.4217	13.6688	13.8702	13.8218	13.761	13.699	13.3618	13.6426	13.9604	13.4573	13.5962	13.5527	13.9136
RAB3A	6.19838	6.27005	5.71092	5.93337	5.66664	5.70367	6.32184	5.7477	6.22045	5.99701	6.03148	6.09497	5.46982	6.11437	5.92131	6.10347	6.09266	5.95986	6.20488	6.79267	5.48083	6.12658	5.94361	5.63048	6.58831	6.22337	6.13408	5.99594	5.91866	6.18652	6.38084	5.34161	6.35591	6.02315	5.52909	5.95831	5.93402	5.47397	5.84583	5.936	6.00184	5.69549	6.19078	5.8815	5.57344	5.53554	5.76874	6.01948	5.78443
ATF5	6.38832	6.6488	6.11747	5.82342	5.93491	5.94675	5.99478	5.3891	6.11765	6.09471	5.96124	6.19589	5.8815	6.19217	6.47064	6.37377	6.1561	6.11732	6.25272	6.43226	5.04428	5.90034	5.94093	5.43104	6.47546	6.52382	6.13336	5.95546	6.08291	6.33236	6.42901	5.01981	5.89471	5.18663	5.93799	6.3792	6.14794	5.86421	5.54889	5.61322	5.80947	5.90512	5.86268	5.88869	5.57233	6.13801	5.82425	5.59922	5.62765
ADORA2A	6.5874	6.12908	6.08129	5.87199	5.75236	5.51692	6.52533	6.00956	6.51986	5.81986	5.95935	5.75119	5.79747	5.99074	5.96092	6.27512	6.19682	6.2446	5.768	5.8979	5.85086	6.16012	6.16325	6.17876	5.86035	5.64596	5.46613	6.55309	6.33664	6.27513	6.49045	6.13206	5.85585	6.21432	5.75589	5.12549	6.20327	5.45141	6.14769	6.08816	6.14673	6.29805	5.94405	6.28221	5.78371	5.93493	5.91792	6.2512	5.79666
SPECC1L-ADORA2A	6.5874	6.12908	6.08129	5.87199	5.75236	5.51692	6.52533	6.00956	6.51986	5.81986	5.95935	5.75119	5.79747	5.99074	5.96092	6.27512	6.19682	6.2446	5.768	5.8979	5.85086	6.16012	6.16325	6.17876	5.86035	5.64596	5.46613	6.55309	6.33664	6.27513	6.49045	6.13206	5.85585	6.21432	5.75589	5.12549	6.20327	5.45141	6.14769	6.08816	6.14673	6.29805	5.94405	6.28221	5.78371	5.93493	5.91792	6.2512	5.79666
CCR1	6.32645	6.2253	5.79032	6.32913	6.19123	5.32907	5.9619	5.42054	6.16938	5.32885	5.69228	5.41991	5.52886	6.41286	5.97433	6.00777	6.02641	5.97833	6.20846	6.22023	5.02714	5.53466	6.37559	5.20282	5.76488	5.42394	5.07919	6.42729	6.19567	6.20271	6.07815	5.77766	6.03015	5.49535	5.24617	5.65071	7.51974	5.71735	6.74203	6.77028	6.09159	6.10576	6.18505	5.71785	5.76335	6.3714	7.11479	6.33547	5.89459
NEFM	5.80382	4.78439	5.72647	4.51921	4.68187	5.53126	4.7191	5.64712	4.80424	5.2176	4.83903	6.04683	6.24194	5.41003	5.53351	4.77533	4.86247	5.04477	5.10276	4.47065	6.39173	5.2743	5.21666	6.31057	4.72181	4.91677	5.27184	4.85379	5.00123	5.20214	5.53049	6.39027	5.17385	5.37722	5.98313	5.81257	5.60872	6.08276	5.17622	4.98253	5.22949	5.21263	4.5555	5.12779	5.87802	4.71324	5.04613	4.72641	5.79327
FPR1	5.57628	5.846	5.54074	5.90789	5.58984	5.2371	5.78371	5.82517	6.15566	5.5512	5.8944	5.59376	5.23712	5.54277	5.32176	5.63608	5.89055	5.68004	5.89907	5.68634	4.91707	5.83712	6.07029	5.39902	5.64771	5.50692	4.86482	6.43492	6.06045	6.05698	5.64647	5.33969	5.63023	5.18877	5.04342	5.16842	7.55039	5.30225	5.87523	6.53998	5.41212	5.23259	6.0755	5.19343	5.34588	6.04936	6.23856	6.06173	6.01067
MEF2B	5.67617	6.23922	5.37879	5.25777	5.10093	5.07241	5.66935	5.38721	5.84449	5.0674	5.16943	4.69361	4.91564	5.82998	5.20107	5.54423	5.48035	5.29912	4.99483	5.35391	5.03203	5.6173	5.30788	5.28613	5.45202	5.04486	4.93571	5.5072	5.79885	6.14238	6.01037	4.66745	5.19067	5.20254	5.11564	5.2141	5.26923	4.67103	5.21717	4.85106	5.19645	5.33447	5.88304	5.3027	4.67028	5.1627	4.98115	5.34118	4.74113
MEF2BNB-MEF2B	5.67617	6.23922	5.37879	5.25777	5.10093	5.07241	5.66935	5.38721	5.84449	5.0674	5.16943	4.69361	4.91564	5.82998	5.20107	5.54423	5.48035	5.29912	4.99483	5.35391	5.03203	5.6173	5.30788	5.28613	5.45202	5.04486	4.93571	5.5072	5.79885	6.14238	6.01037	4.66745	5.19067	5.20254	5.11564	5.2141	5.26923	4.67103	5.21717	4.85106	5.19645	5.33447	5.88304	5.3027	4.67028	5.1627	4.98115	5.34118	4.74113
NCF4	7.10267	7.61921	5.9548	6.82498	5.78382	5.56855	7.58839	5.08288	7.20962	5.70512	6.82531	5.91953	5.86513	6.93618	6.45242	7.24169	6.75312	6.69132	7.08619	7.276	5.45048	7.19721	7.17404	5.34966	7.83979	6.65671	5.78515	7.37145	7.67851	7.33117	7.82421	5.61006	6.41106	6.22982	5.69726	6.26258	7.02931	5.69389	6.13436	6.26173	6.73946	6.78235	7.53423	6.76122	5.6424	7.1808	6.80673	6.86193	5.55124
CSF2RB	8.89879	9.63852	8.17614	8.90275	8.40443	7.42778	9.45535	7.14154	9.10489	8.23883	8.93821	8.00148	7.9741	8.76492	8.57897	9.2147	8.72015	8.67103	8.85377	9.05039	8.12511	8.56913	9.08193	6.77225	8.76009	7.82633	7.59714	9.31243	8.8135	9.15735	9.13731	7.90636	8.72919	8.18214	7.18842	7.88709	8.29518	7.76124	8.23451	8.60402	7.97501	8.10169	8.98777	8.64795	7.86088	8.90272	8.56499	8.66758	7.56725
ACAP1	5.844	5.97061	5.74924	6.03909	5.55092	5.90409	5.81129	5.4633	5.97074	5.82726	5.88759	5.75898	5.716	6.32769	6.17891	6.1311	5.96188	6.02699	6.00183	6.4397	4.75479	5.43833	5.4651	5.20736	6.34123	5.82151	5.67532	5.53694	6.17612	6.26522	6.46756	5.29258	5.79283	5.38983	5.3291	5.99721	5.88966	5.45304	5.49262	5.34769	5.62841	5.60133	5.58115	5.32833	5.2897	5.81162	6.14505	5.54823	5.45794
STK17B	5.5337	6.8353	5.47881	5.86559	5.29077	4.94014	6.05264	4.83943	5.78688	4.88264	5.72474	4.89264	5.66575	5.68843	5.42933	5.93795	5.68511	5.65044	5.41801	5.97504	4.71003	5.87659	5.84255	4.96433	5.80853	5.22383	4.80823	6.01431	5.57017	5.89569	6.91167	5.36293	5.37015	5.27733	4.95287	5.12954	5.1945	5.04894	5.79671	5.88662	5.66591	5.68628	6.03434	5.69196	5.04874	5.84225	5.52711	5.83633	5.21167
FCN1	6.35308	6.17783	5.65173	5.6385	5.92712	5.07813	6.4267	4.95138	6.11299	5.26394	5.74851	5.18696	5.42291	6.06016	6.1623	6.36273	5.87523	5.82822	6.49459	6.21835	5.00018	5.48002	5.82132	4.60507	7.07135	5.63995	4.55881	6.49795	6.62089	6.72208	6.88992	4.88365	6.26487	6.10003	4.96508	5.61431	5.81182	5.11635	6.85434	6.41669	5.54491	5.45638	5.54263	4.58711	4.96744	6.3762	6.70932	6.2908	4.93379
GPSM2	7.42443	6.62181	7.70351	6.86536	7.17615	7.74673	6.60382	7.7474	6.80723	7.03286	6.94325	7.34704	7.81277	6.4713	7.49178	6.61025	6.78965	6.87927	7.45516	7.17765	7.90207	7.12773	6.86358	7.60171	7.23278	7.38223	7.55961	6.59613	6.33791	7.20759	7.21634	7.13622	7.20367	7.13271	7.64312	7.98106	7.2532	8.38789	7.15788	6.99313	7.23428	7.1813	6.79592	7.32133	7.78204	6.806	6.92846	6.72359	7.34526
CXCL13	10.7788	11.4736	11.2965	10.7095	10.3494	8.48164	11.4202	8.55937	11.1396	10.653	10.7448	9.33836	11.6898	10.8991	11.1344	11.5616	11.3498	11.2221	10.5971	10.9367	4.19676	10.0007	10.7216	8.91398	10.1549	10.1738	7.86918	10.1049	9.3844	10.9012	11.1317	10.353	10.9693	10.091	8.55239	7.77499	9.3775	7.37097	11.1535	10.5591	10.3872	10.6887	10.0354	8.90037	8.26415	10.8733	11.4803	11.2406	10.2241
TFAP2C	7.00739	6.37381	7.31828	7.23834	7.23883	7.58415	6.64337	7.56784	7.10316	7.38508	7.3727	7.44874	7.69829	6.93044	7.14518	6.99301	7.18925	7.21755	7.33519	6.86556	7.34229	7.09175	6.95033	7.487	7.30686	7.52388	7.70683	6.26551	6.19838	6.72937	7.03395	7.091	6.96284	7.10924	7.64596	7.74924	6.63783	7.63725	6.90678	6.61933	7.23792	7.12096	6.32511	7.10789	7.29829	6.4536	6.51579	6.59293	7.12756
IL2RB	6.91976	7.00741	6.95463	6.78361	6.78459	6.29885	7.26233	6.34921	6.63164	6.77769	6.96041	6.46453	6.97808	7.47456	7.0434	7.20042	6.99685	7.32187	7.69836	8.15987	6.33188	7.03651	7.03749	6.05804	7.15802	6.47171	6.0653	7.1539	6.92413	7.06312	7.63611	6.84931	6.49152	6.84337	6.89864	6.8129	6.75624	6.58717	6.81503	6.99954	6.84439	6.82392	7.07523	6.78443	6.72639	7.10698	7.40252	7.26507	6.4665
KCNJ8	5.90764	6.14234	5.69479	5.28986	4.6791	4.78905	6.07672	4.82424	5.53555	5.46708	5.79396	5.24874	4.9014	5.34394	5.39184	5.27377	5.49265	5.47456	5.4561	5.32002	4.88004	5.32123	5.36296	5.42994	5.47809	5.31747	4.57322	5.94343	5.8406	5.86008	5.3297	5.56286	5.49184	5.13863	4.83054	4.96814	5.56932	4.94996	5.3171	5.71919	5.28315	5.37432	5.71512	5.48786	5.47541	5.7376	5.88269	5.61316	5.1857
KMO	4.72117	5.56588	4.2697	4.83326	4.27921	4.12707	5.29455	3.95601	4.78049	4.1542	4.42305	3.98896	4.24488	4.58929	4.41564	4.42303	4.45017	4.29859	4.20458	4.61055	3.85974	4.51986	4.75834	4.40334	4.55035	3.83188	3.76702	4.82896	4.793	4.54911	5.09461	4.29547	4.02318	4.31282	3.94797	4.11325	4.63109	3.87226	4.80216	4.81998	4.56323	4.41692	4.88473	4.68271	4.38466	4.47148	4.59045	4.85642	4.3615
SLC15A2	5.49279	6.89131	4.3557	5.61654	4.99376	4.62623	6.08675	4.74945	5.77916	4.83207	5.18311	4.47833	4.19905	4.64666	4.88974	5.04965	4.56893	4.56881	4.88017	5.17089	4.31121	5.34916	5.47273	4.14892	5.403	4.76074	5.13605	6.24887	5.7415	5.17948	5.68527	4.37659	5.32223	5.12836	4.43455	4.57204	4.94119	4.2663	5.42922	5.48541	5.11349	5.27569	6.28091	6.14901	4.53697	6.53405	5.37262	6.23333	4.65217
SERPINI1	6.86286	7.38774	6.22334	6.25988	5.25736	4.55562	7.36918	4.34345	6.4699	6.20923	6.646	5.94624	4.77064	5.64726	5.8502	7.01689	6.26508	6.12832	6.07258	6.3065	4.51943	6.04068	6.29481	4.62639	6.8445	5.8451	5.04014	7.05539	6.32444	6.61083	7.0275	5.65571	5.79072	5.6296	4.61136	5.62612	5.60139	5.25138	5.41735	5.93825	5.91608	6.34263	6.86007	6.48796	4.75117	6.48655	5.74267	6.50988	4.79
BBOX1	8.70268	7.71528	9.03817	8.16134	8.38225	8.95774	6.73321	8.80534	6.91972	8.27528	7.72781	9.08548	9.15832	7.76146	8.32865	7.85156	8.48716	8.52654	8.46247	8.07249	8.61979	7.3441	7.17019	8.62401	8.1688	8.0161	8.84385	7.32912	7.60012	7.86504	7.65795	8.2803	8.68844	8.21954	8.99003	8.3571	8.09278	8.73141	8.20899	8.03486	8.2392	8.2278	6.2253	7.64354	7.7646	9.03912	8.81369	8.39615	9.30792
CBR3	9.28224	7.8938	9.87796	8.75014	8.70153	9.54504	8.15707	9.37837	9.10532	8.88975	8.32891	9.62758	9.71796	8.46308	9.20708	8.30025	8.44882	8.52658	8.48257	7.98916	8.70781	8.86364	8.4469	9.84598	8.60536	8.97203	9.47991	7.46161	7.53408	8.39013	8.32461	9.04017	9.15938	9.23638	9.91817	9.525	9.2666	9.50474	8.27876	7.72945	9.13225	9.15168	8.25961	9.01686	9.64261	8.30005	8.90098	8.14645	9.31566
HSD11B1	6.34368	6.55781	6.35022	6.67601	6.07103	4.67857	6.58462	4.65074	7.01116	6.04211	6.32904	5.76174	6.15839	6.37279	5.62881	6.83178	6.24058	6.0092	6.37255	6.80933	4.97249	5.66414	6.67321	4.72301	5.85631	5.74264	4.82152	6.5041	5.90951	7.09187	7.04416	5.9273	6.16764	6.01647	5.39975	5.72083	5.57431	5.31004	6.57829	6.26821	5.88168	5.96133	6.2814	5.87987	5.19079	5.73144	6.39092	6.30517	5.73898
HOXB2	5.17352	5.74489	4.8999	4.37598	4.09301	4.29215	5.30004	4.10249	4.92018	4.63803	4.80716	4.49081	4.57374	4.99959	4.4962	4.74922	4.6605	4.492	4.60089	5.13629	4.54129	5.27528	4.69787	4.66878	4.74081	4.31893	4.15526	5.13115	5.08995	4.79452	5.27577	4.71057	4.67617	4.89657	4.51581	4.23104	4.37465	3.88317	4.75	4.64956	4.96876	4.88672	4.98278	4.71711	4.52668	4.38867	4.57538	5.03132	4.34731
SIT1	6.72814	6.83236	6.3962	6.48051	6.29352	6.35355	6.8804	5.96266	6.78181	6.29668	6.44016	6.54319	6.50181	7.26808	6.49545	7.40193	6.83352	6.85706	6.44896	7.03244	5.9444	7.08797	7.09115	6.08041	6.88873	6.44945	6.39753	6.67714	7.00868	6.75915	7.1683	5.939	6.65356	6.72066	6.3253	6.18279	6.56462	5.81789	6.74932	6.73611	6.32938	6.641	6.90566	6.60414	6.20476	6.76412	6.26157	7.11385	5.76357
GNLY	5.02374	4.99974	4.82759	4.75071	4.93264	4.69015	4.87294	4.96805	5.22375	4.73388	4.93998	5.03447	5.00106	5.60938	5.64236	5.30016	4.84178	5.47993	6.41573	6.83951	4.89016	5.78985	5.56039	5.15015	5.94492	5.50228	4.56814	5.14297	5.59546	5.33212	5.50781	4.75202	5.36965	5.42315	5.22877	4.67227	5.87319	4.92558	5.02273	5.16153	5.04164	4.95482	4.93926	4.77588	4.40497	4.59029	5.31698	5.12671	4.77272
BTK	6.70674	7.00679	5.7398	5.58935	5.09108	5.01453	6.78859	4.86894	6.2785	5.38875	5.9658	4.84245	5.16231	6.09425	5.77099	6.1304	5.72416	5.6256	5.91978	6.34629	4.51277	6.42797	6.41497	5.17637	6.20838	5.30655	5.11024	6.3268	6.54125	5.79756	6.85237	5.29995	5.60402	4.9934	4.70458	5.52516	5.58023	5.0334	5.91466	5.92096	6.00979	5.84203	6.27886	5.94883	5.48697	6.38439	5.98545	6.43854	5.13747
CORO2A	6.00134	5.06548	6.49704	6.01508	5.99024	6.45062	5.08129	6.43816	5.72236	5.89996	6.1029	6.62985	5.99444	5.11151	6.04452	5.95854	5.88279	5.87564	6.5622	6.25805	6.9406	6.28278	5.67646	6.48374	6.0735	6.19214	6.94233	5.35857	5.37169	5.7801	6.00023	5.8354	6.14325	6.39881	6.073	6.54902	6.37222	6.51508	6.05331	6.14716	5.66499	5.56606	6.26241	6.27082	6.85876	5.48864	5.98413	5.65899	6.1722
GSPT2	5.99567	6.96969	6.19067	6.1226	5.26573	5.35259	6.18839	4.99275	6.15003	5.38054	5.72435	5.72384	5.51879	5.50009	5.75382	5.97438	5.73835	5.75415	6.26301	6.45787	5.77815	6.00328	5.97503	6.0211	5.88782	5.28238	5.00879	6.47359	6.40191	5.25145	6.3164	6.24244	5.88211	5.95878	5.44544	5.73753	5.63517	6.17962	5.8058	6.20779	5.97081	5.9822	5.85688	5.88551	5.51834	6.32262	6.27723	6.55745	5.30304
DSG3	11.5054	11.2981	11.829	12.2931	12.402	12.5963	11.3205	12.7934	12.1308	12.3501	12.1913	12.0189	12.2486	11.0502	11.9122	11.5238	11.9718	11.8494	11.4506	11.7532	12.2498	12.0105	11.988	12.3948	11.4828	12.0074	12.3234	11.7005	11.2553	12.1343	12.2064	12.6555	11.8993	12.2235	12.418	12.2333	11.6945	12.4106	12.0095	11.7678	11.9529	11.8877	11.5293	11.9036	12.2723	11.7307	11.5764	11.4873	12.4545
MEOX1	7.19551	6.59327	6.93369	6.63643	6.41353	5.99143	6.49109	5.5827	6.70458	6.96308	7.11312	6.65654	6.06726	6.67523	6.97911	6.77894	6.49535	6.63041	7.05522	7.08129	5.80149	6.30759	6.53661	6.08189	6.91611	6.46131	5.57175	6.88239	6.74969	7.35847	6.80044	5.98056	7.10483	6.3001	6.03729	6.94079	6.6713	6.7978	6.22626	6.37037	5.94417	6.28788	6.35305	6.60341	6.30554	6.29305	6.78884	6.43242	6.08187
PIP5K1B	4.90133	5.32564	3.95764	4.1681	3.59366	3.57559	4.97876	3.69192	4.6596	3.69963	4.01572	3.83995	3.70743	4.48602	4.22427	4.41097	4.06433	4.41092	4.11621	4.70862	3.6736	4.91748	4.86158	4.1093	4.67212	3.76478	3.52785	4.83045	4.78035	4.40229	4.70249	3.97169	4.0993	4.09598	3.77183	3.96889	3.96171	3.49399	4.46476	4.72648	4.47362	4.23435	5.15979	4.73461	3.96571	5.09838	4.02645	4.72663	3.83777
AOAH	6.39125	6.90093	6.38498	6.45971	6.28883	6.16458	6.70915	5.97482	6.57065	6.13894	6.81422	6.18529	6.31618	6.65442	6.31584	6.37126	6.64779	6.57388	6.5088	6.45082	5.74567	6.339	6.45119	5.68795	6.25168	6.31895	5.85997	6.29632	6.43516	6.81233	7.21232	5.3343	6.6147	5.78126	5.97229	5.77489	6.00992	6.26931	6.61767	6.50472	6.20687	6.26142	5.95781	5.78684	6.31513	6.81538	6.91209	6.46304	5.8548
WNT2	6.1102	6.50582	5.50938	5.65091	4.81942	4.65272	6.23634	4.51991	5.90356	5.05925	5.2243	4.48092	5.37807	5.74656	4.90708	5.29748	5.61188	5.09854	4.53869	4.38026	4.54773	4.81024	6.24813	4.36738	5.38987	4.9462	4.68234	6.37942	5.71098	4.91918	4.86636	5.10932	5.23581	4.4738	4.70611	4.65716	6.018	4.46031	5.65708	5.01519	5.77293	6.16232	5.38151	5.33876	4.98986	5.26733	5.02837	5.23613	4.79894
PCDH17	6.88188	7.14293	6.41223	6.55556	6.08656	5.67939	7.57042	5.53064	7.0558	6.89694	7.33049	6.39938	5.84812	6.2725	6.50037	6.14081	6.01209	5.43453	6.68979	6.85467	5.08439	6.97966	7.41022	6.08977	6.51069	6.13392	5.51351	7.322	6.85108	7.36603	6.752	6.30745	6.81117	6.15139	5.04293	6.02729	6.49996	5.71045	6.78882	7.03094	5.92573	6.51949	6.7807	6.38305	5.58043	6.85254	7.19086	6.68545	6.24895
CD38	8.2795	9.455	6.15166	7.23516	5.89031	5.79914	9.05425	6.35688	8.25705	6.00923	7.09841	6.06733	5.82696	7.14494	6.60146	8.14534	7.43172	7.41286	6.68862	7.73021	6.1133	7.95642	8.01564	6.06288	7.65467	6.04424	5.3935	8.58671	8.62471	8.15176	9.01658	6.22275	6.285	6.52126	6.28726	6.57212	6.91983	5.47705	6.76621	7.10689	7.70449	7.59116	8.06793	7.87152	6.03858	7.94462	6.94491	7.64022	5.48308
ITGB7	6.79607	6.97645	6.69747	6.7983	6.66108	6.80213	6.59538	6.41363	6.8516	6.72544	6.60024	6.39066	6.84747	7.04426	6.99086	6.92919	6.87621	7.14846	7.8989	7.78243	6.03639	6.33859	6.6501	5.86476	7.17728	7.34651	6.61612	6.51609	6.98987	6.9096	7.12819	5.90984	6.7433	6.08926	6.58077	6.53712	6.7331	6.30835	6.58153	6.95622	6.94262	6.70149	7.02641	6.47827	6.53487	6.90691	7.17679	6.42892	6.84848
BLM	6.71859	8.45755	6.17443	5.72819	6.2156	5.49454	6.52155	5.60612	6.76071	5.74946	6.20577	6.05922	5.74687	6.29712	6.28588	6.30293	6.27499	6.03235	6.20671	6.65434	6.44296	6.81514	7.09705	6.20457	6.18571	6.02416	5.73182	7.26251	7.17812	6.64683	6.87032	6.04236	6.31038	6.45946	6.02679	5.68725	6.64651	5.97881	6.51158	6.74413	6.6452	7.02415	7.31613	6.68453	6.13053	6.51293	6.76259	6.85881	6.18234
CYP3A5	6.0701	5.17649	6.72994	6.22515	6.51172	7.19631	4.94235	7.05528	5.04114	6.66522	6.47595	6.9161	7.14977	5.76084	6.30023	5.27224	5.94318	5.60853	6.49653	6.55878	7.42436	6.3315	5.80258	6.72881	6.06999	5.72183	6.95901	5.2995	5.60315	5.51734	5.77842	6.20385	6.10532	6.43766	6.2524	6.12903	5.72703	6.5329	6.85242	6.47298	5.85728	5.81903	5.24967	5.87163	6.55742	6.20185	6.10449	6.15807	6.77172
ITGAM	6.55446	6.7579	6.66819	6.1487	5.54115	5.05369	7.02277	5.67525	6.19197	5.64879	6.42048	6.01437	6.44196	6.41978	6.33206	6.67848	6.3377	6.42424	6.68001	7.05909	5.60587	6.43256	6.55273	5.73076	6.55244	5.27196	4.42474	6.62388	6.44836	6.10976	6.70064	6.12314	6.71209	6.3188	5.97722	5.79964	6.75059	5.65753	6.83556	7.09172	5.93493	6.07475	6.11532	5.31674	6.04342	6.64416	6.79748	6.8284	6.01585
ROR1	5.26042	4.69064	5.69494	5.29089	5.42609	5.72877	4.93283	5.697	5.07818	5.28051	5.37248	6.02757	6.25076	4.92092	5.34362	5.41555	5.70641	5.81831	5.2698	4.90907	6.19299	5.37015	5.00175	5.55619	5.21747	5.2687	5.26614	5.12542	5.24258	5.41558	5.50992	5.61459	5.4569	5.47324	5.50676	5.90972	5.35837	6.48899	5.15921	4.98974	5.09147	5.00823	4.90361	5.82765	5.93375	5.31265	5.59876	5.35223	5.75641
TUFT1	8.99563	7.8359	9.39412	8.43782	8.68742	9.19707	7.60504	9.30274	7.89796	9.17041	9.08998	9.61503	9.55209	7.83413	8.49383	7.71111	8.70818	8.43498	8.35409	8.71769	9.70055	8.46874	8.2478	9.21847	8.43266	8.79625	9.33479	7.92524	7.98664	8.7288	8.74274	9.3192	8.24907	8.90673	8.86414	8.99424	8.75238	9.08972	8.79206	8.65418	8.73642	8.86811	7.93962	8.68757	8.97363	8.45093	8.32257	8.31338	9.22521
TMED9	9.88375	9.94232	9.88146	9.52355	9.60623	9.4601	9.8723	9.3176	9.95911	9.65053	9.76688	9.37597	9.39812	9.33986	9.57077	9.8324	9.79438	9.78166	9.52909	9.54171	8.94452	9.4161	9.25912	9.17277	9.75336	9.65537	9.31404	9.40194	9.54028	9.73791	9.69242	9.26367	9.46185	9.41785	9.3162	9.60246	9.64598	9.51527	9.20622	9.09721	9.18707	9.21008	9.32765	9.16648	9.09876	9.61771	9.46481	9.17222	9.49735
CLGN	3.41775	3.55051	2.96518	2.97017	3.07455	3.10641	3.24276	2.99534	3.16742	2.93476	3.07025	3.19043	2.92607	3.06123	2.93074	3.22094	3.47492	3.22428	3.43942	3.19594	2.87403	3.52142	3.45504	2.9275	3.31484	3.12055	2.97245	3.2329	3.24102	2.98575	2.89195	3.03814	3.40791	2.99342	3.1851	3.21735	3.30292	2.93327	2.93016	3.11548	3.25832	3.03838	3.3787	3.25844	3.01939	3.27801	3.34011	3.2963	2.88829
CD2	7.02821	7.2768	7.3965	6.65097	6.37618	5.53103	7.14362	6.19704	7.01227	6.0781	7.05495	5.74904	7.53068	7.47792	7.13146	7.32646	7.12071	7.21638	7.9059	8.69537	5.68404	7.62168	7.58204	6.46334	7.0167	5.9968	5.6976	7.26015	7.56476	7.58976	8.35595	6.48967	7.01133	6.83187	6.14125	5.89795	6.85445	5.90835	7.51529	7.61593	7.18972	6.94936	7.29043	6.65603	6.38758	8.1177	8.04368	7.67286	6.30744
CPA4	7.42406	6.14643	7.29659	6.84553	6.86397	7.53345	6.60266	7.52018	6.97481	7.70355	7.3093	8.17601	8.29156	7.22581	6.9445	7.00988	7.54266	7.56704	6.88343	6.68817	8.2257	7.65771	7.48215	7.95097	7.1391	7.12449	8.30212	6.814	7.00968	7.05149	6.76997	7.62174	6.93586	7.03092	7.33626	7.64882	7.28863	7.57255	7.29368	7.09758	7.86689	7.52944	7.13261	7.22371	7.83162	6.76169	6.99103	6.61384	7.38068
ARID3A	5.7504	6.37518	5.56321	5.4882	5.36202	5.298	5.93804	4.78067	6.15298	5.29167	5.70143	5.34108	4.8948	5.38164	5.5316	5.77001	5.85785	5.61589	5.92983	6.21101	4.97089	5.79117	5.83982	4.98027	6.30302	6.01662	5.42427	5.65451	6.06967	6.18675	6.42915	5.25867	5.58034	5.62162	5.42991	5.48066	5.73599	4.96362	5.31275	5.51002	5.30452	5.38737	5.70838	5.45714	5.29167	5.61785	5.87971	5.52597	4.95438
ITGA4	4.15274	6.13761	4.07981	5.00889	4.07682	4.32341	5.47458	3.99705	4.69881	4.14085	4.95222	4.23831	4.67496	4.97483	4.98725	5.05459	4.62358	4.75895	5.34242	6.36068	4.10953	4.86588	4.98557	4.06973	5.07424	4.41019	3.74656	5.06006	4.38213	4.47275	5.49544	4.07197	4.92216	4.65481	4.15881	4.11501	4.324	3.94595	4.58509	4.788	4.75597	4.77276	4.561	4.67071	4.32378	5.0343	4.59038	5.10814	4.06758
UBD	7.72231	8.05677	7.91465	7.4235	7.22835	5.77744	7.92574	6.20076	7.41131	7.2128	7.92108	6.69853	7.96473	7.99962	8.0396	8.52481	7.8908	8.38374	8.09664	8.3207	4.77953	7.27768	8.10075	5.92103	7.57511	7.38863	6.15802	7.87804	7.28583	8.34733	8.63462	7.26174	8.01772	6.92114	6.07859	6.37435	6.78412	5.73714	8.1696	7.60077	7.17654	7.32974	7.22013	6.47488	6.64226	7.94208	8.39172	7.83192	7.83716
PNOC	6.26479	8.4706	5.32725	6.32441	4.74997	4.88402	8.11411	4.72224	7.29852	4.87067	6.00067	4.75215	5.47521	6.44978	5.67659	6.5428	6.2802	6.05066	5.96703	6.38403	5.17229	6.70689	7.14759	5.09694	6.98941	5.7981	4.82374	7.73512	7.90372	6.63013	7.76758	5.02228	5.22515	5.2409	4.40903	5.13677	6.22699	4.28054	5.703	6.20671	6.47519	6.57822	7.40584	7.02855	5.45687	6.67797	6.43324	6.54812	4.97685
KCNN3	5.56112	6.23405	4.94532	4.82854	4.52542	4.48775	5.96243	4.68169	5.6341	4.87082	5.39063	4.77349	4.24335	5.18208	4.96019	5.47127	5.1894	5.16614	5.09735	4.94803	4.4994	5.6178	5.72811	4.79865	5.3275	4.66659	4.46786	5.92815	6.10175	5.48937	6.00598	4.66056	4.74071	4.77538	4.53292	4.85266	5.34863	4.63996	5.01068	5.28894	5.34267	5.42838	5.77656	5.6334	4.70067	5.42201	5.05957	5.17203	4.58731
MICB	6.51799	6.5744	6.42246	6.20148	6.23208	5.6929	6.94203	5.63132	6.50125	6.07825	6.3477	5.95071	5.92938	6.38436	6.07185	6.58228	6.40147	6.33394	6.6408	6.82171	5.63821	6.0016	5.91573	5.53228	6.31773	5.99539	5.81392	5.98693	6.21844	6.48602	6.71737	5.81642	6.19245	5.92434	6.22417	5.66925	5.7977	5.81469	5.88702	6.04563	5.54382	5.94243	5.97152	5.67779	5.19804	6.37453	6.42364	6.36024	5.48092
POLE2	6.13026	6.07907	6.48508	6.35785	6.39077	6.39779	5.98428	6.72543	6.37565	6.0512	6.4388	6.84037	6.97645	5.43107	5.95824	5.52476	5.62193	5.51641	6.15185	6.23454	6.81929	6.17552	6.17374	6.60414	6.24554	6.5092	6.57111	5.97956	5.5275	6.12401	6.15068	6.78467	6.1887	6.28284	6.35109	6.58155	5.64993	7.58218	6.59926	6.13678	6.58122	6.54384	6.28821	6.04231	6.68657	5.72458	6.09447	6.00537	6.59227
VNN2	5.77787	6.198	5.00712	5.76866	5.39261	4.88874	6.56818	5.34416	6.33361	4.6099	5.41639	4.60426	4.84312	5.98673	5.11261	5.34043	5.64465	5.04267	6.37994	6.32065	5.35117	5.71238	5.78362	4.5765	5.8954	4.82357	4.49194	5.85141	5.68333	6.1042	6.28255	4.91517	5.27593	4.83681	4.40672	4.74422	6.66129	5.04171	5.43072	6.02026	5.52197	5.56704	6.28558	5.36597	5.0975	6.04787	6.18224	6.21426	5.25815
TDO2	3.98905	4.37678	3.8612	4.0834	4.63575	3.69047	4.56346	3.6177	4.65465	4.17763	4.72614	4.032	3.59757	4.39149	3.93587	4.28351	3.96171	3.45428	4.88985	4.62666	3.97507	4.65137	4.50278	3.81203	4.10102	4.20714	3.44586	5.05142	4.37132	5.14441	4.88744	3.97189	4.11077	4.31071	3.43253	3.55979	4.52876	3.54851	3.98547	4.36526	4.27937	4.26489	4.70606	4.40653	3.92146	4.39207	4.8212	4.52871	3.69362
BATF	6.7271	6.65203	6.25866	6.61345	6.45559	6.22481	6.67636	6.06587	6.08402	6.29732	6.59647	6.00979	6.20683	6.74883	6.82532	6.9184	6.77154	6.81826	6.82206	6.80131	5.79328	6.30117	6.28044	6.12436	7.07582	6.5465	6.3257	6.3268	6.65922	6.96019	6.82015	6.33901	6.45156	6.173	6.23225	6.24763	6.75332	5.97881	6.40879	6.23	6.24687	6.11158	6.4249	6.26779	6.06468	6.50832	6.758	6.4532	6.08761
AADAC	5.04709	5.02186	5.71013	4.51434	4.42978	7.48466	4.91091	7.28842	5.26169	6.12217	5.15988	5.78717	7.78053	5.33914	5.78243	6.20116	5.69209	7.01522	5.1268	4.82492	7.99801	6.31787	5.58691	7.15857	5.73152	5.24351	6.56395	4.86206	5.27502	4.96407	5.67776	6.67427	5.20776	5.66416	5.69395	7.48518	6.1771	8.01459	5.12905	4.93516	6.42956	6.27513	5.29386	7.1829	8.43277	4.96453	4.86548	4.33432	5.05444
ADAM28	5.39844	6.29438	5.24893	6.19228	5.63514	4.73788	6.6332	4.87244	6.49583	6.19124	6.47547	5.62227	5.69588	6.19965	6.08376	6.22217	6.25089	6.00672	6.43319	6.65099	4.62289	6.59272	6.43622	5.16153	5.89539	6.23945	5.01315	6.85295	6.25476	7.21509	6.60912	5.74556	6.24186	5.98014	4.97423	5.57459	5.65374	4.7397	6.48956	6.55758	5.65301	6.02506	6.26834	5.5852	4.99766	6.80663	6.6356	6.57516	6.42832
SOCS6	6.16668	5.99869	6.73637	6.42318	6.23543	7.17062	5.67108	7.20889	5.77979	6.69278	6.73478	6.75349	7.12241	5.76372	6.41724	6.35107	6.55964	6.37846	6.62803	6.47655	7.58839	6.60815	6.38765	6.76812	6.25314	6.30521	7.22789	5.49143	4.89916	5.55627	6.09057	6.62229	6.30395	6.40123	6.84032	6.8501	5.6332	7.64378	6.45218	6.25034	6.2464	6.45139	6.05431	6.27711	6.98667	6.11149	5.87634	5.87597	6.60046
NMU	9.2534	8.88167	10.2244	9.84243	10.0364	10.0135	8.94133	10.2277	9.22987	9.88602	9.70918	10.3022	9.9576	8.92014	9.90142	9.39314	9.8203	9.63852	10.176	10.2078	10.5521	9.35642	9.21989	10.4498	10.0601	10.2996	11.005	9.11092	8.82334	9.72989	9.72483	9.60036	10.3168	10.2098	10.5198	10.6285	9.80939	10.5007	10.1591	9.51669	9.46975	9.63631	9.01634	9.34496	10.0046	10.0267	9.89767	9.86054	10.3015
MERTK	5.24014	5.75178	4.69407	5.03608	4.66029	4.17205	5.18955	4.32283	5.24211	4.5153	5.11114	4.47086	4.4083	4.9787	4.67527	5.25611	4.91672	5.0481	5.09684	5.28486	4.43136	5.0297	5.21249	4.59697	5.56457	5.081	4.74405	5.30437	5.2217	5.18924	5.12983	4.45959	4.87286	4.93912	4.47524	4.85667	4.44472	4.27604	4.79911	5.01722	4.88091	4.73531	5.16811	4.61948	4.27529	4.85618	4.73314	5.13845	4.44872
DSC3	9.6296	8.28515	9.99821	9.79716	9.80462	10.3386	9.03836	10.4349	9.71175	10.292	9.99757	10.5733	10.7641	9.03436	9.96127	9.62829	9.74641	9.93673	9.77397	9.3923	10.5289	10.0227	9.84968	10.6023	9.66294	10.1069	10.3693	8.9425	8.52936	9.37777	9.70912	10.0678	9.45261	9.77908	10.285	10.4572	9.54341	10.7419	9.36983	9.22072	10.1438	10.1023	8.8874	9.86018	10.522	9.13744	9.37173	8.89217	10.1387
RAB33A	3.99256	4.662	4.05404	3.94677	4.15188	3.55131	3.79163	3.79602	4.15983	3.60191	3.63855	3.49883	3.93352	3.99355	4.10183	4.23161	4.21631	4.01012	3.96101	4.23322	3.81221	4.97704	4.81456	4.18567	3.85049	3.74833	3.82291	4.09165	4.19773	3.73103	4.48547	4.0284	3.94755	3.85891	3.71425	3.73341	3.82076	3.60779	4.08682	4.08962	4.14147	4.26856	4.05294	4.11857	4.00691	4.20526	4.13454	4.44518	3.78476
SELP	8.25964	8.30318	7.91148	8.02332	8.03832	7.38326	8.37882	7.14868	8.28275	8.56035	8.50687	7.73405	7.60374	8.28922	8.01035	8.25097	8.05465	7.65286	8.04783	8.13856	7.29853	8.05608	8.62116	7.19965	8.08222	7.76696	7.31079	8.66138	8.35288	8.69892	8.24097	7.86178	8.25759	8.06056	7.0092	7.30797	7.85137	7.58421	8.05059	8.10734	7.95477	7.8831	8.15227	7.91132	7.327	7.96947	8.11659	8.04897	7.66991
CTH	4.45816	5.88394	3.79682	4.55214	3.80647	3.82402	5.09647	3.79345	4.74707	3.51659	4.11536	3.70586	4.05884	3.96863	3.90585	4.52133	4.01156	3.99872	3.90218	3.89885	3.82151	5.05922	5.15454	3.86316	3.95886	3.85498	3.57182	4.98747	4.66324	4.67546	4.95286	3.58344	3.77832	3.96811	3.65415	3.82852	3.84983	3.8049	3.97985	4.26992	4.23886	4.2588	5.02198	4.68919	3.53334	4.3362	4.17751	4.56205	3.74625
AMPD1	6.19548	6.72146	4.96293	5.03955	4.52669	4.67676	6.34498	4.52036	5.76983	4.42037	5.41973	4.9053	4.65545	5.23667	4.90182	5.38706	5.33689	5.34216	4.79148	5.53309	4.92577	6.2964	5.83439	5.66253	5.66884	4.80096	4.59022	6.25807	6.84825	6.20105	7.11019	4.78969	5.18464	5.18061	4.49923	4.92448	5.21053	4.17356	5.3648	5.73679	5.67051	5.41348	6.10372	5.69867	4.41474	5.91178	5.37079	5.78359	4.72097
CHP2	5.32035	5.22155	5.57341	4.62867	4.62256	4.99721	5.38973	4.93334	5.14238	4.98236	4.82567	6.26401	5.72504	4.92192	4.88563	4.81014	4.97823	4.83189	4.83722	4.70442	7.2317	5.31397	5.00895	6.05345	5.09822	4.60693	5.73103	4.7731	5.16349	4.83158	4.68789	5.22701	4.67	5.42407	4.98103	5.36138	5.59853	5.61411	5.02496	5.35345	5.03429	4.92692	4.92637	5.11473	6.28425	4.77138	5.00112	5.13733	5.4397
CD27	8.72394	9.26269	7.09432	8.36443	6.7924	5.03404	8.90279	6.12889	8.62111	6.66129	8.0571	6.74951	6.04853	8.42789	7.94601	9.21898	8.50929	8.57014	8.13112	8.94819	5.90862	9.1815	9.18886	6.37834	8.99979	7.61026	6.04014	8.92581	9.54635	8.38199	9.21583	6.26438	7.51459	7.50313	6.41486	7.43323	7.89481	5.99628	7.94557	8.53999	8.45212	8.51435	9.38567	8.94485	6.51275	8.71759	7.74216	8.18428	5.81466
CD180	6.13897	7.03429	5.69405	6.39754	5.67267	5.15028	6.88995	5.52081	6.45523	5.11874	5.80646	4.97045	5.22592	6.23522	5.83437	7.07513	6.61712	5.90107	5.74782	5.95714	5.49586	5.96686	6.61959	5.3519	5.88499	4.97284	4.99654	7.03006	6.96487	6.34318	6.56409	5.36723	5.63077	5.69107	5.36876	5.64187	6.04612	5.5015	5.95862	6.01891	5.90743	6.23096	6.2316	6.07659	5.19041	5.92071	5.86563	5.89996	5.29105
VAV1	6.04673	6.55961	6.09059	6.09882	5.81551	5.74362	6.4909	5.86613	6.50289	5.43304	5.78956	5.7192	5.74924	6.28713	6.12649	6.40426	6.02398	6.03462	6.1308	6.61645	5.1006	5.92362	6.34984	4.98224	6.25948	5.95177	5.20948	6.2587	6.38679	6.20219	6.51507	5.89313	6.06838	5.68947	5.37524	5.52351	6.32825	5.20396	6.01368	6.13563	5.8566	5.86903	6.10989	5.69445	5.62027	5.73808	6.50084	6.0802	5.33423
LY6D	11.4191	10.217	12.1256	11.9646	11.6432	12.0125	11.2813	12.2058	12.2235	12.1895	12.0256	12.2277	12.4933	11.1724	11.8825	11.6382	12.0652	11.9517	11.3883	10.8993	11.8419	11.6865	11.8367	12.1647	11.3705	12.4116	12.197	11.086	10.952	11.9601	11.9022	11.897	11.9844	11.7361	12.1526	12.1041	11.9981	12.7201	11.7061	11.09	11.9095	11.861	10.7156	11.3044	12.0501	10.8058	11.8034	10.5712	11.9528
IL18	7.87219	6.7322	8.73744	7.72466	8.61348	9.12214	7.61088	9.27939	7.62443	8.21501	8.46518	8.90452	8.5373	7.4585	8.11093	7.50319	7.80315	7.83045	8.2966	8.24729	9.82772	8.50571	8.00545	8.70658	7.635	7.42147	9.23273	7.98635	7.8795	8.01068	8.24362	8.45989	8.35751	8.98297	8.91674	8.83086	8.52673	8.60582	8.68364	8.82543	7.70128	7.74345	8.14061	8.53581	9.09911	8.51119	8.50936	8.73963	9.24461
MAP4K1	6.41965	6.5221	6.35576	6.27615	5.99366	5.61869	6.41791	6.09819	6.54661	5.85236	6.17901	5.70512	5.93278	6.56049	6.59605	6.38604	6.31882	6.32663	7.17681	7.45464	5.92686	6.26345	6.32722	5.65257	6.73868	6.22584	5.70818	6.3124	6.53673	6.39729	6.53851	5.88693	6.49599	6.33261	5.80448	5.78061	6.52268	5.47359	6.21996	6.09501	6.12523	5.98828	6.17557	6.11679	5.94001	6.13315	6.81377	6.56131	5.66347
KNTC1	6.45455	7.66005	6.772	6.69812	6.29111	6.49945	7.6634	6.34433	7.31599	6.46035	6.84907	6.64681	6.81413	6.71722	6.6592	7.28135	6.51938	6.61897	6.49603	6.89886	6.86133	6.43342	6.78022	6.18761	6.95234	6.56784	6.46625	7.4794	6.92339	6.78443	7.19979	5.97253	6.18747	6.62415	6.24552	6.62685	6.15596	7.11224	6.54931	6.70714	6.55525	6.70456	6.79056	6.50502	6.47111	6.8882	6.5347	6.9311	6.11938
CXCL6	7.42339	9.04594	7.60234	9.98849	8.76787	6.28725	10.0491	6.04846	9.78216	9.55561	9.87584	8.64664	7.69519	8.64781	7.858	7.96884	8.81562	7.2506	8.33387	7.76364	5.07187	8.7166	8.44084	6.13772	7.84017	7.60906	4.34593	8.85693	7.39821	9.08422	7.69456	7.7961	8.44037	7.14345	3.49633	6.82967	7.36362	3.90488	9.26457	9.239	7.65309	8.28193	8.86081	5.82735	5.65269	9.39327	9.37542	9.10435	9.05721
PIK3CG	4.75728	5.97685	4.29691	4.70361	4.1666	3.87836	5.31023	4.04846	4.94791	4.04843	4.53422	4.21203	4.4528	4.5719	4.42614	4.98801	4.57892	4.51649	4.59278	4.94535	3.93969	5.15043	5.15787	4.21616	4.86941	4.21143	3.84886	5.00045	4.85337	4.75154	5.7844	4.31131	4.56487	4.43813	4.12505	4.20545	4.84662	3.8635	4.54614	4.6215	4.73091	4.68806	4.91661	4.67951	4.40804	5.17498	4.92431	5.08296	4.18871
BDNF	4.77365	4.35631	5.09688	4.17427	4.5372	5.12906	4.37507	5.16941	4.32688	4.82576	4.33702	5.55793	5.48435	4.5035	4.79052	4.6143	4.50339	4.8828	4.50264	4.29124	5.74125	4.94383	4.77883	5.43209	4.39934	4.61385	5.35806	4.53186	4.32238	4.16652	4.19564	5.08056	4.54391	4.71691	5.41465	4.62113	4.41971	4.68674	4.35032	4.34387	5.23615	5.04634	4.43795	4.73641	5.11565	4.12599	4.51392	4.43084	4.93952
ANK3	5.73371	5.40232	5.90165	5.77982	5.7893	6.02594	5.39633	6.08883	5.32844	5.65488	5.49862	5.89863	6.13858	5.47772	5.87517	5.48932	5.59136	5.74066	5.91323	5.85084	6.43075	5.55964	5.59446	5.98698	5.48346	5.73705	6.31991	5.47145	5.43624	5.52515	5.61263	6.34094	5.7369	5.92502	6.0787	6.0005	5.75995	6.21474	5.69987	5.66329	5.76418	5.77906	5.37561	5.85616	6.00251	6.08195	5.97657	5.88976	6.07008
CD19	6.94356	7.62854	6.28178	6.39155	6.16635	5.47501	7.54894	5.91015	7.31965	5.81514	6.45856	5.30193	5.6364	7.0933	6.61701	7.26421	7.02719	6.87641	7.08419	7.75401	6.33352	7.16529	7.01076	5.19476	6.78985	5.49496	5.06205	6.7518	7.51161	7.32339	8.03101	6.2153	5.8859	6.76207	5.77181	5.8628	7.1223	4.6913	6.36894	6.49604	6.67805	6.86667	7.21888	7.06913	6.09705	7.13131	7.07883	7.46615	5.45191
TIAM1	7.83007	7.53862	8.11396	8.72255	8.74883	8.73979	7.62066	9.07093	8.23671	8.55339	8.30503	8.29599	8.59637	7.77459	8.1494	7.67723	8.15091	7.85588	8.02712	7.78558	8.33263	7.74413	7.63133	8.18528	8.24189	8.48172	8.66248	7.50612	7.42782	8.02203	7.88774	7.93565	7.94618	7.88096	8.37265	8.14959	7.53376	8.28405	8.1538	7.65245	8.00417	7.97959	7.18588	7.4158	8.03588	7.62751	7.53529	7.47797	7.73444
SERPINB7	5.99572	5.57149	5.98621	6.4759	5.52095	6.43596	5.57913	6.41816	6.18148	5.35245	5.10941	7.19389	6.18555	5.33441	5.50963	5.57973	5.94433	5.44431	5.25663	4.97186	7.68804	6.45488	6.52188	6.8644	5.30701	5.26283	5.35299	5.40169	5.2048	4.9992	5.24511	7.10349	5.72017	6.08381	5.54712	7.0072	5.84759	7.37453	6.09653	5.75881	7.24018	7.02239	5.44086	5.74877	7.02213	4.98027	5.08069	5.51445	5.13895
F2RL1	7.19796	7.15017	7.3348	7.73631	8.07006	8.21207	6.92921	8.50781	7.37348	7.91542	7.92628	7.17162	7.84953	6.67978	7.15892	6.92628	7.34546	7.29395	7.33157	7.3281	8.24881	7.58432	7.31945	7.87467	7.56006	8.12237	8.3042	7.21438	6.5709	6.6528	7.05835	7.95918	7.46222	7.96776	7.71692	7.98327	7.17024	8.47964	7.67244	7.70547	7.54153	7.50627	7.41141	7.61181	8.49315	7.09436	6.78271	7.31566	8.05587
CDX1	6.61818	7.1066	5.85642	6.15319	6.49737	6.27356	6.80208	6.2478	7.12814	6.42055	6.37788	6.23438	5.80469	6.88688	6.25099	6.90296	6.57684	6.63448	6.14101	6.33103	5.99175	6.69849	6.63975	6.41244	6.69493	6.5644	6.25846	6.84774	6.76411	6.61178	6.52106	6.18963	6.15814	6.2118	6.16183	6.16736	6.15716	5.92292	6.21708	6.44039	6.58259	6.51172	6.74481	6.75032	5.82663	5.99029	5.59574	6.61385	6.25125
WNT2B	6.03452	5.56422	5.93504	5.62315	5.56519	6.39982	5.15934	6.33021	5.08259	5.38602	5.14582	6.02548	6.04157	5.16691	5.67661	5.19967	5.17483	5.5932	6.06833	6.19212	6.53137	5.88443	5.62638	6.47002	5.45373	5.32564	6.01243	5.30971	5.40899	5.56748	5.43142	5.97241	5.88228	5.89057	5.92121	5.78165	5.72094	6.0908	5.26464	5.31898	5.46121	5.73945	5.08588	5.658	5.68878	5.75126	5.47293	5.61222	5.64468
PLXNC1	5.75668	6.88361	5.34434	5.76926	5.11806	4.97942	6.51206	5.06302	5.81474	5.03065	5.66782	5.18956	5.71375	5.64841	5.76498	5.60775	5.28267	5.4795	5.77374	5.98297	4.90564	5.85995	6.12479	5.43765	5.92464	5.08016	4.75498	5.93569	5.59328	5.85238	6.17788	5.44369	5.97258	5.75015	5.31431	5.35936	5.36461	5.1577	5.50193	5.68057	5.8357	5.55755	5.65476	5.56391	5.18453	5.94653	5.70725	5.98962	5.32587
KIAA0125	7.6844	8.42885	6.13401	7.16225	5.89734	5.46493	8.94135	5.6005	8.53067	6.51242	7.31836	6.3189	5.84277	7.2843	6.81457	7.69142	7.35188	7.26126	7.14157	8.16548	5.43008	7.67836	7.69067	5.56095	8.33274	6.6346	5.92704	7.93039	8.21939	7.43314	8.1425	5.76705	6.64401	6.60982	5.9044	6.19836	6.80377	5.32527	6.51189	6.90281	7.043	6.88234	7.67795	7.54082	5.89614	7.94433	6.86695	7.95111	5.59118
CYP24A1	6.62303	7.59628	6.18777	6.92481	7.15655	5.53357	6.99509	5.12977	7.00364	7.04892	7.78031	7.05287	6.12776	6.54097	7.38045	8.33618	7.54055	6.44691	8.09244	7.55974	5.14386	6.81117	6.3612	5.05603	7.50671	7.1876	5.39114	8.32706	7.06089	8.36173	7.31742	7.16556	7.04717	6.79182	5.07038	6.11871	5.6919	5.94562	6.48836	7.05524	6.41698	7.08141	7.59289	6.17682	5.59163	7.72666	7.58111	7.00225	6.83827
AIM2	7.20616	7.92093	7.4516	7.01895	6.3876	5.12467	6.63708	5.64953	6.38292	6.6217	6.94023	5.89793	6.76707	7.61643	7.13904	7.42806	7.30646	7.00241	7.38853	7.46059	5.99908	7.11528	7.31803	6.36378	6.69912	6.27506	4.89588	7.52654	7.60875	7.22733	8.06591	7.13659	7.2803	6.21664	5.71787	6.23057	7.14785	6.1451	6.97186	6.97081	6.16245	6.17483	7.06469	6.20325	6.30563	7.49409	7.81946	7.52868	6.78537
RAB30	6.14632	7.273	5.64192	5.91962	5.06541	5.2594	6.70486	5.19067	6.24828	5.43763	5.97497	5.54107	5.5042	5.7968	5.96638	6.40611	5.82741	5.86406	5.91971	6.40733	5.29332	6.94239	6.52798	5.28235	6.39511	5.68874	5.15727	6.58718	6.75211	6.26606	7.18146	5.45776	5.71448	5.97487	5.0751	5.53221	5.68418	5.24295	6.06242	6.28115	6.12291	6.22807	6.58948	6.51909	5.48302	6.72431	5.88645	6.82197	5.20679
PTP4A3	7.07713	7.45378	6.24382	7.11754	6.63142	5.93515	7.16996	5.84313	7.45032	6.95352	7.17473	6.30893	6.21766	7.40434	6.62009	7.83183	7.61753	7.48047	6.8712	6.61818	5.21242	6.09518	6.92768	5.38476	7.44488	6.76603	6.1822	7.88109	8.23995	7.49785	7.57689	5.64517	6.49926	5.93896	5.81002	7.04302	7.37337	5.9619	6.4748	6.4804	7.19897	7.33095	7.38292	6.44844	5.72589	6.88972	7.05422	6.54159	5.77162
LY96	9.0385	9.89187	8.39095	9.23231	9.12674	8.68666	9.68715	8.74959	9.13386	8.02269	8.94828	8.15823	7.63308	8.43819	8.68577	9.19044	8.65137	8.10844	8.931	9.27228	6.21931	9.05566	9.21219	7.18181	9.21895	8.60299	8.60601	9.55053	9.47457	9.51391	10.012	7.79859	8.67666	8.58371	8.01767	8.0093	8.48638	7.32817	9.17001	9.11625	8.53022	8.80123	9.34147	8.93265	8.01714	8.9414	8.89204	8.90653	8.2083
OVOL1	7.88283	6.99128	8.31492	7.73243	8.0244	8.05679	6.95979	8.12969	7.49967	7.94648	7.93529	7.75154	7.69397	7.52972	7.90803	7.23363	7.95969	7.82773	7.88377	7.71629	8.28546	7.43326	7.35968	7.87944	7.68195	8.43861	8.4986	7.16986	7.1078	8.04594	8.13568	8.1739	7.80432	7.90758	8.03435	8.03221	7.43233	8.37054	7.18246	7.19221	7.68423	7.6625	7.05609	7.71297	8.15433	7.33873	7.44011	7.19266	8.19713
ENDOU	9.10371	7.45656	9.37236	9.00071	9.19105	9.94225	8.45872	9.96331	9.01286	9.35086	8.9316	9.61626	10.4947	9.02305	9.17376	9.03365	9.77751	9.44854	8.90787	8.74136	10.3595	9.4178	9.13741	9.57784	7.88937	8.59407	10.2599	6.94588	7.49709	8.45388	8.83044	9.25267	8.57697	8.92757	9.41446	9.35676	8.45613	9.71833	9.76815	9.02623	9.5707	9.58578	7.21508	8.43569	9.51987	8.14035	8.28814	8.01798	9.14703
TNFRSF17	8.6764	10.5854	5.84232	7.86725	5.29761	4.28553	9.5258	4.6835	9.12266	5.62506	7.50977	5.81626	4.72657	7.66161	7.31512	8.91835	7.94748	8.13135	7.2339	8.44065	4.17813	9.13489	9.26274	4.82818	7.82972	5.71106	4.40998	9.3415	9.21637	8.42375	9.537	5.15608	6.75083	6.69836	5.03408	6.38245	7.49256	4.48662	7.36486	8.40221	8.84158	8.91483	9.59695	9.36219	6.08947	8.72628	7.36694	8.29681	4.27667
DSG1	11.4006	10.401	11.0981	10.4309	10.2574	11.9363	10.1094	12.3361	10.4966	11.5403	11.0031	12.2498	12.496	10.3625	11.4649	10.6773	10.5571	11.252	10.8712	10.3675	12.2803	11.7269	11.5028	12.3045	10.6681	10.9344	12.0998	9.979	9.89506	10.4067	11.0812	12.0673	10.9829	11.1856	12.2233	12.0879	11.1273	12.0559	10.8001	10.7781	12.0781	11.8131	8.97389	11.5609	11.9774	10.6712	10.4232	10.0345	11.791
GLRX	8.93754	10.0551	8.30133	8.56333	8.04899	7.79115	9.57104	7.79261	9.14203	7.99883	8.80104	8.78684	8.81332	8.44164	8.45223	9.60328	8.73411	8.74602	8.51937	8.91733	9.32647	9.43475	9.74443	8.55325	9.26408	8.39355	8.9545	9.42918	9.12159	9.14837	9.85555	8.25809	7.94238	7.80896	7.72305	8.62969	8.13597	7.88443	8.47188	8.66362	9.26623	9.19197	9.14378	8.96016	8.90161	8.86136	8.09642	8.67145	7.80126
PDK1	7.15381	8.64422	6.00292	7.02074	6.02549	5.95965	8.25004	6.0666	7.81311	6.3576	6.88564	6.19656	6.32794	6.77747	6.9102	7.96809	7.34754	7.28967	6.91108	7.22577	6.76729	7.61693	7.8297	6.31524	7.6331	6.96692	6.90446	8.0199	7.53857	7.17013	7.89455	6.08198	6.40947	6.35942	6.57286	7.29567	7.2306	6.93241	7.58392	7.87219	7.69295	7.66179	8.15815	8.31107	6.6502	7.42713	6.42428	7.38256	5.93503
PTPN6	6.7402	6.35285	7.06002	7.00832	6.84898	6.59585	6.82786	6.29955	7.02335	7.18039	7.18794	7.13355	6.81869	7.46811	7.9353	7.19182	7.17648	7.24121	8.14958	8.23604	6.46524	6.69116	6.8317	6.61142	7.77399	7.06252	6.99368	6.96192	7.18271	7.35088	7.8016	6.17233	7.23419	7.05995	6.93634	7.18825	7.80753	6.93926	6.87316	6.833	6.29128	6.4605	6.71521	6.40702	6.42085	7.26948	7.83823	7.11736	6.8062
IL7	5.03234	4.7686	5.68771	6.17602	5.80764	6.13221	4.78883	6.28847	4.8837	5.03218	5.41645	6.20127	5.60838	4.61137	5.92387	4.76285	4.6831	4.68241	5.52237	5.74525	5.3211	4.89853	4.87887	5.01059	5.02668	5.06856	5.49663	4.80288	4.34502	4.87651	5.31039	4.83435	5.66317	5.10308	6.17044	5.36715	5.19688	6.11486	5.35235	4.99325	5.61131	5.97752	4.69802	5.97048	6.15272	5.91453	6.31626	5.87346	6.54132
XK	5.96442	5.44931	6.51145	5.98348	6.16155	6.90484	4.75286	6.52801	5.53676	5.98395	6.10192	6.2374	6.13462	4.57209	5.35828	5.04474	5.66333	5.09565	5.4274	5.34761	6.84258	5.85083	5.43947	6.39411	4.54124	4.99227	6.27314	5.01399	5.0867	5.56061	5.62914	6.28442	5.93393	5.39564	6.32158	5.93241	5.40161	6.6068	5.91445	5.32456	5.67066	5.65345	4.7537	5.09327	6.17443	5.9572	6.04102	5.42762	6.35101
WISP1	5.96794	6.61477	6.01538	6.28621	5.49078	4.91041	6.51913	5.27253	6.16565	5.37893	5.73177	5.15274	5.74122	5.93258	5.87095	5.9601	5.92896	6.03413	5.93786	5.95437	4.47114	4.96387	5.80875	5.63643	6.01319	5.70457	5.10559	6.50086	5.58197	5.87887	5.72257	5.99169	6.14327	5.7042	5.2547	4.87039	5.30816	5.4371	5.47769	5.59135	5.80242	5.79103	5.6495	5.40558	5.41875	5.93677	5.62995	6.14637	5.04786
ZNF430	6.29003	6.37659	6.6368	6.06571	6.00994	6.74143	5.91537	6.6704	5.89011	6.17553	6.19756	6.80674	6.94677	5.68126	5.83374	5.82439	6.01442	6.1884	5.87228	6.10755	7.33371	6.3871	6.05424	6.46434	5.53616	5.52107	6.70446	6.16404	5.86585	5.80766	6.32514	6.94975	5.93196	6.30159	6.60313	6.51837	6.44468	6.88795	6.08478	6.33756	6.298	6.46629	5.90526	6.43934	6.85325	6.67486	6.5628	6.3072	6.57475
SLK	9.31066	8.61385	9.62054	9.06824	9.24146	9.7007	8.5673	9.51592	9.06644	9.37247	9.27152	9.61257	9.99408	8.62834	9.31033	9.04607	9.18026	9.12819	9.50893	9.33684	10.175	8.71639	8.51012	9.33831	8.81752	9.18233	9.71608	8.47411	7.91307	8.64484	8.83653	9.28818	9.24584	9.25302	9.74405	9.21908	8.80475	9.72582	9.19386	8.87717	8.86177	8.9476	8.10939	8.83105	9.35071	9.1532	9.02113	8.77966	9.41308
GNG7	6.03604	6.23493	5.34781	5.53474	5.11499	4.72924	6.02803	4.86227	5.94998	5.17795	5.2875	5.2524	4.87519	5.91333	5.73387	6.06427	5.83839	5.92136	5.77707	6.05966	4.83789	5.90726	5.78716	4.9594	6.01545	5.34452	4.94666	5.6663	6.07215	5.94707	6.39585	4.95456	5.53442	5.34781	4.86349	5.15246	5.79376	5.04154	5.31934	5.41938	5.74281	5.56556	5.64538	5.65845	5.30756	5.7507	5.58789	5.92195	5.21727
CCR2	5.2164	5.97138	4.98849	4.54753	4.4657	4.2391	6.07351	4.07198	5.33519	4.27362	4.9805	4.29641	4.76031	4.73255	4.66344	4.98017	4.52895	4.81764	4.59085	4.90989	4.4699	5.20273	5.08413	4.83642	5.60515	4.32439	4.05103	5.21556	5.17744	4.67958	5.30224	4.91926	4.8453	5.04073	4.46872	4.24733	4.85616	4.1608	5.27935	5.2626	5.07901	5.03561	5.07567	4.61717	4.5707	4.89822	4.71579	5.24087	3.97024
PLAGL1	8.21786	7.76018	8.52028	8.07099	7.83275	8.24067	7.3516	8.37831	7.55174	8.04415	8.0378	8.3849	8.04675	6.8953	7.72515	7.38891	7.5208	7.47033	7.66112	7.82459	8.60068	7.37742	7.60957	8.18086	7.45891	7.69614	8.14063	7.21196	7.13322	6.59409	6.87881	7.76929	8.22555	8.00724	8.01429	8.08981	7.82602	8.57088	8.06669	7.78168	7.52415	7.55548	6.63095	7.40111	7.88822	7.82347	7.75991	8.06657	8.26846
CSRP2	9.76534	8.73267	9.99683	9.01364	8.92995	9.67307	8.69144	9.65765	9.07013	9.73832	9.52928	9.42751	9.7698	8.62477	9.59148	9.04745	9.02066	9.52733	9.50064	8.69217	10.5347	9.47996	9.34095	10.8864	9.63243	9.61839	9.86807	8.44071	8.28707	9.48208	9.56659	10.9044	9.58961	9.63978	10.1799	10.1832	9.48857	10.4942	8.40536	8.43643	9.03759	9.1654	7.62723	8.78955	8.4831	9.0391	9.03761	8.90252	9.35981
SLC16A7	5.60315	5.33532	5.64181	6.34378	5.74901	5.96788	5.64687	6.53284	5.98643	5.56145	5.82164	5.90498	5.67121	4.83897	6.11237	5.37633	5.32616	4.98225	5.28519	5.20684	6.62034	5.79674	6.10994	6.74596	5.37548	5.98992	6.39793	5.82352	5.22793	5.06622	5.6131	5.84974	5.90588	5.81687	6.26939	6.83531	5.83171	6.78782	5.94775	5.61086	6.25647	6.40309	5.31519	6.01636	6.54694	5.58037	5.70168	5.71353	6.18624
ERN1	6.44725	7.50675	6.15366	6.92132	6.59639	6.36469	6.7391	6.48146	6.57453	6.25423	6.30664	6.03601	6.08916	6.2938	6.22145	6.59218	6.50604	6.4475	6.02611	6.68986	6.04101	7.01383	6.83052	5.94741	6.30617	6.1483	6.30531	6.89608	6.8138	6.84645	6.90971	6.00954	6.10974	6.14723	5.96045	6.01531	6.07218	6.10346	5.87043	6.28678	6.48119	6.42089	6.70833	6.64216	5.91713	6.48765	6.16612	6.57028	6.13524
LILRB1	6.86332	6.92891	6.53167	6.70917	6.55591	6.44318	6.94429	6.15361	6.89998	6.61062	6.73104	6.48421	6.40793	6.98466	6.82736	6.93595	6.86776	6.95065	6.92069	6.9695	6.07048	6.70376	6.97206	6.73102	7.10767	6.74875	6.35418	7.0725	7.00273	7.46992	7.19867	6.57292	6.80346	6.78477	6.57627	6.51691	6.77853	6.00913	6.77412	6.89882	6.66892	6.5126	6.80414	6.65362	6.51387	6.58847	6.85388	6.52229	6.29207
ICAM4	4.4993	4.75204	4.26796	4.00306	3.70768	3.91866	4.18833	4.01093	4.23995	3.71172	3.95475	3.77874	3.84078	4.18162	3.80565	4.09642	4.07615	4.12118	3.77854	3.96221	3.90242	4.29319	4.14039	3.96707	3.81092	3.36098	3.67191	4.71989	5.02242	4.44092	4.58729	3.84589	3.75001	3.64968	3.76213	3.79818	4.33159	3.51916	3.99638	4.20738	4.18442	4.2617	4.29354	4.34315	3.94284	4.36598	4.22936	4.54952	3.78669
KCNA3	5.10397	6.30559	4.32497	5.01587	4.52634	4.38924	5.39777	4.26511	4.94841	4.12665	4.61807	4.58747	4.17696	4.87349	4.82721	4.99826	4.79546	4.87994	4.56694	5.08776	4.74546	5.2158	5.3737	4.34499	5.14238	4.30913	4.35162	5.3536	5.26108	4.90356	5.21126	4.42396	4.69558	4.37695	4.2926	4.59689	4.4436	4.1999	4.70947	5.21807	5.09638	5.08539	5.51574	5.20955	4.61958	4.69207	4.29122	5.45126	4.44523
UGT2B17	4.37109	5.8232	3.3134	3.52766	3.1015	3.1798	5.55177	3.06761	4.4761	3.12869	3.25742	3.25063	3.50413	3.60442	3.7849	4.08808	3.72826	3.22545	4.02192	4.14228	3.126	4.00733	3.99461	3.71912	2.98741	3.05395	3.02334	4.48332	4.32488	5.00118	4.94992	3.52318	3.54484	3.63877	3.17932	2.97591	3.61965	3.14139	4.21261	4.09502	3.48989	3.64434	4.09798	4.08863	3.5802	4.46572	4.79671	5.06251	3.71432
DSC1	5.26328	4.41654	5.96691	4.16833	4.41127	6.57796	3.9905	6.1467	4.593	5.42523	4.95256	8.68009	11.1256	7.14609	8.39303	5.39045	5.21743	6.46235	5.90586	5.29047	11.2281	7.21511	7.1577	9.43588	8.37882	6.25128	10.124	4.7667	4.53742	5.27071	5.86662	7.86648	4.67285	6.30135	6.42866	8.62638	7.35127	7.51578	4.63261	5.23777	7.58803	7.48564	5.174	7.60877	10.1581	5.72741	5.54059	5.49241	6.67638
PLA2R1	4.4469	4.38283	4.86965	5.16205	5.01112	5.60091	4.09837	5.35475	4.3294	4.6771	4.66151	5.0319	4.89977	4.19451	4.74463	4.08126	4.26705	4.34834	4.2783	4.44639	4.76253	4.12847	4.18708	4.40526	4.36593	4.64424	5.29778	4.05272	3.92703	4.13979	4.31486	4.57155	4.49903	4.46528	5.13043	5.22488	4.60053	5.49466	4.31141	4.26982	4.41548	4.48194	3.98673	4.54659	4.59025	4.314	4.43262	4.1612	4.51876
RAC2	7.66763	7.78674	7.1972	7.89519	6.78801	6.32468	8.28611	6.41716	7.79686	6.7957	7.61573	6.2809	7.31246	8.16827	8.11314	8.15916	7.66193	8.05451	8.42084	8.72941	6.13082	7.90923	8.00517	6.83321	8.62443	7.18333	5.99526	8.04752	8.24856	7.99479	8.90077	6.66822	7.7866	7.4691	6.49528	6.9881	7.73354	6.52723	7.73417	7.83165	7.48641	7.4336	7.929	7.21073	6.81813	7.92136	8.00422	8.29103	6.37317
DEGS1	9.24097	9.11524	9.3461	9.04951	9.02764	9.95294	9.0073	9.83232	8.94488	9.70269	9.51528	10.6609	10.3466	8.50549	9.64846	8.88838	8.78778	9.88207	9.45129	9.35491	10.6537	9.90983	9.63238	10.48	9.42751	9.25366	10.9225	8.45428	8.35615	9.14987	9.68261	9.58288	9.37787	9.54061	10.4991	10.3646	9.4107	10.3073	9.03817	9.36815	9.4609	9.37398	8.44881	10.0437	10.3623	9.05118	9.16872	8.86421	9.77215
P2RY1	5.11991	5.33669	5.4172	5.81578	5.74677	6.28822	5.73334	6.79984	5.58797	6.11593	6.22873	5.28348	6.17973	5.36943	6.04393	5.18106	5.27576	5.12601	6.17884	6.21638	6.28361	5.5092	5.36146	6.35131	6.08956	6.2745	6.80495	5.20149	4.89196	5.47786	5.67301	6.0724	6.13705	6.24958	6.59276	6.04276	4.96732	6.64904	6.03196	5.29547	6.03714	5.77634	5.16976	5.53026	6.35465	5.14511	5.43528	5.46213	6.0305
PIR	6.64454	5.25123	7.12175	6.91924	7.18788	7.77415	6.05301	7.76547	6.33067	7.8674	7.66376	8.22713	7.44223	6.34827	7.36536	6.70707	6.42547	6.54099	7.45831	7.60236	8.33073	7.47748	6.52366	8.11673	7.97327	7.70603	8.95776	6.16846	6.0376	7.03187	7.50447	7.95669	7.35224	7.91205	8.05286	8.31142	7.52717	8.34744	6.85527	6.40705	6.30985	6.79377	5.98305	7.08868	8.23444	7.03225	7.06008	7.04639	7.44381
BTN3A1	7.22439	7.91936	6.96375	7.28958	6.94654	6.70692	7.8727	6.73651	7.46179	7.15823	7.31053	6.86575	7.09884	7.35048	7.52624	7.09982	7.23623	7.3448	7.57308	8.04955	6.5618	7.40031	7.05246	6.59853	7.68628	7.00122	6.6344	7.31724	7.3749	7.5382	8.06258	6.70728	7.29102	7.02193	6.73803	6.80208	6.87284	6.50504	7.19679	7.09469	7.01365	7.06482	7.11747	7.08364	6.59157	7.71845	7.31531	7.32111	6.81872
NGLY1	7.48586	8.15685	6.98768	7.0686	7.03294	6.79239	7.35422	7.13181	7.27693	6.71826	6.87206	7.01271	6.86403	6.53308	6.95686	7.15738	6.99122	6.87155	6.93605	6.86362	7.01397	7.03894	7.21354	6.89339	7.01312	6.6957	6.66859	7.37931	7.33809	7.38787	7.67705	6.99203	7.11271	6.83489	6.99096	7.11678	7.06914	6.96368	7.05309	6.85302	6.85274	7.22145	7.0724	7.16606	6.95104	7.6654	7.23506	7.25793	7.16768
ATP2A3	5.64759	6.31423	5.42376	5.88775	5.44618	5.31612	5.89603	5.19425	6.11263	5.54023	5.79377	5.32331	5.28647	6.20067	5.95553	6.06663	5.93795	5.93423	6.01401	6.08793	4.92771	6.016	5.99306	5.33968	6.66926	5.82333	5.45171	5.89516	6.40508	6.28816	6.39182	5.24984	5.77123	5.71164	5.37584	5.70967	5.82648	4.8815	5.65661	5.75473	5.74504	5.8373	6.36622	5.7576	5.22558	5.81575	5.81966	5.89652	5.04735
OGT	7.1597	8.29834	6.70636	7.48076	6.92667	7.09858	7.68909	7.09044	7.43197	7.11988	7.23263	7.02772	7.4351	7.06299	7.201	7.43376	7.17272	7.27611	7.29731	7.61206	6.58875	7.38276	7.47384	6.93431	7.50873	6.97687	6.92428	7.56065	7.0557	7.29012	7.72204	7.08705	7.15482	7.15814	6.94531	7.25098	6.61067	7.30796	7.02817	6.95693	7.28701	7.34019	7.0861	7.35764	6.98232	7.38451	6.4846	7.06586	6.76937
THEMIS2	7.66984	7.91014	6.87433	7.37397	6.32066	5.58208	7.60743	5.9481	7.41838	5.95727	6.85193	5.94755	5.66878	7.01437	6.7176	7.67873	7.45758	7.16962	7.40388	7.88962	5.14534	7.27327	7.34924	5.81254	7.71975	6.85536	5.83315	7.74662	7.88876	8.00043	8.42834	5.85865	6.84605	6.76121	5.40486	6.13833	6.79814	5.64661	6.79563	6.93598	6.885	6.99299	7.10924	6.63741	5.6776	7.27712	6.90921	7.34505	5.97807
TMPRSS11D	10.6715	10.17	11.211	11.3739	11.6524	11.8429	10.3952	12.1043	11.0893	11.6247	11.3041	11.3953	11.7246	10.4401	11.2901	10.8316	11.168	11.1044	10.922	10.8732	11.629	11.0701	10.7651	11.2917	10.8708	11.5948	11.795	10.2812	9.74293	11.062	11.1585	11.272	10.8809	10.931	11.2642	11.2471	10.02	11.3302	11.0052	10.8168	11.1251	11.1016	10.695	11.0459	11.6351	10.6169	10.439	10.497	11.2473
PDIA6	9.78959	10.5657	9.69823	9.73628	9.70018	9.50217	10.3679	9.60036	10.3084	9.90255	10.0841	9.74046	9.61824	9.30828	9.50301	10.2293	9.94844	10.0423	9.5968	9.80305	9.23521	10.0154	10.1073	9.53855	9.94933	9.91207	9.41553	10.1548	9.96706	10.1228	10.4295	9.70156	9.41272	9.39142	9.48496	9.63351	9.08167	9.85374	9.79959	9.71744	10.0075	10.1578	9.89488	9.91509	9.66001	9.75784	9.44185	9.54545	9.44951
ENTPD1	7.57923	8.4693	7.01433	7.50425	6.569	6.04833	7.97819	5.99736	7.51185	6.96903	7.58805	6.77576	6.98355	7.38136	7.15807	7.91688	7.5146	7.40763	7.24162	7.66583	5.3762	7.30745	7.74137	6.24501	7.53197	6.77116	5.8662	7.6739	7.18457	7.69402	7.66566	6.78942	7.30739	6.83999	6.68293	6.45099	6.4421	6.57584	7.22114	7.34202	7.52253	7.64591	7.74637	7.17214	6.27884	7.24843	7.05658	7.20684	6.26569
LILRB2	5.06691	5.21769	5.17201	5.26677	5.10046	4.55299	5.34739	4.59398	5.42896	4.89238	5.4059	4.90557	4.64116	4.94005	5.12709	5.36238	5.2446	5.0487	5.34033	5.33686	3.77642	4.75616	5.31944	4.24883	5.32606	4.94289	4.60013	5.3629	5.12094	5.21765	5.33446	5.02338	5.37608	4.89916	4.42865	4.89713	5.28052	4.76026	5.12763	5.12787	4.49974	4.44855	4.69987	4.38787	4.54273	4.38368	5.27112	4.69174	4.3182
LAX1	7.84377	9.49611	6.31416	7.5867	5.98184	5.57935	8.98812	5.21215	8.35837	6.575	7.95572	6.19518	5.76336	7.31493	6.95647	7.96213	7.70632	7.29955	6.90048	7.9666	5.09092	8.03904	8.55635	5.57055	8.00455	6.36044	5.76303	9.36965	9.2756	7.86795	8.85809	6.18315	7.11933	6.79777	5.32568	6.94818	8.34418	5.08061	6.77011	7.36571	7.20545	7.74698	8.14435	7.78986	5.76257	8.21957	7.27047	7.81912	5.88582
PPP2R3A	7.27283	6.90278	7.31686	7.45244	7.30333	7.89411	7.09126	7.92195	7.39086	7.37163	7.35382	7.75053	7.89109	6.59767	7.62462	6.7369	6.87066	7.04644	7.51477	7.28013	7.83806	7.69398	7.73264	7.72045	7.15914	7.67998	8.00861	7.30126	7.15916	7.17165	7.36056	7.57616	7.68181	7.72931	8.19866	7.64124	7.21961	8.07071	7.36771	7.47644	7.81367	7.60223	7.38494	7.78732	7.91113	7.52026	7.4811	7.33446	8.06928
LOC101928789	5.46379	6.47501	4.73094	4.96514	4.52104	4.33591	6.01937	3.88189	5.47758	4.51022	4.9554	4.91954	4.91165	5.47716	5.52317	5.63657	5.09044	5.20992	5.05546	6.08805	3.99627	5.64328	5.46827	4.17092	5.55882	4.48935	4.25755	5.55979	6.28214	5.23784	6.26603	4.18689	4.51715	4.60768	4.20721	4.15787	5.22238	4.07329	5.12127	5.03719	5.05314	4.90425	5.32952	5.10874	4.19039	5.6519	5.75749	5.76902	4.05986
SP140	5.46379	6.47501	4.73094	4.96514	4.52104	4.33591	6.01937	3.88189	5.47758	4.51022	4.9554	4.91954	4.91165	5.47716	5.52317	5.63657	5.09044	5.20992	5.05546	6.08805	3.99627	5.64328	5.46827	4.17092	5.55882	4.48935	4.25755	5.55979	6.28214	5.23784	6.26603	4.18689	4.51715	4.60768	4.20721	4.15787	5.22238	4.07329	5.12127	5.03719	5.05314	4.90425	5.32952	5.10874	4.19039	5.6519	5.75749	5.76902	4.05986
TGM5	7.66259	7.11451	7.83335	7.91052	7.87807	8.46561	7.11437	8.31523	7.51524	8.48231	7.73881	8.45519	8.00907	7.453	7.71041	7.53186	7.85197	7.82247	7.45125	6.97142	8.87622	7.96866	7.90586	8.67435	7.6809	7.87841	8.81544	7.07109	7.40026	7.15618	7.24009	8.13851	7.28292	7.88067	7.98987	8.49879	7.60056	8.4801	7.25814	7.08801	8.29016	8.13473	7.46337	8.10723	8.79405	6.61713	6.83547	7.61098	7.99283
MEF2C	7.27263	8.46905	6.73447	7.10651	6.25626	5.63818	7.9427	6.08763	7.28978	6.4926	6.86206	6.20333	6.51311	6.93283	7.1487	6.92939	6.43243	6.78873	7.01128	7.55076	5.55856	7.56971	7.74944	6.25851	7.36902	6.45848	5.92334	7.62364	7.1504	7.18797	7.83856	6.19364	7.06571	6.66365	6.10236	6.63471	6.64914	6.00041	7.03429	7.3723	7.24919	7.1534	7.29804	7.21513	6.06319	7.59183	6.97953	7.42982	6.16111
HCK	6.42469	6.24758	6.29068	7.1299	6.40728	6.34458	6.43182	5.61219	6.96247	6.21518	6.96529	6.16233	6.46808	7.4281	7.00602	6.94122	6.87275	6.91843	7.63047	7.40453	5.33015	6.62236	6.92778	5.57154	7.29209	6.75459	5.66681	6.85505	6.8325	7.24511	7.31069	5.76784	6.8165	6.33057	6.08046	6.39521	7.53929	6.05942	6.90603	6.98496	6.15048	6.28287	6.89721	5.69769	6.06806	6.76056	7.16042	6.5066	6.16646
IL1RL2	5.70777	5.0952	5.70535	5.76037	5.79777	6.58825	5.0404	6.32175	5.81242	6.35258	6.02053	5.78857	6.11778	5.54035	5.65442	5.58524	5.76384	6.19279	5.45781	4.98102	6.18816	5.52722	5.18565	6.36485	5.35493	6.07177	6.8551	5.16005	5.23342	5.06181	5.59102	6.26716	5.25842	5.84468	5.67538	6.26099	5.50178	6.4084	5.63368	5.24854	5.8425	5.95998	5.00962	5.58829	5.71397	5.36591	5.2016	5.38802	6.24276
CBFA2T3	5.83863	5.76761	5.34547	5.21172	5.22052	5.15899	5.57669	4.68489	5.69203	5.207	5.40493	4.89113	5.21421	5.62616	5.4546	5.84122	5.85032	5.52861	5.70469	5.90449	5.0254	5.56926	5.29597	4.94912	5.43911	4.66478	4.76095	5.79519	5.80511	5.26839	5.24318	4.56446	5.32212	5.03351	4.95111	4.97365	5.67491	4.74947	4.93273	5.57246	4.80002	5.42401	5.33984	5.4834	4.9983	5.67015	6.16633	5.82765	4.87365
ZBP1	5.52224	6.85773	4.58536	5.69407	4.91481	4.78787	6.50631	4.02865	6.20289	5.34277	5.58659	4.75127	4.56619	5.96274	5.68434	5.91476	5.62948	5.51476	5.38795	6.16387	4.21617	5.58577	5.74352	4.46014	6.5042	4.80282	4.32094	5.83059	6.37645	5.93679	6.7062	4.29329	5.47465	4.86421	4.31748	5.08017	5.44278	4.23231	5.03287	5.49087	5.12298	5.12838	6.23032	6.01656	4.40345	6.09837	5.31349	5.81243	4.47164
VOPP1	9.53782	10.2659	9.19326	8.79178	8.46278	8.21696	9.75854	8.11281	9.63733	8.67203	9.1974	8.66133	8.56415	8.85026	8.75855	9.69792	9.32408	9.44234	9.32549	9.39334	7.89442	8.95768	9.46704	7.98954	9.0479	8.63539	7.97725	9.89739	9.73781	9.35684	9.87293	8.13455	9.06244	8.39153	8.23254	8.61209	9.03116	8.28948	8.75458	8.90734	8.62684	8.98549	9.24399	8.73845	8.30207	9.1835	9.40551	8.95373	8.16091
FAM49A	5.60373	5.99342	5.57799	5.31439	4.90343	5.1017	5.58866	5.14163	5.39078	4.80282	5.11458	5.07349	5.20582	5.26115	5.01665	5.37856	5.26776	5.24632	5.44659	5.82435	5.233	5.86951	6.03686	4.98571	5.62699	4.95367	4.99674	5.81898	5.73691	5.45763	5.89476	5.05118	5.18436	5.39029	5.19486	5.17581	5.466	5.18329	5.25804	5.46858	5.30604	5.33257	5.52101	5.11277	5.25592	5.57799	5.40902	5.59757	5.03659
MAN1A1	7.4237	8.95713	6.65027	8.10877	7.06296	6.71617	8.34107	6.79817	7.91399	7.5586	7.95187	7.2499	8.1805	7.41411	7.71581	8.39427	7.50721	7.88257	7.8034	8.19608	6.63836	7.6541	7.91792	6.68268	8.24235	7.56611	6.23703	7.63128	7.09499	7.20572	8.03999	7.16101	7.2968	7.29317	6.79352	7.28449	6.26802	7.48663	7.15482	7.49875	7.97572	7.93619	7.55846	7.62154	7.04038	7.66903	6.58181	7.5858	6.53189
CYP2C18	8.16296	7.13907	8.4543	7.44927	7.37274	8.0326	6.85641	7.94204	7.82106	8.30901	7.87833	8.58913	8.77955	7.81838	8.09853	7.5544	8.20046	7.97591	7.39272	7.70897	9.1154	7.46849	7.41477	7.98222	7.00676	7.54277	8.82796	7.34143	6.97283	8.25825	8.61616	8.99525	7.87951	7.77341	8.70879	8.08258	7.4623	8.66296	7.62202	7.27937	8.43112	8.27974	7.07043	7.94735	9.2435	7.46408	7.7027	7.24714	8.87153
P2RY6	6.10575	6.69067	6.09452	6.45008	6.15772	6.10514	6.95465	6.1752	6.71878	6.01419	6.38532	5.96899	6.00544	6.28017	6.08459	6.20147	6.19784	6.33145	6.00956	6.10203	6.37017	6.44412	6.38743	6.16854	6.33642	6.33827	5.67427	6.50402	6.47377	6.47811	6.39345	6.20863	6.17649	6.04454	6.00314	5.81895	5.88964	5.67105	6.24373	6.08288	6.19494	6.12325	6.3591	5.94701	5.83855	5.64427	5.80526	6.2992	5.87657
GJA3	5.51548	5.20211	5.75192	4.94466	5.16856	5.58523	5.04833	5.44076	4.82462	5.58124	4.93593	6.16258	6.35884	5.3978	5.72506	5.28368	5.26195	5.28916	5.38279	5.17448	6.11566	5.25058	5.07825	5.79688	5.24275	5.24803	5.50554	4.76886	4.89731	4.95895	5.15388	5.74762	5.19222	5.45995	6.03457	6.00239	5.26248	6.09619	5.18844	5.0755	5.53989	5.46424	4.93056	5.25568	5.64042	4.88172	5.0327	4.83572	5.70043
PDIA4	8.27012	9.03627	8.27821	7.94821	7.87746	7.82528	8.4448	7.6315	8.73513	8.0488	8.30897	7.93736	7.69428	8.10824	8.22024	8.75529	8.48712	8.43285	8.26765	8.34512	7.20751	8.20842	8.30451	7.39337	8.62194	8.19945	7.64074	8.32255	8.69434	8.28847	8.87102	7.31289	7.67206	7.4639	7.67546	7.8405	7.48493	7.77473	7.80717	7.67661	7.77229	8.07709	8.3607	8.03744	7.53117	7.9497	7.84204	7.575	7.1791
RPN2	10.8904	11.4572	10.6459	10.6516	10.4799	10.1912	11.2325	10.2289	11.1206	10.3894	10.682	10.3737	10.2819	10.1312	10.4224	11.0279	10.7189	10.8319	10.5125	10.5813	9.9213	10.9752	11.1263	10.0443	10.9296	10.7118	10.2555	11.1964	11.1555	11.3176	11.2615	10.2079	10.4077	10.0271	10.1839	10.6087	10.3052	10.3323	10.4156	10.5205	10.5661	10.6108	10.6226	10.5163	9.90424	10.8356	10.6946	10.4145	10.4786
HLA-C	11.6568	11.7475	11.5216	11.2605	10.9088	10.6497	12.0355	10.5619	11.9668	11.3408	11.4341	11.2518	11.2384	10.9763	11.6575	11.789	11.6224	11.8324	11.9612	12.0241	11.5439	11.5744	11.5876	11.1126	11.6973	11.4875	10.9112	11.8382	11.9367	11.947	12.0601	11.1109	11.4067	11.6033	11.2086	11.4288	11.5529	10.9932	11.5579	11.5962	11.3607	11.3655	11.5948	11.5674	10.9476	11.4756	11.5236	11.7355	11.2652
LCP1	7.68889	8.96609	7.80932	8.59141	8.00233	7.82474	9.07805	7.72256	8.58556	7.94816	8.47076	7.29584	8.89347	9.07007	8.95637	8.74599	8.26864	8.80447	9.10463	9.6532	7.36768	8.67306	8.94611	7.91623	9.01142	8.112	7.15339	8.7866	8.60364	9.08676	9.74378	7.91141	8.6735	8.32173	8.00271	7.83995	8.40382	7.70073	8.72934	9.09992	8.37652	8.16995	8.832	8.02336	8.32535	8.76376	8.58239	8.64037	7.93546
BSCL2	7.92497	8.15546	7.61956	7.66401	7.40627	7.76578	7.96499	7.63179	7.99949	7.89342	7.92012	7.85821	7.4682	7.34037	8.05454	7.99266	7.88061	7.8452	8.18989	8.24183	7.71336	7.90814	7.90275	7.6943	8.2188	7.81587	7.80021	7.76621	8.28695	8.07799	8.39861	7.52924	7.98149	7.8917	7.73294	7.9235	7.67222	7.74905	7.58743	7.65194	7.80605	7.90144	7.96292	7.94522	7.61439	7.794	8.05682	7.92107	7.72575
NEU1	7.5264	8.103	7.57584	7.83437	7.4809	7.19605	7.90455	7.55282	8.06353	7.74698	7.98559	7.38447	7.02928	8.07095	8.21874	8.15734	8.00983	7.98101	8.33314	8.48551	7.01014	8.13969	8.10352	7.04717	8.60185	8.09675	7.57689	7.99455	8.30409	8.10847	8.55204	7.11734	7.79993	7.82577	7.26685	7.64174	7.60767	7.05519	7.83849	7.6443	7.88344	7.66569	7.83522	7.69575	7.36488	7.98132	7.68496	7.82733	7.327
UCP2	7.53575	7.41089	7.53273	7.91808	7.0472	6.30178	7.77644	6.49556	7.42422	7.30204	7.8724	6.91953	7.16577	8.27659	8.24626	7.91238	7.83015	7.72156	8.43739	8.7678	6.42781	7.88875	7.87864	7.58891	8.38053	7.67369	6.63005	7.68623	8.14766	7.94597	8.48824	7.21729	8.31666	8.09614	7.28331	7.7855	8.4258	6.81372	7.86244	8.01536	7.18628	7.23665	7.81462	7.19487	7.1132	7.55105	8.01557	7.9648	7.37333
CADM1	6.17272	6.68372	5.67412	5.53633	5.00434	5.57078	6.09899	5.38209	5.88522	5.53629	5.73326	5.84347	5.74686	5.44485	5.44703	6.17747	5.97931	6.28733	5.63963	5.79101	6.33683	6.40044	6.40522	6.01115	5.92773	5.35984	5.34773	6.31955	6.21348	6.0493	6.59417	5.38296	5.38157	5.67211	5.10643	5.92013	5.93472	5.88494	5.35076	5.54346	5.92785	5.8099	5.62483	6.04327	5.73677	6.0008	6.01153	5.62127	5.53056
CORO1A	7.35049	7.51009	7.3032	7.40985	6.97593	6.39169	7.80946	6.02804	7.64967	6.98819	7.43639	6.62919	7.69362	8.34237	8.24419	7.97204	7.6833	7.84563	8.90214	8.8041	6.02193	7.62278	7.40917	6.67885	8.37663	7.34639	5.85745	7.18761	7.58972	8.20417	8.99759	6.71548	7.90953	7.59876	6.68535	6.96683	7.75602	6.24372	7.56905	7.53484	6.89728	7.00695	7.23388	6.44657	6.68926	8.48149	8.68229	8.13801	6.62098
CDKN1B	9.19381	9.96463	9.14191	9.31144	9.2425	9.62147	9.5772	9.2448	9.46722	9.36084	9.71206	9.8527	9.56756	8.94134	9.53139	9.68564	9.02718	9.33509	9.57175	9.96946	9.27284	9.97102	9.76707	9.17125	9.76529	9.22913	9.79561	9.60388	9.53905	9.34108	10.1354	8.85872	9.16897	9.32441	9.3386	9.4037	8.82543	8.80131	9.25477	9.57704	9.45451	9.66247	9.41888	9.80415	9.14055	9.78222	9.40361	9.51141	8.7984
MAN2B1	7.73404	7.3361	7.73682	7.67314	7.02315	7.16508	7.50663	7.6246	8.07221	7.65611	7.89325	7.59019	7.15998	7.92595	8.01027	8.02332	8.0938	7.8503	8.54052	8.50566	7.29398	7.51541	7.76523	7.39392	8.49122	8.30103	7.80779	8.04709	8.16915	8.05265	8.38783	7.25401	8.19186	7.50719	7.4782	7.73007	7.89771	7.32262	7.4203	7.47663	7.44128	7.54068	7.88778	7.60589	7.4987	7.94722	8.33195	7.98706	7.64069
NDUFAF3	7.39329	7.60802	7.30189	7.31136	7.30183	7.26495	7.62352	7.23815	7.62589	7.3152	7.50977	7.05109	7.10581	7.28204	7.35802	7.53524	7.41207	7.49593	7.77975	7.70918	7.11565	7.37168	7.48448	6.98911	7.72926	7.64055	7.19615	7.43196	7.47932	7.87573	8.13675	7.17652	7.364	6.81859	6.71601	7.35557	7.14825	7.25568	7.22129	7.16483	7.23807	7.40498	7.30656	6.85206	7.05433	7.60043	7.60071	7.20062	7.37489
CXCR4	7.87021	8.85445	7.33801	8.84624	7.64399	6.57256	8.53082	6.92708	7.59496	6.96567	8.04341	6.51141	6.86143	9.01636	8.24658	8.75884	8.02026	7.97686	8.42607	9.55802	5.21615	8.58604	8.25134	5.95877	8.79812	7.2016	5.90278	9.03572	9.07003	9.22081	10.3747	6.00519	7.69821	7.29034	6.53424	6.93812	7.60052	6.61561	7.52708	7.80882	7.83811	7.73673	8.07265	7.75804	6.32129	9.57309	8.74392	9.43519	7.52111
KLF5	8.57498	8.21476	8.90986	9.78766	9.98671	10.0599	8.98043	10.2564	9.76466	9.81625	9.84968	9.62367	9.60281	9.06003	9.85303	9.30232	9.13637	8.96283	10.0733	10.203	10.7732	9.65697	9.28015	9.92557	10.0688	10.2809	10.4295	9.50698	9.14857	10.1012	10.0357	10.2641	10.4201	10.4088	10.6157	10.5089	9.81765	10.3702	10.0711	10.0565	9.11179	9.2463	9.52984	9.69403	10.2323	9.97027	9.85761	9.71617	10.5417
WDR45	7.91297	7.55398	7.9581	7.92077	7.23031	7.33577	7.61925	7.25274	7.98731	7.73351	7.6951	7.77175	7.14049	7.47459	7.84044	7.66892	7.7703	7.62282	7.88952	8.04481	7.45591	7.68883	7.62479	7.55497	8.17161	7.82428	7.88777	7.66254	8.03732	8.09572	8.33947	7.72251	7.6436	7.47591	7.60419	7.86831	7.72011	7.6725	7.3023	7.33167	7.48052	7.53661	7.49503	7.43398	7.12445	7.82674	7.71655	7.57322	7.49962
CDC42EP3	6.69775	7.04512	6.5928	7.29586	6.68213	5.57773	6.84057	6.03256	6.4584	6.48459	6.66079	5.81698	6.1532	6.45414	6.19859	6.699	6.75954	6.58786	6.93649	7.1574	5.19323	6.51162	6.55877	5.67242	6.34948	6.15265	5.17851	6.90073	6.54782	7.1444	6.89722	6.67429	6.45458	6.15755	5.22185	6.06114	6.56843	6.36446	6.50265	6.68648	6.2103	6.45394	6.55541	6.37456	6.13886	7.15843	6.92226	6.85567	6.739
UAP1	9.13047	9.53677	9.05939	9.72384	9.59888	8.70273	9.56479	8.70767	9.44112	9.48134	9.60182	8.88438	8.4498	8.59572	8.34174	9.26966	9.19327	8.94793	8.3265	8.65564	8.24726	8.69804	8.70915	8.00882	9.01243	8.63948	7.69995	9.37935	9.0793	9.25433	9.57543	9.93962	8.69015	8.21502	7.85511	8.72328	8.27978	9.04099	8.92589	8.80654	9.1055	9.20484	8.97411	8.58185	8.47585	9.16237	8.98579	8.79547	9.10886
KRT14	13.9857	13.47	14.1566	13.9041	13.7861	14.094	13.3621	14.0752	13.8446	14.0032	13.8347	14.1154	14.142	13.327	13.985	13.8475	13.8792	13.906	13.7609	13.5502	14.1414	13.8976	13.9273	14.2025	13.7063	14.0168	13.9584	13.7326	13.8055	13.6512	13.6721	14.2307	13.9558	13.9706	14.1459	14.1414	13.9788	14.2142	13.6793	13.7095	13.9703	13.9848	13.602	13.8895	14.1514	13.6877	13.8661	13.7514	14.0225
ENPP2	7.35901	8.06916	7.51083	7.50429	6.56961	5.3114	7.93607	5.55518	7.65122	7.04678	8.12261	7.16014	7.46591	7.84699	7.44026	7.93095	7.76766	7.51009	8.49795	8.89592	5.63829	8.16068	8.14798	6.43572	6.98847	6.72002	5.8197	8.23939	7.5452	8.21837	8.39303	6.80516	7.63483	7.53313	5.94315	7.40977	6.43415	6.37319	7.81916	7.91162	6.82749	7.17234	7.55811	6.5377	6.89923	8.08881	8.2341	8.01323	6.49049
IFI35	6.85973	6.99646	6.46767	6.36906	6.46513	5.90814	7.15858	5.98599	7.18528	6.56089	6.80704	6.30769	6.69053	6.79255	6.73837	7.26186	7.11286	7.44524	7.28622	6.84187	6.02432	6.55889	6.64157	5.8603	6.96648	6.58831	5.84257	6.6801	7.13205	7.38443	7.68994	5.7654	6.68046	6.43284	6.23953	6.62008	6.27021	6.59032	6.71222	6.5845	6.63017	6.52332	6.68322	6.45179	6.04309	6.93177	6.93116	6.42148	5.83802
DUSP5	8.45701	7.89681	8.30617	8.98723	9.36236	8.83757	7.91025	8.77952	8.2089	8.46981	8.98303	7.76223	7.10637	8.91438	8.84356	9.83609	9.46844	8.7606	8.59428	9.20814	7.96704	8.28771	7.85369	6.65553	9.97642	8.9395	8.66827	8.83373	8.87812	10.113	10.44	7.68009	8.50673	8.48575	7.76947	8.75584	7.80644	7.95391	8.12693	8.09444	8.05321	8.07643	8.48301	7.98044	7.87355	8.89728	7.92998	8.60616	8.77067
PDZD2	6.10734	5.65122	6.31268	6.40432	6.68624	7.17058	5.8115	7.07662	5.95857	6.71087	6.4586	7.2596	7.1111	6.00177	6.76175	5.887	5.94408	6.2646	6.53809	6.66395	7.25092	6.81717	6.28456	6.88898	6.66475	6.67357	7.50974	6.56963	6.04027	6.98356	6.56786	6.12567	6.88451	6.83253	7.1499	7.18996	6.81937	7.32557	6.62732	6.83078	6.57646	6.82347	6.4162	7.00997	7.22127	7.53227	7.28458	6.87882	7.61908
RARRES2	8.132	7.88385	7.90863	7.75893	7.65719	6.42286	7.98423	6.18936	7.6786	7.74174	8.29371	7.51213	7.32183	8.12763	7.72311	8.50279	8.17687	8.48345	8.15734	7.83344	6.41237	8.16256	7.94991	6.94433	8.23477	7.71417	7.11849	7.60819	8.20298	8.34206	8.9436	7.19957	7.86235	7.40433	6.62862	7.42094	8.0052	6.43988	7.65241	7.68568	7.8586	7.89698	7.56181	8.25182	7.59538	8.24351	8.36759	7.9034	6.92279
TNFSF13	6.17364	6.26947	6.15187	6.21343	5.81999	5.78736	6.35599	6.02838	6.2464	5.82662	6.31416	5.79273	5.93386	6.335	6.35161	6.26596	6.16072	6.04964	6.88595	7.03876	5.94304	6.26746	6.23452	5.59577	6.62247	6.31339	5.78836	6.50037	6.39923	6.88474	7.11047	5.87764	6.28437	6.21933	5.63373	5.88265	5.99655	5.62425	6.36698	6.36559	6.08711	6.16892	6.46081	5.89919	5.74209	6.49601	6.71317	6.50382	5.83784
CDR2	6.87436	7.67968	6.48339	6.78023	5.99607	5.91948	7.28049	6.07923	6.79751	6.10621	6.5565	6.03055	6.35991	6.44674	6.11418	7.19624	6.63912	6.37007	6.24525	7.11955	6.59414	6.44352	6.68704	6.53614	6.64095	5.86695	5.62402	7.05789	6.85913	6.28721	7.37713	6.60842	6.40803	6.39069	5.24171	5.92463	6.3848	6.47903	6.17961	6.30201	6.66331	6.77475	6.90874	6.91156	6.23192	6.85303	6.64353	6.96148	5.76456
LOC101060399	6.87436	7.67968	6.48339	6.78023	5.99607	5.91948	7.28049	6.07923	6.79751	6.10621	6.5565	6.03055	6.35991	6.44674	6.11418	7.19624	6.63912	6.37007	6.24525	7.11955	6.59414	6.44352	6.68704	6.53614	6.64095	5.86695	5.62402	7.05789	6.85913	6.28721	7.37713	6.60842	6.40803	6.39069	5.24171	5.92463	6.3848	6.47903	6.17961	6.30201	6.66331	6.77475	6.90874	6.91156	6.23192	6.85303	6.64353	6.96148	5.76456
DPAGT1	7.39489	7.42773	7.4717	7.36693	7.17348	7.11147	7.42443	7.30461	7.53175	7.70293	7.70183	7.53186	7.04086	6.99267	7.31262	7.45976	7.40007	7.20492	7.09909	7.53502	6.85006	7.10819	7.21105	7.02466	7.39238	7.27196	7.18645	7.48618	7.2662	7.57992	7.87618	7.02636	7.24425	7.09647	7.06275	7.08402	7.11109	7.55297	7.12452	6.93436	6.96827	7.14215	7.12	6.62635	6.8804	7.11119	7.56531	7.13745	7.05905
ARHGEF6	7.90836	8.04452	7.71923	7.19842	7.07157	6.30515	7.77185	6.49696	7.40866	6.74039	7.06008	7.02571	7.67838	7.34239	7.35563	7.49657	7.18026	7.61067	7.6117	8.03989	6.40642	7.11569	7.2618	6.07232	7.1031	6.52239	6.25054	7.40327	7.21501	7.47362	8.01089	6.89796	7.4253	6.71472	6.53829	6.44771	6.6634	6.57068	7.32413	7.35859	6.92996	6.97464	6.96998	6.84681	6.80764	7.55972	7.81952	7.60357	6.74338
INSIG2	7.14199	8.21953	7.05206	7.43164	7.11359	7.50899	8.0753	7.12095	7.50011	7.40867	7.59019	7.67259	7.62962	7.17458	7.06007	7.70395	7.53269	7.42295	7.29126	7.6479	7.14945	7.47037	7.3611	6.85359	7.46945	6.92249	7.15254	7.74707	7.2509	7.47999	7.99476	6.95345	7.20119	6.99104	6.90997	7.15848	6.4091	7.25973	6.86169	6.98664	7.2281	7.27881	7.0825	7.08719	6.90538	7.88132	7.09724	7.25202	7.02113
NSG1	7.99354	6.95621	8.13622	8.18709	8.24345	9.28558	6.95669	9.30672	7.49927	8.30302	7.71925	8.63932	9.3799	7.91471	8.55323	7.75855	8.03818	8.35985	8.23313	7.87098	9.37042	8.37346	8.14383	9.28928	7.68766	8.11231	8.86013	6.87736	7.16567	7.44261	7.79808	8.66401	7.70502	7.82333	8.47677	8.82156	8.12052	8.97497	7.7527	7.78578	8.45131	8.25401	6.98306	8.31124	8.96542	7.62133	7.52037	7.47526	8.40382
CD200	6.67377	7.18472	5.99122	6.93363	6.55984	5.60264	6.8586	5.77691	6.4908	6.73327	6.69372	5.78787	5.27756	5.93776	6.20568	6.11271	6.18726	5.81289	6.32421	6.69086	5.59316	5.96408	6.4763	5.37287	5.97932	5.50521	5.39586	6.7491	6.23486	6.68086	6.59982	5.66967	6.51555	6.00019	5.05262	5.74331	6.07653	5.55832	5.96655	6.07298	6.15022	6.15706	6.2197	6.10454	5.51706	6.52806	6.24826	6.46755	5.94423
CYTIP	7.40808	9.23556	6.36895	8.00973	6.18381	5.24411	8.18271	5.28118	7.60854	5.67526	7.42937	5.8857	6.10496	7.35497	6.92629	7.77874	6.99216	6.93046	7.14063	7.73412	5.01833	8.08802	8.44215	5.2417	7.40029	6.20121	4.57274	8.17349	7.8373	7.70159	8.85203	5.48724	5.9593	5.98375	4.33397	5.91954	7.37506	5.38971	7.0353	7.60995	7.57306	7.62306	8.09798	7.78257	5.98285	7.93723	7.62271	7.74938	5.36059
ACAT2	8.05219	7.4147	8.48501	8.02041	8.5029	8.81931	7.32464	8.81096	7.77553	8.55305	8.37814	8.3177	8.36432	7.43287	7.96832	7.70678	7.92062	8.17042	8.15025	8.11111	8.71459	7.66516	7.62538	8.22105	7.67663	8.27351	8.61501	7.44945	7.1135	7.58283	8.37589	8.33551	8.01772	8.19516	8.47783	7.99948	7.48536	9.07231	8.09679	7.93863	8.17143	8.0431	7.91195	8.02504	9.4262	7.64197	7.71481	7.56992	8.06886
SLC1A4	7.7441	8.07589	7.23956	7.33937	6.80407	7.11395	7.66645	6.96172	7.9154	7.20497	7.40088	7.39375	7.20785	7.03451	7.36432	7.86786	7.55252	7.38093	7.4294	7.51983	7.2254	7.81342	7.94273	7.22481	7.82397	7.34042	7.23426	7.7478	7.76484	7.85748	8.13025	7.37843	7.14905	7.37567	7.30569	7.57429	7.54394	7.38489	7.25767	7.4606	7.64468	7.72358	8.03399	7.91296	7.21628	7.32806	7.03584	7.09126	6.88123
SLC19A2	7.70767	6.56323	8.05635	7.39152	7.03624	7.83169	6.09445	7.83853	6.92977	7.5065	6.94881	8.01355	7.98457	5.92708	6.53507	6.55366	6.94045	6.43003	6.27016	6.7094	8.71177	7.23795	7.34327	8.1745	6.34078	6.33992	7.77592	6.11837	5.5105	5.88293	6.74141	8.25802	6.27539	6.77054	7.20506	7.30255	6.51477	8.39203	6.46057	6.11853	6.94813	6.94305	5.41301	6.75758	8.15809	6.2313	6.27554	6.50163	8.0183
FBP1	5.77087	5.61665	5.28171	4.85189	4.8903	4.68582	5.223	4.8762	4.97854	4.25751	4.92361	4.59383	4.56076	5.29997	5.07684	4.87835	4.87623	5.11276	5.02291	5.22558	4.94924	5.10108	5.16657	5.06543	5.55861	5.22709	5.00777	5.27643	5.70133	6.28235	7.63603	5.16423	5.30972	5.31795	4.62467	4.85831	5.25225	4.2878	5.44555	5.41493	5.09713	4.99034	5.31255	5.18731	4.67599	4.76685	4.87712	5.44077	4.85646
NCKAP1L	6.7054	7.33375	6.66346	6.50058	6.18256	5.77846	7.07732	5.76085	6.7116	5.83597	6.70528	5.74713	6.53809	6.94467	6.60945	6.80834	6.40242	6.6767	7.08896	7.68133	5.81864	6.98237	6.77507	5.67444	6.92722	6.21533	5.42106	6.67967	7.10977	6.77144	7.36239	6.18757	6.48773	6.38125	5.84833	6.04728	6.69651	5.57474	6.47814	6.57489	6.37691	6.26137	6.54014	6.29335	6.06444	6.88342	7.0037	7.02838	5.87357
KRT16	13.1622	11.0053	13.3782	12.8996	12.7446	13.3148	11.1841	13.3641	12.5133	13.2072	12.7792	13.5048	13.3078	11.9686	13.062	12.7176	12.9168	13.0272	12.5819	12.0207	13.5807	13.2727	13.0939	13.6317	12.382	13.0361	12.9575	11.9707	12.6315	12.6091	12.8241	13.7094	12.7336	13.2602	13.4094	13.6743	13.2372	13.8175	12.8131	12.4355	13.4326	13.3411	11.5263	13.1499	13.4435	12.2428	12.8823	12.0282	13.2354
VLDLR	8.05624	7.39792	8.71569	8.27335	8.34882	8.82285	7.64785	8.86591	8.31196	8.52904	8.12704	8.61776	8.74326	7.85134	8.3629	7.64003	8.20143	7.87124	8.57988	8.68898	8.19129	8.02909	7.9007	8.44742	7.78151	8.352	8.89796	7.49699	7.0878	7.42583	7.47797	8.07037	8.52778	8.49423	8.80064	8.5151	7.86248	8.86943	8.19719	8.0222	7.84987	7.92874	7.04749	7.8496	8.20887	8.4172	8.5453	8.47722	9.05223
SELPLG	6.61994	6.92368	6.36452	6.55827	6.42363	6.0215	6.68654	5.71174	6.73991	6.22931	6.49855	6.24145	6.2131	6.94785	6.4728	6.70992	6.82736	6.86442	6.90552	6.92138	5.50608	6.44865	6.45315	5.81616	6.96502	6.71096	6.01224	6.51281	6.80089	6.93415	7.04863	5.78843	6.69657	6.03965	6.26274	6.08985	6.80876	5.75319	6.21828	6.40001	6.44279	6.27693	6.71835	6.46408	5.9622	6.42947	6.64496	6.37883	5.97081
C3AR1	7.59792	8.19839	7.25522	7.61021	7.03882	6.47786	7.856	6.62395	7.23218	6.9404	7.40529	6.73051	7.18931	7.5487	6.88691	7.78983	7.23926	7.32935	7.64149	7.88591	5.92207	7.10508	7.54276	6.4072	7.51785	6.62878	6.4997	7.8848	7.55223	7.89094	8.2322	6.90733	7.40041	6.40418	7.02616	6.52758	6.86459	6.40983	7.58666	7.24547	7.35451	7.13592	7.46279	7.04954	7.11079	7.5342	7.729	7.26575	6.66951
CCL18	7.94644	8.6614	7.93074	8.13059	6.82118	5.84654	8.79822	6.44086	8.58215	6.29996	8.22779	6.54739	7.4885	8.66957	7.28163	7.66146	7.74221	7.4363	7.76483	7.21171	6.21153	8.14138	9.19056	6.50864	7.71113	6.76516	5.51547	9.17169	8.1218	9.24802	9.67634	8.95201	7.64689	6.36609	6.42802	7.95066	7.24273	6.21309	8.1295	8.1097	7.78864	7.87491	9.02661	7.40823	8.28273	7.03716	7.48079	7.24078	6.44484
OCLN	6.68234	6.24718	6.89988	6.72362	6.78848	7.23344	6.06408	7.30265	6.43463	7.13933	6.93504	7.36381	7.37473	6.21695	6.7129	6.49704	6.95937	6.88366	6.8456	6.7282	7.64976	6.74775	6.42095	7.01065	6.39034	6.57185	7.42174	6.15913	5.7863	6.37673	6.82128	7.11713	6.47577	6.72167	7.17913	7.11813	6.32376	7.23766	6.52109	6.44768	6.92453	6.63176	6.22049	6.96839	7.35216	6.36449	5.84476	6.25434	6.73214
NCF2	6.20035	6.44123	5.99379	6.42361	6.12454	5.6116	6.59416	5.74859	6.5086	5.38715	5.87557	5.6161	5.5462	6.1738	5.78404	5.70882	5.77218	5.52919	6.09309	6.38644	5.45827	6.1593	6.2812	5.54045	6.59048	5.61136	5.57464	6.30785	5.94529	6.84928	7.25548	5.53151	6.2599	5.79935	5.60695	5.77421	7.29264	6.03192	6.16371	6.41364	4.97233	5.66818	6.05192	5.67673	5.65521	6.03522	6.31715	6.01357	5.43018
ABHD14A	6.49963	7.00131	6.02677	6.30619	5.43734	5.53856	7.0585	5.10979	6.80164	6.29624	6.51084	6.29271	5.8336	6.4005	6.60609	6.40417	6.35206	6.44382	6.45883	6.84075	5.76232	6.58261	6.38084	6.05459	7.0372	6.19014	6.31914	6.75412	7.43264	6.47818	7.06148	6.02189	6.52885	6.46743	6.12056	6.42758	6.58756	6.30021	6.04407	6.33228	6.19072	6.25538	6.64294	6.46796	5.64075	6.80354	6.69827	6.6745	6.28788
MAP2	6.85555	6.0684	6.94353	6.45725	6.39878	7.55837	5.82633	7.40845	5.78899	6.98935	6.57932	7.35033	7.37338	6.11752	6.34483	6.35204	6.44102	6.82395	6.33662	5.93484	7.71005	6.67284	6.58228	7.4345	5.7836	6.16299	7.11683	6.26375	6.22349	5.8253	6.34706	7.22171	6.58301	6.57299	7.43339	7.34791	6.51783	7.31832	6.61257	6.67396	7.21204	6.88988	5.429	6.47405	7.37871	6.45115	6.12342	5.88985	7.07477
PGM3	6.86812	7.51842	6.52636	6.99835	6.53921	6.44022	7.51117	6.63373	7.14804	6.78717	7.13405	6.70904	6.4194	6.19107	6.54584	6.92152	6.78647	6.56349	6.65134	6.84402	6.37209	6.55739	6.7658	6.21896	6.98653	6.42838	6.26492	7.29077	6.51137	6.91739	7.12193	6.66363	6.89904	6.52991	6.53587	6.35801	6.45853	6.40513	6.42959	6.41709	6.73747	6.63556	6.58286	6.51396	6.34408	6.94484	6.65857	6.71106	6.6549
SND1-IT1	6.72195	6.89623	6.41124	6.46572	6.3536	6.34363	6.31182	6.133	6.63106	6.09367	6.14593	6.3561	5.98672	6.09433	6.60731	6.97004	6.63653	6.68058	6.63071	6.93789	6.26879	6.94186	6.84781	6.49657	6.61923	6.42684	6.10448	7.17528	7.51907	7.05645	7.22752	6.92211	6.38432	6.31667	6.32404	6.24218	6.21379	6.21931	6.89651	6.21022	6.6586	6.73753	6.88804	6.8141	6.48499	7.26997	7.088	6.91599	6.52691
RPL39L	5.89958	6.0553	5.90776	5.61859	5.48926	4.79049	6.3588	5.13196	5.86354	5.52191	6.10522	5.66348	5.67606	5.85422	5.56464	6.45516	5.99284	5.72467	5.44998	5.49648	5.62609	5.90941	5.94323	5.66621	5.88542	5.65155	5.66785	5.87367	5.93028	6.27267	6.92475	5.42668	5.4056	5.28918	5.97717	5.93788	5.8041	6.17872	5.77834	5.68336	6.16108	6.31357	6.00403	5.97596	5.63249	5.9683	5.8772	5.62569	5.28287
CST7	6.67274	6.17237	6.3601	5.6174	5.53603	5.62987	6.83334	5.72624	6.31213	5.23269	5.95549	5.11917	5.99538	6.504	6.2798	6.34347	6.01308	6.41684	6.9109	7.34905	5.30816	6.48653	6.52599	5.93501	5.97006	5.80924	5.19479	5.77468	6.22693	6.4513	6.99595	5.75213	5.94108	5.82787	5.9055	5.7411	5.98458	5.22805	5.97445	6.14711	6.25615	5.99239	5.96224	5.82413	5.86791	6.51054	6.76113	6.6474	5.57349
TLR1	5.00317	6.18788	5.39134	5.57161	4.96804	4.48699	5.89752	4.86153	5.30835	4.24888	5.32489	5.03051	5.80717	5.11856	5.69518	5.27062	5.01315	5.04402	6.27837	6.68473	5.06402	5.65772	5.65803	4.81331	5.39506	4.63359	4.73182	5.58858	5.00011	5.68295	6.62099	4.84092	5.38655	5.41089	4.82027	4.85804	5.85933	5.62435	5.72619	5.89117	4.95156	4.85925	5.69642	5.0838	4.61498	5.4958	5.63581	5.69983	4.51137
BCL11A	7.33443	7.13858	7.72341	8.0069	8.09921	8.44931	7.45775	8.30784	7.7131	7.42514	7.63964	8.28577	8.25752	7.26291	8.24321	7.41474	7.2523	7.54609	8.04795	7.77918	8.3052	7.75906	7.56439	8.12	7.81241	7.77837	8.23008	7.69308	7.52475	8.00238	8.00586	7.78741	8.37062	8.15565	8.46808	8.44307	8.03261	8.27593	8.00546	7.93755	7.91644	8.11605	7.66512	8.06606	8.11736	8.25668	8.49802	8.11552	8.12583
LY9	6.06806	6.61972	5.35372	5.5891	5.17913	4.85421	6.24884	5.10799	5.86936	4.82273	5.56696	4.90899	4.9959	5.69794	5.73008	5.75726	5.50095	5.73989	5.96384	6.38122	5.15292	6.63472	6.35235	5.16036	5.73769	5.12289	5.06362	6.63514	6.87361	5.89447	6.90913	5.46333	5.49412	5.73316	5.05077	5.09145	5.75932	4.77477	5.53472	5.92955	5.59462	5.82943	6.33406	6.32861	5.16142	6.41444	5.98087	6.91012	5.15577
P2RX1	6.56234	6.48448	5.96495	6.03103	6.0912	5.93935	6.37948	5.83174	6.55836	5.8655	6.23081	5.88345	5.91089	6.57663	6.05515	6.40332	6.29377	6.33284	6.30083	6.51324	6.0525	6.43814	6.47793	5.98865	6.67498	6.16857	5.91779	6.23275	6.52082	5.84037	6.12704	5.81158	6.12988	6.13411	6.06306	6.11021	6.33111	5.66933	6.03561	6.14289	6.10388	5.94499	6.23694	6.25856	6.15848	5.7571	5.91088	6.35395	5.75238
MLLT4-AS1	5.66622	4.36753	5.11215	4.3894	4.71373	4.50049	5.12593	5.1965	5.05131	4.78866	4.78908	5.0319	4.9582	4.59365	4.844	4.5081	4.81881	4.67203	5.0498	4.50383	5.84478	4.75042	4.82176	5.74667	4.27674	4.2644	4.74394	4.63292	4.73358	4.18546	4.32032	5.42201	4.99014	4.93375	5.1226	4.29122	4.65739	4.3518	5.29839	4.78973	4.85621	4.66625	4.58369	4.80813	5.51563	4.85329	4.42353	4.81167	4.90246
RORA	6.13162	5.75955	6.19562	6.05199	5.83011	6.60708	5.63176	6.67668	5.69515	6.05981	5.86252	6.75341	7.01012	5.69163	6.16613	5.78611	6.0202	6.18986	5.76808	5.8537	7.43261	6.42442	6.2929	6.81212	5.9184	6.15214	7.14706	5.37711	5.38203	5.62446	5.94447	6.33528	6.0128	6.11366	6.4967	7.10246	6.04246	6.77131	5.72579	5.56729	6.54651	6.38894	5.27761	6.4019	7.10198	5.62233	5.71498	5.65209	6.36353
P2RX5	7.97666	7.99251	7.82407	8.00869	7.76461	7.47037	7.96565	7.65867	8.16061	7.72422	7.92026	7.55765	7.63721	8.13404	7.85576	8.19285	8.0621	8.11221	8.20224	8.21673	7.61406	7.61401	7.68468	7.47907	8.03569	7.66033	7.48759	7.84302	8.08248	8.18439	8.43593	7.91099	7.74884	7.88499	7.73569	7.92363	7.95573	7.45899	8.09623	7.82512	7.74133	7.61294	7.58108	7.34908	7.68412	8.04472	7.81221	8.05277	7.54181
FETUB	4.67096	3.74006	3.77801	3.60253	3.87145	4.42081	3.96173	4.65409	3.59544	5.09969	4.70829	5.14927	4.2956	3.8962	4.08414	3.63781	3.69913	3.87889	4.8644	3.57517	6.20341	3.9833	4.08503	5.08478	3.73855	3.84928	5.57164	3.57382	3.54408	3.56364	3.78205	4.05769	3.56325	4.63613	4.8709	5.33015	4.07261	4.73044	3.54382	3.92895	4.54481	4.11298	3.49986	3.8785	4.43023	3.54904	3.62105	3.70077	4.27704
TRIM27	7.38066	7.73196	7.05106	7.4888	7.11567	7.14962	7.60527	7.07344	7.56186	7.49921	7.63342	7.25233	7.19613	7.34281	7.30648	7.50078	7.4315	7.26891	7.29542	7.58843	6.77136	7.26572	7.2354	7.11893	7.71653	7.19468	7.06052	7.41394	7.51276	7.59666	7.68982	7.35647	7.24666	7.19379	6.73913	7.21166	7.07592	7.05566	7.02927	6.96239	7.23121	7.30067	7.41857	7.02558	6.99175	7.45395	7.12194	7.3597	6.88083
INHBE	3.80247	4.94196	3.04937	3.07951	3.38969	3.25417	3.62515	3.0078	3.48932	3.26315	3.11959	3.27369	3.32587	3.3834	3.34449	3.68362	3.53434	3.32517	3.12633	3.317	3.00887	4.3714	4.60047	2.94853	3.34022	3.24761	3.20779	3.23511	3.53467	4.03033	3.91689	2.77361	2.95277	3.08111	3.17315	3.46048	3.32124	3.09099	3.15986	3.39731	3.76679	3.76903	3.79211	3.95292	3.17629	3.18825	3.17065	3.62029	3.05598
HYAL1	6.64043	6.10429	6.23793	6.29645	6.77633	7.41277	6.01006	7.33587	6.41999	7.00941	6.91044	7.47533	6.76966	6.69486	7.09967	6.53553	6.64989	6.53383	6.73866	6.71405	7.19709	6.59786	6.70223	7.18962	6.55586	6.82635	7.56415	6.4539	6.43796	5.93129	6.02167	6.69517	6.67269	7.00944	7.39666	7.18535	6.93633	7.28504	6.33094	6.81322	6.17216	6.2838	6.43477	6.78848	6.65894	6.06222	5.7149	6.56584	6.76246
MOGS	7.12187	7.20564	7.17001	7.22977	6.56982	6.83223	7.57794	6.69265	7.5454	7.38864	7.24021	6.8745	6.47464	7.18493	7.30104	7.57966	7.24165	7.00848	7.72462	7.73995	6.71053	6.80375	6.69379	6.86296	7.98945	7.55376	6.83849	7.17569	7.44847	7.6414	7.4077	6.63868	7.27182	7.04479	6.41276	7.18315	6.76851	6.88407	6.78805	6.35094	6.49503	6.93895	7.1299	6.58369	6.54796	7.14819	6.89788	7.08418	6.75131
LST1	7.01682	7.13774	7.01211	6.77302	6.70754	6.29089	7.39933	6.56651	7.2109	6.45069	7.01974	6.53305	6.82355	7.27252	6.89633	6.99176	6.9601	6.94064	7.33531	7.07171	6.44017	7.36162	7.20209	6.6284	7.12755	6.71699	6.20357	7.17564	7.43226	7.8594	7.7392	6.66677	6.88031	6.80978	6.46882	6.56745	7.62293	6.38821	7.3855	7.42461	6.98539	6.90447	7.03121	6.72401	6.99772	6.83443	7.29175	6.98911	6.52774
GRB7	6.81173	6.4602	6.99471	7.11588	7.24289	7.14163	6.02194	7.23205	6.77101	7.09192	6.94906	7.13088	7.06951	6.82111	7.48004	6.58336	7.12298	6.65063	7.22394	7.10565	7.29488	6.81288	6.84811	7.41053	7.18944	7.75547	8.00849	6.60612	6.80735	6.51068	6.5554	7.09154	6.88999	7.68994	7.40145	7.51638	6.98252	7.19296	6.78931	6.49375	6.62925	6.47805	6.60341	6.73915	6.75316	6.37725	6.7016	6.68979	7.29491
FCGR2B	8.1007	9.43562	6.94373	7.46167	6.44953	5.56465	8.57208	5.98717	7.78438	5.90623	7.50134	6.45433	7.05183	7.78724	7.25956	8.43643	7.74223	7.67813	7.22735	7.74697	6.09739	8.21142	8.53828	5.9171	7.97212	6.72524	5.62734	8.20043	8.07205	7.87807	8.74668	6.66814	6.66486	6.32249	5.99368	6.15749	6.45931	5.76133	7.1868	7.37267	7.5936	7.6155	7.81376	7.61698	6.23648	7.25179	6.79321	7.31606	5.69896
TRBC1	7.74119	7.94776	7.87523	7.40336	7.28515	6.26005	8.31671	6.46756	7.7199	7.04845	7.6769	6.65026	8.48258	8.77836	8.25557	8.41078	7.99608	8.47492	9.01056	9.38746	6.44613	8.39014	8.00614	6.88099	8.10701	6.99427	6.13385	7.41956	7.9749	8.41891	9.60973	7.3912	8.01754	7.69046	6.83308	7.35877	7.71415	6.98362	8.22322	8.22835	7.63493	7.69459	7.47172	7.25805	7.33561	8.73229	8.92502	8.55043	7.09923
IGKC	10.5231	11.4295	8.56833	10.8494	9.80997	8.16668	11.5504	8.24723	11.2881	9.74773	10.4793	9.3277	8.80884	10.5184	10.1811	11.3422	10.9067	10.8784	10.3093	10.8002	7.93612	11.1371	11.245	8.61249	11.1278	10.268	8.94862	11.1799	11.3988	11.0094	11.5085	8.9747	9.87371	10.035	8.72572	10.2009	10.182	7.98789	10.4181	10.8853	11.1747	10.9764	11.3146	11.0077	9.52298	10.7648	9.87273	10.7912	8.46215
IGHG2	8.49496	9.34525	7.21699	8.84484	7.98901	6.75652	9.49139	6.67831	9.25175	8.39349	8.93457	8.01331	7.34304	8.77544	8.59234	9.15922	8.82335	8.86548	8.62323	8.90052	6.7269	9.17089	9.24621	7.20913	9.17468	8.46307	7.52738	9.05776	9.48923	9.14201	9.32905	7.66211	8.51517	8.2486	7.58955	8.61147	8.62637	6.97558	8.57165	9.0702	9.21127	9.30785	9.26055	8.9899	7.51253	8.95935	8.22003	9.05009	7.24587
MIR8071-1	10.6961	10.8513	9.70867	10.382	9.79968	8.98591	11.1404	9.22616	10.9864	10.2853	10.4427	9.9454	9.46669	10.4644	10.564	11.0912	10.8486	10.9399	11.025	11.2253	8.62847	10.8772	10.817	9.28491	10.8899	10.329	9.68528	10.7497	11.0041	10.4014	10.7455	9.19505	10.1656	10.1802	9.62057	10.4151	10.435	9.0727	10.1593	10.4191	10.3961	10.5231	10.6291	10.4339	9.56841	10.592	10.3848	10.7006	9.29678
MIR8071-2	10.6961	10.8513	9.70867	10.382	9.79968	8.98591	11.1404	9.22616	10.9864	10.2853	10.4427	9.9454	9.46669	10.4644	10.564	11.0912	10.8486	10.9399	11.025	11.2253	8.62847	10.8772	10.817	9.28491	10.8899	10.329	9.68528	10.7497	11.0041	10.4014	10.7455	9.19505	10.1656	10.1802	9.62057	10.4151	10.435	9.0727	10.1593	10.4191	10.3961	10.5231	10.6291	10.4339	9.56841	10.592	10.3848	10.7006	9.29678
IGHD	7.40105	8.49399	5.85734	7.95473	7.12212	5.69563	8.73583	5.8659	8.42129	7.22847	7.90298	6.74376	6.5677	8.27364	8.03771	8.24099	7.86054	7.90651	7.73531	8.01246	5.74895	8.21805	8.26664	6.05127	8.48364	7.6833	6.42007	8.29983	8.54172	8.33876	8.70055	6.48317	7.36855	7.30687	6.32253	7.50501	7.49097	5.84031	7.54675	8.08909	8.23753	8.02271	8.2695	8.01894	6.51348	8.00695	6.88848	8.17664	6.10813
IGHA2	8.56228	9.95096	6.69195	9.16903	7.95449	6.16639	10.2008	6.44844	9.81784	8.31246	9.21864	7.65502	7.14261	9.29321	8.81547	9.69061	9.2369	9.25311	8.92087	9.20086	6.43821	9.59302	9.62839	6.86999	9.76565	8.84352	7.31947	9.71804	10.0167	9.74022	10.2313	7.40813	8.47465	8.46035	7.11303	8.64316	8.54847	6.43404	8.61648	9.36712	9.66144	9.49227	9.82759	9.43904	7.39965	9.30418	7.84163	9.51018	6.77275
IGHG3	8.01575	9.42405	6.02065	8.80392	7.48983	5.85405	9.64883	6.03092	9.30877	7.80766	8.74122	7.1652	6.6001	8.71706	8.243	9.14124	8.67031	8.68452	8.40205	8.68317	5.96257	9.19865	9.18589	6.38058	9.22423	8.22719	6.71026	9.23197	9.57057	9.26136	9.65326	7.00172	7.97992	7.97012	6.75333	8.18788	8.15691	6.02617	8.21772	8.94854	9.2376	9.05546	9.21595	8.83282	6.73413	8.88797	7.36638	9.04877	6.39285
IGHG4	8.02748	9.58633	6.51222	8.744	7.66377	5.74076	9.7645	6.36285	9.37135	7.73081	8.65579	7.04276	6.88713	8.95965	8.33553	9.34789	8.73328	8.80489	8.41636	8.63473	6.23005	9.25297	9.2159	6.67633	9.40556	8.58979	7.12732	9.29537	9.62202	9.24573	9.76583	6.94301	8.04226	8.03913	6.86554	8.14974	7.93239	6.37577	8.01149	8.91463	9.19081	8.95322	9.41559	8.89479	7.12841	8.84589	7.20337	9.00389	6.34004
LOC102723407	6.30244	7.23076	5.617	6.4227	5.86414	5.14828	7.3574	5.4455	6.94243	6.00324	6.52637	5.68811	5.50084	7.11554	6.11099	7.11303	6.55513	6.66749	6.22638	6.43922	5.08957	6.86278	6.85583	5.34487	6.81683	6.23967	5.79613	6.96812	7.37694	6.92215	7.45808	5.28559	5.9684	5.79791	5.41136	6.11652	5.91244	5.41233	5.98388	6.82013	6.86076	6.80221	7.34854	6.77271	5.53505	6.71732	5.50734	6.81362	5.23604
IGHV3-23	8.37237	10.2269	5.75099	9.24077	7.38157	5.45344	10.481	5.68709	9.83441	7.99422	9.21953	7.25775	6.54459	8.9801	8.38871	9.39713	8.98699	8.8849	8.81027	9.049	5.75128	9.75195	9.76409	6.24386	9.51962	8.35898	6.38872	9.99799	10.3372	9.77579	10.3682	7.38924	8.21065	8.51405	6.83614	8.54358	8.61811	5.64444	8.67265	9.59978	9.88671	9.55391	9.78215	9.24409	6.758	9.52717	7.48755	9.82817	6.25785
IGHV3-73	4.83421	5.24745	3.64009	6.21827	4.08981	3.98579	7.42216	3.28702	6.76256	5.21556	6.37257	4.91459	3.61554	6.51626	5.5439	5.95195	5.48789	5.2984	5.40278	5.62805	3.03944	5.87555	6.28496	3.74995	6.39469	5.08588	3.9492	5.78648	6.3992	6.56908	7.4831	3.85452	5.18796	5.01896	3.80329	5.51465	5.14973	3.45813	5.02704	5.39865	6.75559	7.31814	6.64347	5.95435	3.54182	5.96455	4.27352	6.00371	3.63469
IGK	11.5554	12.5291	9.27572	11.8329	10.7524	8.90465	12.4964	8.94869	12.2739	10.6566	11.4196	10.198	9.55454	11.4439	11.1827	12.2605	11.7764	11.7774	11.304	11.7298	8.63436	12.1038	12.1991	9.48587	12.1326	11.2204	9.78962	12.1306	12.3809	11.8462	12.3571	9.89779	10.8062	11.0231	9.58519	11.2085	11.0959	8.62206	11.2461	11.73	12.1775	12.0513	12.298	11.9833	10.4433	11.7097	10.7778	11.7854	9.30337
IGKV1-17	11.9044	13.1994	8.85725	12.3053	11.1255	8.2823	13.218	8.56502	12.7011	10.7675	12.0077	10.1821	9.24402	11.6761	11.4533	12.7714	12.4615	12.4337	11.6344	12.251	7.55056	12.9304	13.191	8.83295	12.6104	11.3763	9.69217	12.4883	12.7441	12.5631	13.0996	9.8269	11.1353	11.1642	9.28638	11.4517	11.4204	7.63293	11.6748	12.2633	13.0633	12.7065	12.6602	12.4347	10.552	12.3857	10.7588	12.3235	8.35262
LOC102725526	6.27775	7.52591	4.8301	6.94599	5.80793	4.59654	7.7767	4.67598	7.45328	6.24053	7.20784	5.72781	5.18419	7.15956	6.6615	7.32916	6.94848	6.88581	6.70682	6.89945	4.65445	7.41763	7.58695	5.04715	7.2927	6.38032	5.27104	7.26823	7.62973	7.16669	7.60522	5.8813	6.26438	6.47789	5.54188	6.63071	6.72426	4.88296	6.63671	7.42727	7.46031	7.82918	7.69653	7.23514	5.47585	7.29203	6.06362	7.22013	5.11088
LBP	6.20869	6.40942	6.53476	5.9285	5.50382	5.5556	6.5134	5.54367	6.47255	5.62272	6.32188	5.64489	6.21465	6.50188	5.58263	6.29884	5.89621	5.85147	6.61495	6.55118	5.85723	6.60078	7.01487	5.87386	6.0862	5.9286	5.04547	6.70443	6.78855	6.6616	6.28421	5.93044	5.63543	6.02544	5.45686	5.84781	6.39542	5.27327	6.32079	6.29529	6.25863	6.13147	6.37632	6.02597	5.78345	5.75767	7.13451	6.17267	5.68442
POU2F2	6.10026	6.29725	5.63706	5.98234	5.69797	5.50162	6.16621	5.34984	6.12451	5.64213	5.90662	5.67131	5.54738	6.21363	5.88604	6.41201	6.24624	6.14025	5.97326	6.37478	4.98527	5.52045	6.10397	5.13728	6.43716	5.91778	5.43972	6.32183	6.61517	6.22262	6.36744	5.2464	5.78555	5.3287	5.40831	5.69597	6.2697	5.26408	5.51435	5.58462	5.56916	5.67556	5.83025	5.66545	5.36607	5.67226	6.1034	5.47388	5.52676
EVI2B	8.34759	10.0921	7.15438	8.2478	6.60907	5.79234	9.21939	6.02416	8.50283	6.5046	8.11289	6.98581	7.64424	8.38149	7.85718	8.67657	7.86986	7.85539	8.47438	9.03571	6.69355	9.39498	9.38354	6.50695	8.62278	6.50368	6.19755	8.92634	9.04423	8.62988	9.59582	7.06489	7.77637	7.31461	6.73046	6.94632	8.47238	6.65602	8.16113	8.8957	8.28213	8.26785	8.90944	8.74422	7.1517	9.27179	8.39584	8.91869	6.72091
IGLJ3	10.3114	11.7108	7.75164	10.5467	8.97396	7.13087	11.8929	7.18534	11.2646	9.67789	10.825	9.37016	7.9573	10.6161	10.1727	11.3821	10.8467	10.9807	10.3013	10.9811	7.10681	11.298	11.4441	7.86199	11.2265	10.1019	8.32367	11.6463	11.8714	11.1572	11.6374	8.5414	9.37697	9.49685	7.88055	9.84665	9.97448	7.21141	10.0748	10.8076	11.2025	11.0673	11.5556	11.2404	8.99849	11.0974	9.62056	11.1079	7.72368
IGKV1-5	6.35607	7.73802	4.73033	6.61961	5.64332	4.37589	7.69102	4.2683	7.41632	5.01039	6.51674	5.03813	4.81852	6.70708	6.22604	7.09123	6.49209	6.81523	6.00242	6.60333	4.53651	6.71725	6.71687	4.99032	7.01602	5.81095	5.14591	7.244	7.29819	6.89355	7.47715	4.87949	5.9154	5.77571	4.45391	6.25112	6.00454	4.57024	6.23096	6.7075	6.89838	6.54294	7.21341	7.00008	5.60703	6.57551	5.48556	6.6944	4.72103
IGL@	6.35607	7.73802	4.73033	6.61961	5.64332	4.37589	7.69102	4.2683	7.41632	5.01039	6.51674	5.03813	4.81852	6.70708	6.22604	7.09123	6.49209	6.81523	6.00242	6.60333	4.53651	6.71725	6.71687	4.99032	7.01602	5.81095	5.14591	7.244	7.29819	6.89355	7.47715	4.87949	5.9154	5.77571	4.45391	6.25112	6.00454	4.57024	6.23096	6.7075	6.89838	6.54294	7.21341	7.00008	5.60703	6.57551	5.48556	6.6944	4.72103
GANAB	8.93881	9.01947	8.55032	8.98869	8.78937	8.35918	9.2722	8.52214	9.25742	9.04116	9.11881	8.46228	8.25336	8.85769	8.90725	9.13738	9.04944	9.05312	9.10909	9.1011	8.14586	8.93944	8.93075	8.68617	9.41421	9.0716	8.89329	9.09956	9.27028	9.20695	9.37006	8.45819	8.93228	8.86618	8.63751	9.11763	8.93235	8.81042	8.71042	8.73544	8.72333	8.63627	8.97391	8.62579	7.93292	8.84025	8.63964	8.88464	8.4749
COL4A1	7.88236	9.58375	8.62487	8.76927	8.107	7.03951	9.5859	7.30541	9.48562	9.38223	9.65259	8.34103	8.25581	9.26078	9.48052	9.00333	8.85549	8.59385	9.51647	9.49768	6.87533	8.63881	9.24912	8.58719	9.41798	9.10341	7.42927	9.75119	8.77818	9.86576	8.80812	8.07728	9.55654	8.70279	7.7434	8.66497	8.25111	7.92676	8.75029	9.03416	8.16757	8.47454	9.11998	8.32043	8.11648	8.82938	8.55589	8.9256	8.18212
PXDN	8.06825	8.2251	7.75098	7.45329	7.03156	6.09164	8.29686	5.86594	8.21814	7.81586	8.19343	6.87223	7.1018	7.75974	7.21324	7.83702	7.86489	7.74219	7.37054	7.35508	5.52337	7.04134	7.74528	6.60445	7.51079	7.16055	5.83524	8.02878	8.03061	8.24506	7.65802	7.6615	7.57872	6.79472	5.96407	6.48936	7.16655	6.13706	6.64066	6.70043	6.48993	6.91137	6.99333	6.63684	6.11627	7.61236	8.09242	7.29514	7.06449
SDC2	7.2475	7.47932	7.11349	6.86078	6.18669	5.48772	7.03101	5.67994	6.66331	6.82172	6.82863	6.44732	6.81046	6.62248	6.38185	6.87591	6.55904	7.09128	6.57358	6.62286	5.53303	6.40189	6.76458	6.15242	6.69173	6.17241	5.45805	6.79148	6.15703	6.62962	7.12311	6.53143	6.70032	6.48821	6.28712	6.33599	5.95776	6.4742	6.49897	6.76483	6.91927	6.84326	6.25677	6.59371	6.28469	6.55467	6.4319	6.62638	5.69117
TUBA4A	11.3232	10.1223	11.638	10.6093	10.8164	11.2301	10.1743	11.3166	10.804	11.0572	10.6772	11.0205	11.4186	10.2444	10.7821	10.6731	10.8657	11.0536	10.9044	10.4212	11.5696	10.3515	10.373	11.3581	10.444	11.0535	11.2655	10.2316	10.4297	10.8074	10.8111	11.6358	10.9465	10.5952	11.3785	11.1703	11.0144	11.4748	10.931	10.5062	10.9548	10.9513	9.72095	10.2167	11.0488	10.5028	10.7892	10.1014	11.0575
SEL1L3	6.51097	7.52932	5.43501	6.24343	5.41505	4.55059	6.99622	4.66326	6.61741	5.33958	6.16655	5.22703	5.22262	6.30652	5.96393	6.73095	6.28403	6.28083	5.91385	6.59372	4.95876	6.6559	6.82082	4.92041	6.37793	5.46416	4.58391	7.11221	7.02778	6.44118	7.0046	5.29917	5.91934	5.93404	4.82573	5.26897	5.95763	4.78913	6.09161	6.40483	6.17185	6.35602	6.98595	6.69468	5.55185	6.5561	5.99878	6.81165	5.09007
NUP210	6.25395	6.31087	5.95444	5.82337	5.84803	5.66666	6.32256	5.43716	6.29019	5.83038	6.13239	5.75982	5.57066	6.14086	5.91649	6.15211	6.01153	5.94519	6.29638	6.48016	5.41711	5.95133	5.96523	5.46637	6.41206	6.06138	5.63355	6.33023	6.55872	6.45012	6.56179	5.72642	5.75574	6.0912	5.64088	5.98672	5.99801	5.51637	5.94108	6.12921	5.87087	6.14872	6.21622	5.89498	5.75657	6.16143	6.21039	6.24822	5.60948
ENDOD1	7.53817	6.58008	7.82979	7.90048	7.89543	8.18988	7.14372	8.25541	7.49653	7.87847	7.63467	7.6887	7.8028	6.84893	7.42307	7.33631	7.63926	7.72206	7.57503	7.52792	7.62835	7.26565	7.1816	7.59007	7.59922	8.00136	8.24026	6.93176	6.8998	7.53561	7.49986	7.95246	7.62591	7.6059	7.88814	8.28746	7.70165	8.17693	7.69475	7.50747	7.79382	7.89662	6.72953	7.22935	7.67726	7.89497	7.5484	7.45751	8.01225
IGJ	9.5512	11.9831	8.54988	10.0274	9.45803	8.88521	11.0343	9.03269	10.2871	10.1026	11.5266	10.7819	10.1081	10.6301	10.7272	11.1144	10.766	11.1638	11.126	11.9611	8.714	10.9781	11.2789	8.13894	11.1821	10.1666	9.62891	10.1505	9.90891	9.49373	11.124	9.33497	10.4781	10.1128	9.90526	9.81004	7.84552	8.33788	9.98585	10.5728	11.4591	11.5026	11.0658	11.6025	10.6167	10.921	9.9223	11.2439	7.68071
CHN1	8.96608	8.94778	8.51716	8.51109	8.15663	7.25387	8.85389	7.33782	8.17973	8.20808	8.31303	7.58832	8.09789	8.20622	8.25261	8.60703	8.14262	8.50111	8.30158	8.551	6.66524	8.09135	8.33304	7.30283	7.87984	7.48057	6.7339	8.50714	8.08561	8.74133	8.41245	7.9708	8.39933	7.86661	7.1534	7.77567	7.78537	7.48211	8.16852	8.48894	7.74785	7.87437	7.92296	8.21622	7.5611	8.23881	8.09029	8.26938	7.51619
HLA-DQA2	9.69564	10.3207	9.70581	9.87592	9.44616	8.65902	9.97514	8.86083	9.4723	8.29948	9.13702	8.31821	10.2318	9.86549	9.95382	9.72805	9.28178	9.76197	9.90189	9.85042	7.71406	9.75286	9.85638	8.00273	9.887	9.38291	8.54227	9.11481	8.92996	10.124	11.0407	8.77064	9.13009	9.00786	8.77288	8.17343	7.29283	8.42627	10.1315	10.1076	9.41794	9.20526	9.78082	9.43056	9.6357	9.52505	9.11807	9.20888	8.42451
PPP1R16B	6.3054	6.35183	5.96877	5.83509	5.30149	5.07671	6.06407	5.16931	5.82076	5.29532	5.57678	5.16695	5.50619	6.25558	5.99092	6.26563	5.73578	6.08692	6.19804	6.87335	5.32203	6.13791	6.1526	5.61209	5.95736	5.40783	5.20185	5.88152	6.09404	5.82612	6.63	5.43022	5.76858	5.91751	5.09759	5.34221	6.05726	5.23829	5.67479	5.76454	5.45557	5.61909	6.0068	5.78186	5.35871	6.28325	6.3177	6.7262	5.53158
FAM171A1	7.53591	7.39479	7.4622	7.04751	6.26771	6.53706	7.16326	5.86077	6.9684	7.2878	7.09004	6.87561	6.62862	7.08579	7.12881	6.8245	6.69745	6.79475	6.81792	7.31763	6.30075	6.83926	7.01663	6.89058	6.99714	6.58374	6.08215	7.64594	7.73734	7.29994	7.13603	6.59983	7.53141	6.82766	6.59738	6.72663	6.67465	6.6614	6.77869	6.71639	6.30377	6.4342	6.61099	6.34794	6.15332	7.44032	7.58067	7.28627	6.79809
FTL	11.83	12.093	11.593	11.9067	11.314	10.8917	12.2113	11.2129	11.8599	11.5552	11.8616	11.2157	11.6077	11.2051	11.9435	11.9346	11.7255	12.019	12.0355	12.1428	11.218	12.0994	12.1584	11.6938	12.1347	11.8829	11.5255	12.1797	12.1466	12.1686	12.4557	11.727	11.8596	11.6472	11.3572	11.7339	11.8087	11.1891	11.789	11.8342	11.6783	11.5466	11.749	11.7023	11.2431	12.025	11.7486	11.9031	11.2011
SERINC5	9.60968	9.09863	10.0535	9.6609	9.78334	9.92461	9.15046	9.87137	9.79436	9.99328	9.96719	10.3092	10.0557	8.84315	9.73713	9.51201	9.64135	9.68095	9.87009	9.64977	10.298	9.56572	9.461	9.72824	9.50705	9.83481	10.1276	9.25305	8.8077	9.64251	9.68359	10.0957	9.6242	9.33387	9.86634	9.69093	9.35025	9.97726	9.7833	9.84465	9.5807	9.80734	9.19034	9.55242	10.2632	9.78244	9.56277	9.50727	9.90029
MEGF9	6.4733	6.20682	6.85722	6.14179	6.33711	7.16849	6.16849	7.17603	6.25899	6.78543	6.37452	6.97335	6.77672	5.83961	6.62216	6.08875	6.18339	6.53656	6.38498	6.58392	7.27093	6.44581	6.23691	7.50467	6.27991	6.585	7.2651	5.90021	5.85954	6.21291	6.43541	6.79314	6.81282	7.1408	7.19046	7.18036	6.39386	6.80329	6.39049	6.35872	6.36899	6.41005	5.92361	6.55912	7.10651	6.43645	6.27675	6.17678	6.99402
C9orf3	8.93186	8.09112	9.22682	8.49615	8.5815	8.57844	7.52998	8.90099	8.08818	8.80922	8.49774	9.09603	8.6224	7.76075	8.49835	8.44059	8.55026	8.58411	9.07748	8.92771	8.97987	7.63693	7.6589	8.62378	8.66695	8.99689	9.25156	7.88488	7.67629	8.25019	7.91562	8.96098	8.93976	8.55517	9.40334	9.15919	8.32035	9.12239	7.24838	6.95329	8.11619	8.60652	7.48132	7.7096	8.07338	8.75728	8.71182	8.31323	8.88006
LRP4	6.58697	5.79275	6.49525	6.42834	5.77312	6.55388	5.33924	6.63933	5.7553	6.42794	6.03155	7.50602	7.25729	5.53971	5.90001	5.94704	5.90286	5.95339	5.74382	5.7151	7.02974	6.55634	6.3503	7.3543	5.91575	5.6932	6.6332	5.60748	5.55227	5.25848	5.45376	6.64116	6.0415	5.95759	6.37954	6.66464	5.92537	6.93878	6.11749	5.3525	6.12841	6.07175	5.26003	6.54698	6.79754	5.94958	6.05821	5.97606	6.17543
SEC24A	7.09629	8.30933	6.64305	7.18269	6.9623	6.63713	7.86295	6.6751	7.34534	6.47702	7.19234	6.53511	6.15566	6.36962	6.64326	7.23453	6.7588	6.46699	6.46765	7.02803	6.47194	6.89918	7.31012	6.04062	7.27634	6.60331	6.43564	7.65491	7.44466	7.38029	7.90088	6.81095	6.71088	6.57952	6.25203	6.56636	6.66326	6.48591	6.59811	6.8044	6.82475	6.84742	7.25759	7.10398	6.61565	6.92914	6.76289	6.82405	6.54529
CBX7	7.72233	7.62199	7.4624	6.90121	6.67618	6.72562	7.00792	7.11035	7.16142	6.84384	6.93273	7.26996	7.12944	7.22199	7.39981	7.25435	7.25817	7.22231	7.51255	7.91789	6.86346	7.09574	6.79162	6.7996	7.48472	6.72635	6.93596	7.32262	7.33247	7.09324	7.58288	6.67	6.97129	7.23086	7.12966	7.11127	7.25391	6.93878	6.75917	6.69735	6.60254	6.61955	7.01984	6.93612	6.60166	7.34349	7.15986	7.42893	6.5161
GPR116	7.20821	7.40344	6.76855	6.73442	6.60719	6.04263	7.31328	6.31949	7.2195	7.34456	7.40024	6.82339	6.05861	6.55098	6.93963	6.68733	6.34615	6.59661	6.85226	7.20908	5.84722	6.51818	7.20369	6.07851	7.00406	6.63624	5.98791	7.55264	7.00582	7.35763	6.84331	6.76084	7.03716	6.96271	6.09143	6.75413	6.8421	6.17849	6.41639	7.01797	6.4273	6.74188	6.77747	6.88635	5.912	6.8151	6.54964	6.85433	6.11313
TBC1D9	7.09075	8.31486	6.52164	7.52206	7.36599	6.83029	8.083	7.07487	7.72494	7.23447	7.50171	6.7023	6.63415	7.22379	7.14862	7.81223	7.49101	7.53902	7.58917	8.05636	5.98142	7.32951	7.16097	6.10069	7.94686	7.2344	6.99317	7.38722	7.12852	7.86613	8.03114	6.36855	7.16213	7.06738	6.4907	6.84929	6.45896	6.04773	6.88905	7.34489	6.67074	7.1913	7.22229	6.8509	6.13676	7.16924	6.85358	7.25612	6.75404
DENND3	6.1052	6.34821	5.49193	5.86732	5.47834	5.35817	6.17799	5.02026	6.16026	5.31668	5.30532	5.23998	5.34617	6.22305	5.8145	6.11503	6.06356	5.99925	6.05398	6.1998	5.26612	5.81484	5.93777	5.36067	6.37122	5.70282	5.3601	5.97591	6.22355	6.02072	5.77161	5.50305	5.63312	5.60904	5.05223	5.49695	5.99782	5.17692	5.67192	5.52149	5.87312	5.68537	6.18282	5.78651	5.48877	5.76942	5.91979	5.85318	5.30327
GPX7	5.8017	6.31038	5.40083	5.92425	5.0625	4.4543	5.69593	4.91166	5.5955	4.6086	4.87746	4.81572	5.12761	5.58557	5.18745	5.48299	5.52328	5.47041	5.79968	6.18114	4.87716	5.09521	5.51341	4.80457	5.61029	4.84777	4.70213	5.57321	5.27705	6.28755	6.58432	5.38663	5.6495	5.17113	4.08252	4.86591	5.10642	4.99464	5.60912	5.72931	5.70423	5.79438	5.46218	5.38608	4.73644	6.49159	6.06087	6.21343	5.14406
LOC730101	5.69388	7.77077	5.23569	4.9029	4.85117	5.07813	6.0487	5.48723	5.74464	5.01553	5.26221	5.03519	5.65065	5.42236	5.70964	6.02379	5.47762	5.76214	5.26061	5.97543	5.41993	5.9548	6.16354	5.73996	5.96013	5.12439	5.84265	7.25107	7.07077	5.44965	6.03222	5.36805	5.41013	5.57246	5.37524	5.3194	5.33735	5.4755	5.39623	5.54757	5.56273	5.89409	5.78597	5.95128	5.26267	5.70092	5.5406	5.68328	5.3885
TENM4	6.60612	6.22693	7.19586	6.21937	6.10574	7.34529	6.01634	6.55675	6.11085	6.44066	6.24475	6.95192	7.41074	6.33297	6.48681	6.34899	6.60254	6.69726	6.50485	6.34112	6.95632	6.3444	5.96499	6.65323	6.27309	6.38216	6.59095	5.95948	6.04256	6.1363	6.18885	6.22587	6.58171	6.74307	6.42944	6.76928	6.44122	6.8839	5.90366	6.09853	6.39437	6.19253	5.45757	6.38963	6.24808	6.4844	6.7167	6.72987	6.79607
MTCL1	7.60448	6.39343	7.82562	7.29571	7.27843	8.41029	6.7846	8.1173	7.34384	7.54347	7.32398	8.31504	8.24675	6.57205	7.64377	7.04104	7.14711	7.52284	7.21201	6.93903	7.95689	7.34097	6.79973	8.07365	6.70523	6.81428	7.72386	6.51784	6.64786	6.65104	6.87211	7.39522	7.60907	7.63582	8.00941	7.86972	7.36855	7.9795	6.61	6.77751	7.35116	6.97264	6.3911	7.44239	7.24699	7.3518	7.29804	7.32426	7.74415
TMEM246	6.52213	5.53604	6.77794	6.29643	6.4737	7.07431	6.0125	6.76262	6.22429	6.87951	6.67767	7.52915	6.95108	6.15083	6.53998	5.98547	6.275	6.23942	6.48354	6.18393	7.31778	6.68844	6.62697	7.12267	6.14977	6.54643	7.16646	6.15733	6.08603	6.35825	6.24153	6.82909	6.479	6.76393	6.92089	6.60959	6.35572	7.00115	6.68371	6.47056	6.57902	6.91045	6.23621	6.54828	7.06172	6.54413	6.76077	6.45165	6.9623
MFHAS1	8.12478	7.05589	8.12504	7.82818	7.7423	8.21883	6.86824	8.13097	7.45914	7.41552	7.38706	8.08868	8.18174	6.95059	7.64144	7.08443	7.43481	7.32471	7.55872	7.43752	8.46105	7.29254	7.12805	7.96622	7.17815	7.83854	8.19809	7.11545	6.94879	7.50894	7.76696	8.06169	8.03621	7.73022	8.34434	8.13663	7.80647	8.15832	7.37339	7.01448	7.68337	7.67851	6.72074	7.35023	7.91141	7.31463	7.41897	7.21028	7.72478
NSUN5P1	8.18283	8.04776	7.93013	7.41415	7.53783	7.5945	8.18228	7.74117	8.19591	8.07744	7.97091	7.98999	7.78893	7.93581	7.97334	8.11565	7.90564	8.12768	8.41967	8.57476	7.52058	7.20545	7.1879	7.65742	8.2465	7.93701	7.72474	7.65646	7.92747	7.76311	7.888	7.46585	7.85147	7.75941	7.64554	7.7069	7.80433	7.56541	7.31192	7.13395	7.57738	7.5064	7.29814	7.31022	7.00491	7.79304	7.77383	7.83169	7.07745
PGAP1	4.99865	4.9016	5.39148	5.20328	5.08473	5.85357	4.84766	5.70405	4.80798	5.28158	5.26599	5.91357	5.72419	4.506	5.22269	4.67591	4.5967	4.8615	5.27718	5.29348	5.97489	5.23253	4.98931	5.4688	5.13449	5.0221	5.84423	4.62865	4.49973	5.06051	4.93907	5.13135	5.13111	5.68529	5.84386	5.60668	4.99774	6.19021	5.35836	5.05642	5.15409	5.3306	4.79624	5.40803	5.44612	5.05284	4.99111	5.0759	5.14123
RWDD2A	5.64576	5.96926	5.3334	5.21362	5.12202	4.88412	6.06471	5.26997	5.81934	5.32431	5.54551	5.49491	5.19798	5.21793	5.3442	5.69261	5.33409	5.37098	5.46955	5.62743	4.87648	5.40278	5.34405	5.27553	5.41792	5.11371	5.33062	5.77297	5.70402	5.47409	5.75132	5.14689	5.4471	5.41413	5.34484	5.28395	5.65201	4.90926	5.20324	5.28202	5.24094	5.31861	5.23879	5.71375	5.0277	5.34382	5.25263	5.57445	5.08976
RNASE6	7.63095	8.79034	6.92081	7.03222	6.03671	5.46724	8.13153	5.73048	7.32193	6.01772	7.22417	6.42833	6.71012	7.12018	6.90703	7.62669	6.98195	7.10031	7.41301	7.58065	5.83904	7.321	7.62983	5.93022	7.40715	5.91056	5.30702	7.55835	7.5204	7.24213	8.28208	6.05754	6.68164	6.55446	5.58754	6.30092	5.8992	5.68398	6.88633	7.00539	7.27184	6.9391	7.32743	7.06045	6.47947	7.45111	7.0221	7.39878	5.77214
APLNR	8.14232	7.65444	7.84189	7.03426	6.33339	5.72499	7.38844	6.11336	7.05526	7.64053	7.87941	7.3995	6.42321	7.70416	7.79864	6.75758	6.96213	7.09157	7.29432	7.27858	6.02572	7.33561	7.50361	7.18089	7.52478	6.59281	6.29373	8.08643	7.86192	7.70972	7.26575	6.43545	8.21984	7.46516	6.51363	6.40673	7.31354	5.93632	7.12908	7.64191	6.5857	6.96506	7.38921	7.22825	6.46907	7.88065	7.84674	7.50972	7.23271
OIP5	4.81245	4.44015	5.46297	5.08551	4.75612	5.09093	4.27856	5.21675	4.62185	4.99221	5.50795	5.35658	5.22721	4.47251	5.02426	4.78164	4.77739	4.16178	4.91633	4.90437	5.75038	5.11826	4.88194	5.85388	5.22422	5.23488	5.35502	4.62761	4.25222	5.01294	5.15612	5.72018	4.97949	5.6899	5.45518	5.97297	5.19531	7.08167	5.44827	5.06331	5.17229	5.12455	5.07476	4.88007	5.47666	5.21117	5.25424	5.19445	5.55462
ZMYM6NB	7.34556	7.75849	7.21261	6.74066	6.11063	5.41007	7.74793	6.09135	7.4655	6.95105	7.35858	6.8132	7.03731	6.84809	6.80141	7.65666	7.3426	7.45069	7.19718	7.30876	6.08161	6.90002	6.82749	6.12134	6.96299	6.4905	5.32229	7.47201	7.0706	7.3487	7.71443	6.37951	7.20123	6.69052	6.26396	6.63247	6.4336	6.6512	7.32791	7.24015	6.67184	6.77717	6.82149	6.65675	6.10304	7.8188	7.31237	7.43279	6.67776
C12orf29	8.25952	8.15073	8.70135	8.50121	8.46613	8.95907	7.85866	9.10124	8.12711	8.77496	8.63478	8.78991	9.13818	7.5438	8.22878	7.99404	7.84027	7.93726	8.21866	7.80294	9.44455	8.31447	8.19909	8.75601	7.63944	8.01401	8.72844	7.5364	6.88945	7.68643	8.09955	8.86374	8.06704	8.1499	8.48353	8.52854	7.54112	8.87903	8.10445	7.79966	8.68565	8.4153	7.31952	8.0001	8.80744	8.03374	7.48491	7.88492	8.37556
MYO1F	6.60387	6.70058	6.95552	6.73538	6.16603	6.02407	6.95141	6.30514	6.97636	6.09262	6.73953	6.12427	6.84913	7.25569	6.78914	6.54394	6.75944	6.51869	7.29463	7.51198	6.19435	6.6541	6.91161	6.68453	6.93822	6.3788	5.54798	6.7103	6.85392	7.03629	7.12669	6.54036	6.915	6.98457	5.98167	6.00808	7.4331	6.26413	6.89735	7.06648	6.31842	6.10214	6.67887	5.97552	6.56678	6.85087	7.37335	7.06639	6.16108
ABHD5	6.14569	5.96323	6.36875	6.36586	6.2695	6.93824	6.10573	6.7932	6.30199	6.54417	6.45993	6.8102	7.02066	5.94264	6.3093	6.00043	6.14511	6.01197	6.21081	6.15061	7.45828	6.64783	6.55694	6.87014	5.98517	6.16876	7.0503	5.89884	5.70396	6.33395	6.51951	6.70344	6.2488	6.32081	6.53345	6.77963	6.16207	6.99886	6.36412	6.24096	6.41296	6.31022	5.9111	6.46307	6.94011	6.36274	6.11278	6.12975	6.88538
EXPH5	6.96736	6.31579	7.24555	6.31812	6.80185	7.46601	6.34794	7.69014	6.62556	7.21833	6.68806	7.52132	7.7566	6.36654	7.35174	6.34952	6.36377	6.64309	6.84394	6.33014	7.94052	7.35471	7.2331	7.61503	6.78373	7.2078	7.78838	6.16402	6.3429	6.56431	6.75893	7.33297	7.2445	7.5079	7.879	7.71578	7.49451	7.93783	6.91286	6.98818	7.3659	7.30578	6.14338	7.49549	7.84712	7.14878	7.04395	6.7172	7.7759
SHMT2	7.74535	7.78488	7.57174	7.52135	7.33083	7.37455	7.72915	7.20917	7.82148	7.70535	7.71251	7.50838	7.41617	7.37407	7.42739	7.61687	7.52571	7.51903	7.74474	7.77887	7.37705	7.79871	7.59433	7.54731	7.79946	7.59191	7.3369	7.40911	7.722	8.07095	8.20382	7.34768	7.487	7.29848	7.12623	7.50196	7.31209	8.11118	7.30371	7.10603	7.37016	7.45647	7.32731	7.41348	7.3071	7.46327	7.4304	7.25931	7.26443
CCPG1	7.22344	8.61984	6.50736	7.13217	6.26724	6.24805	7.92517	6.29624	7.42296	6.49937	7.10078	6.8234	6.45858	6.35434	6.49748	7.44245	6.98306	6.79539	6.96087	7.48654	6.14547	8.10203	8.13393	6.29243	7.67521	6.61151	6.43026	7.72347	7.5755	7.18632	7.85424	6.57787	6.68965	6.70208	6.10375	6.228	6.23115	6.21933	6.58025	7.19249	7.34658	7.50965	7.34401	7.28534	6.1978	7.65077	7.067	7.57072	6.40134
DYX1C1-CCPG1	7.07223	8.11545	6.4257	6.89721	6.1035	6.16151	7.56513	6.11065	7.15567	6.2642	6.82827	6.55101	6.27764	6.36593	6.30402	7.09259	6.74508	6.55188	6.69251	7.21356	6.0589	7.6546	7.65355	6.19273	7.38567	6.38882	6.29029	7.37245	7.32321	6.96105	7.48452	6.34762	6.4621	6.45784	5.94279	6.07087	6.13164	6.0727	6.35318	6.87373	7.04033	7.1617	7.02991	7.0371	6.03545	7.33864	6.82754	7.15001	6.21504
BCAT1	5.28435	5.80572	5.03173	6.03216	5.14371	4.27475	5.79837	4.49273	5.89314	4.45136	4.9778	4.56264	4.68711	5.00126	4.73076	4.83615	4.80111	4.71651	4.87757	4.94968	4.55473	5.52478	5.66775	4.84825	4.88011	4.53994	4.26096	5.60733	5.23679	5.58222	5.85604	5.20069	4.72873	4.53259	4.40925	4.37907	4.67908	4.46497	5.48999	5.24025	5.28723	5.405	5.46389	4.85724	5.25728	5.56274	5.36027	5.36523	4.72139
CYP2C9	6.13162	5.76306	5.89213	6.02926	6.08392	6.36535	5.69492	6.48455	5.80985	6.33321	5.95465	6.2107	6.55027	5.80137	6.09456	5.73145	5.95516	5.95553	5.74846	5.77365	6.74277	6.06311	5.92359	6.54453	5.67866	5.67582	6.04417	5.6921	5.62665	5.79414	5.75456	6.36912	5.85679	6.05399	6.15583	6.32979	6.03847	6.59809	6.49196	6.30484	6.29795	6.16149	5.78199	5.98193	6.35938	5.99723	5.74651	5.91965	6.54259
GPR65	5.95341	6.23671	5.58281	5.6932	5.60354	4.74874	6.27397	5.11641	5.91805	4.78402	5.7689	4.65459	5.74621	5.88716	5.55617	5.8147	5.13957	5.64132	5.59442	6.71646	4.43309	5.70702	5.89973	4.91842	5.80303	4.93314	4.4355	5.95692	5.52388	5.75451	6.3733	5.24429	5.40629	4.86472	4.95688	4.71466	5.81175	4.82026	5.962	5.98499	5.36541	5.51217	5.69838	5.24071	4.83733	6.03295	6.23718	6.36575	5.29817
FCGR1B	6.18482	6.13164	5.56224	6.11806	5.75295	5.11625	6.38856	5.30483	5.91747	5.65076	6.40205	5.628	5.76835	5.67002	5.5828	5.94498	5.45974	5.93844	6.23395	6.03414	5.24763	5.87399	5.90107	5.05866	5.68405	5.67701	5.02224	5.99878	5.85876	6.02287	6.45266	5.7747	5.47112	5.3629	5.52154	5.84593	6.37338	5.4773	6.7618	6.34265	6.33704	6.11458	5.62357	5.48041	5.25317	5.61569	5.9765	5.68794	5.41367
ATP8B1	7.90294	7.82773	8.37892	8.26237	8.47203	8.34823	7.97509	8.54295	8.04865	8.35307	8.55416	8.45703	8.31944	7.43656	8.08473	7.86557	7.91303	7.91432	8.0736	8.31524	9.08635	8.2857	8.08412	8.29023	7.86414	7.90014	8.53238	8.34832	8.06958	7.66652	8.13535	8.53395	8.37125	8.70805	8.26805	8.30476	8.74057	8.36769	8.26262	8.59061	7.92582	8.16075	8.15315	8.2763	8.47424	8.60332	8.49767	8.52183	8.8481
IVL	11.857	10.5063	11.9683	11.9113	12.1203	12.141	10.7314	11.7789	11.5263	12.2406	11.9988	12.1061	12.1154	11.1063	11.6623	11.1179	11.7233	11.4462	11.5152	11.6324	12.3052	11.5809	11.2759	11.9437	11.5616	12.0998	12.4304	10.4781	10.9482	11.5137	11.6131	12.4654	11.8665	11.9357	12.065	11.8705	11.5982	11.9167	12.1319	11.5906	11.7591	11.8028	10.9143	11.5916	11.5728	11.1405	11.5237	11.4737	12.0739
IGKV2-28	10.5944	12.2124	8.25204	11.3975	9.8939	7.31422	12.2213	7.56265	12.0304	9.76078	11.2481	9.5329	9.11985	10.9071	10.3996	12.4495	11.7463	11.5994	11.0355	11.8134	7.00155	12.2455	11.8173	7.86563	12.2529	10.717	8.48334	11.428	11.9217	11.8969	12.3925	8.09464	10.0618	9.99095	8.59797	10.3881	10.2875	7.24974	11.0869	11.5057	10.8008	10.7631	11.821	11.2891	9.29752	11.6314	10.3783	11.7664	7.68199
IGKV2D-28	10.5944	12.2124	8.25204	11.3975	9.8939	7.31422	12.2213	7.56265	12.0304	9.76078	11.2481	9.5329	9.11985	10.9071	10.3996	12.4495	11.7463	11.5994	11.0355	11.8134	7.00155	12.2455	11.8173	7.86563	12.2529	10.717	8.48334	11.428	11.9217	11.8969	12.3925	8.09464	10.0618	9.99095	8.59797	10.3881	10.2875	7.24974	11.0869	11.5057	10.8008	10.7631	11.821	11.2891	9.29752	11.6314	10.3783	11.7664	7.68199
abParts	11.4702	13.3027	8.42855	12.4368	10.6254	7.99677	13.4153	8.17184	13.1462	10.4689	11.7173	9.53438	8.64727	11.6245	10.7069	12.7189	12.348	11.81	10.8056	11.6448	7.73543	12.3396	13.109	7.98888	12.8667	11.3888	9.14169	13.0876	13.3117	12.5113	12.9624	9.62463	10.6406	11.0212	9.04938	10.9243	11.3108	7.88999	11.8363	12.4566	13.168	12.443	12.4883	11.9931	8.58746	11.9852	10.3044	11.9098	7.40728
IGKV4-1	11.4702	13.3027	8.42855	12.4368	10.6254	7.99677	13.4153	8.17184	13.1462	10.4689	11.7173	9.53438	8.64727	11.6245	10.7069	12.7189	12.348	11.81	10.8056	11.6448	7.73543	12.3396	13.109	7.98888	12.8667	11.3888	9.14169	13.0876	13.3117	12.5113	12.9624	9.62463	10.6406	11.0212	9.04938	10.9243	11.3108	7.88999	11.8363	12.4566	13.168	12.443	12.4883	11.9931	8.58746	11.9852	10.3044	11.9098	7.40728
PLXDC2	6.77093	6.35282	6.69477	6.47193	6.32821	6.79194	5.99994	7.20829	6.00249	6.28591	5.96405	6.98713	6.60134	5.42066	6.06609	6.06986	6.15966	6.30185	6.06472	5.82269	7.14305	6.35637	6.5453	7.09475	5.92131	6.37718	7.32962	5.86146	5.52208	5.96861	6.31283	6.92651	6.48117	6.55351	6.93975	7.14919	6.27492	7.14391	6.68996	6.54882	6.76204	6.70864	5.65766	6.59758	7.10246	6.42268	6.3333	6.43148	6.98621
FAM149A	4.85953	5.2606	4.46824	4.4722	4.36033	4.48584	4.46806	4.51033	4.54198	4.33944	4.53892	4.26229	4.30685	4.7005	4.53537	4.62637	4.36847	4.43436	4.65387	5.13661	4.35357	4.74582	4.57187	4.4778	4.75558	4.35363	4.5061	5.00557	5.18384	4.79001	5.24829	4.85919	4.42451	4.71857	4.5134	4.53575	4.71596	4.70799	4.61392	4.49694	4.54005	4.41933	4.45519	4.39385	4.15061	4.93908	4.73435	4.81636	4.23783
IGLV6-57	7.61303	8.97495	7.07607	7.86254	7.06671	6.97608	8.2486	6.93411	8.48241	7.64415	7.92146	7.97255	6.91292	8.37121	7.42528	8.52236	7.8114	8.12171	7.86525	8.6048	6.75631	8.55012	8.76708	6.8197	8.12225	7.18423	7.12789	8.33483	8.92531	8.41502	8.94616	7.16237	7.60117	7.16236	6.87624	7.44333	7.78333	6.47901	7.24687	7.49889	7.64828	7.57632	8.37739	8.08061	6.44181	7.91878	7.21476	7.90378	6.44337
DENND5B	4.735	5.31622	4.35192	4.61415	4.16033	4.09171	5.11846	4.02528	4.78626	4.32804	4.66858	4.36108	4.24795	4.65953	4.43437	4.71002	4.49034	4.52181	4.47008	4.96397	4.11844	4.88787	4.95232	4.22711	4.655	4.22098	4.1607	5.14785	5.16538	4.77443	5.25842	4.31485	4.28884	4.27789	3.91424	4.41779	4.52429	4.09921	4.36119	4.55957	4.54388	4.7322	4.83361	4.76306	3.98363	4.92973	4.3481	4.74476	4.09078
AL928768	5.1041	6.11539	4.26938	4.93936	4.34315	5.02421	6.14651	4.12087	5.89351	4.77848	6.36401	4.65459	4.53534	6.37108	6.36474	6.0497	6.14578	6.01002	6.34209	6.52862	4.69982	5.2428	5.62224	3.8499	5.75538	5.06124	4.75266	5.25457	5.46199	5.16952	5.54785	4.15599	4.35343	4.76228	4.27005	4.30084	4.87825	4.17551	4.19089	4.70258	4.96926	5.08596	6.47969	6.4952	4.89829	6.04196	5.38268	6.05759	3.89582
Ig alpha 1-[alpha]2m	5.1041	6.11539	4.26938	4.93936	4.34315	5.02421	6.14651	4.12087	5.89351	4.77848	6.36401	4.65459	4.53534	6.37108	6.36474	6.0497	6.14578	6.01002	6.34209	6.52862	4.69982	5.2428	5.62224	3.8499	5.75538	5.06124	4.75266	5.25457	5.46199	5.16952	5.54785	4.15599	4.35343	4.76228	4.27005	4.30084	4.87825	4.17551	4.19089	4.70258	4.96926	5.08596	6.47969	6.4952	4.89829	6.04196	5.38268	6.05759	3.89582
PIK3C2G	3.92465	3.26788	4.03552	3.65796	3.6276	4.02251	3.55689	4.45428	3.70752	3.87253	3.65723	4.02402	4.16041	3.55422	3.97473	3.92026	3.7026	4.24975	4.24475	3.47488	6.0507	4.47323	4.1681	4.90334	3.44927	3.58507	3.49447	4.01922	4.01551	3.30218	3.57114	3.98129	3.67993	4.04836	3.77538	4.47331	4.30833	4.72644	3.70103	3.91307	4.3678	4.22025	3.84374	4.77416	4.5053	3.40029	3.63745	3.79951	3.72046
YOD1	5.60555	6.68416	7.2252	7.70791	7.22121	7.59806	6.37697	7.91158	6.95127	7.74993	7.59237	8.21989	9.21589	6.50632	6.89599	6.56135	6.80014	6.79161	7.40357	6.9351	8.51206	8.01387	7.40398	7.79134	6.5194	7.28845	8.86751	6.3273	6.17567	6.25511	7.3289	8.14704	6.80968	6.79042	8.53791	7.92406	5.76502	7.97478	6.84138	6.44748	7.65315	7.38194	5.87784	7.67204	7.41141	6.31527	6.16873	6.0483	7.54373
DNAAF1	5.65254	6.0449	5.37845	5.85156	5.6271	5.66826	6.22892	5.66685	5.84298	5.76689	5.71316	5.5667	5.54958	6.47905	5.71666	6.25178	6.00061	5.73742	5.53297	5.75239	5.5984	5.77578	5.8988	5.36836	6.63016	6.06902	5.34823	6.19519	6.47511	6.70875	6.6387	5.44389	5.46002	5.65216	5.61149	5.56001	5.92497	5.24718	5.53041	5.71357	5.74714	5.75417	6.28742	6.36536	5.54791	5.79702	5.52112	6.0466	5.56721
IGLV3-25	10.1862	11.7748	6.78756	9.92816	8.8547	7.05674	11.7225	6.38497	10.8996	8.8583	9.99716	8.66979	7.5986	10.1249	8.89903	10.2775	9.57699	9.7627	9.79015	10.2017	5.40745	10.2657	10.571	5.73531	10.7484	9.37403	7.58296	10.8405	10.6397	9.76589	10.3661	7.48914	8.20245	8.13189	6.55664	9.25331	9.79424	6.79319	8.90999	9.92167	10.5092	10.6674	10.8157	10.692	7.90338	10.7508	8.96279	10.6107	6.46127
ABCA12	6.33924	5.65089	7.10429	7.30254	6.88442	7.40094	5.50222	7.527	6.73205	7.33454	7.44244	7.78882	7.74984	5.45516	5.931	6.17221	6.80271	6.43372	7.01712	7.39822	8.85777	7.61089	7.70979	8.33167	6.40482	6.56778	8.56573	5.06742	4.5245	5.55414	6.18245	7.88667	5.80646	6.32517	6.23953	7.10704	5.03859	8.1118	5.71734	5.60105	7.29634	7.01579	5.59913	7.00356	8.38323	4.99256	4.7315	4.66029	7.37459
LOC101929272	7.58898	9.39489	5.63255	6.91013	5.20458	4.47076	8.55914	5.08665	7.86342	5.92636	6.87087	6.01158	5.10287	7.09168	6.54265	7.93256	7.368	7.07064	6.34927	7.27115	4.90775	7.42472	8.11276	5.56112	7.76696	6.50074	5.39808	8.4617	8.52456	7.80308	8.73346	5.2115	6.03605	6.00243	5.06005	6.00404	7.14345	4.63087	6.45603	6.968	7.09978	7.58892	8.32718	7.91074	5.37225	7.02143	7.23616	7.3462	5.12576
LOC100293211	5.43672	7.06533	4.13008	6.51428	5.2233	4.49395	7.66337	4.25288	7.17742	5.43169	6.43931	5.07437	4.64072	6.80151	5.6241	6.57404	6.22389	6.23144	6.15645	6.42509	4.20052	6.98924	7.07301	4.66086	6.82987	5.71997	4.67202	6.99884	7.20111	6.97128	7.40515	4.9313	5.78301	5.83201	4.79494	5.97747	5.78998	4.21661	5.82062	6.73052	7.29194	7.15116	7.09177	6.54844	4.6862	6.56999	5.09258	6.74277	4.36649
IGLV4-60	7.50002	7.46755	5.522	7.60538	6.06169	5.59437	8.98924	5.68768	8.12488	6.37251	7.2621	6.2993	5.95453	7.1373	6.82186	7.54513	7.0854	6.88336	7.70857	8.16758	5.03936	6.16975	6.69614	5.47345	7.12833	6.16169	5.65005	7.75557	8.60991	9.48734	9.81191	5.64358	6.01548	5.79781	5.83871	6.93416	7.5273	5.63213	6.80917	6.39728	6.38567	6.22966	8.36257	7.58097	4.94024	6.7162	5.95505	6.53851	5.60066
CYFIP2	5.89379	5.85909	5.79744	5.50317	5.34917	5.2259	5.84512	4.95648	5.6754	5.43912	5.64842	5.36957	5.58816	6.28174	5.95906	5.92469	5.86716	5.95521	6.37304	6.77395	4.49192	6.33617	6.10664	5.17669	5.71856	5.35727	5.04835	5.82004	6.28013	5.95722	6.65459	5.23083	5.8209	5.5915	5.08751	5.55074	6.11939	5.22171	5.70884	5.8218	5.56417	5.69004	5.82188	5.56518	5.6143	6.41122	6.7764	6.37448	5.52402
IGLL3P	12.4552	12.7777	11.2069	12.2812	11.5592	10.0617	12.6829	10.0317	12.6446	12.1766	12.6049	12.06	10.7595	12.0164	12.2577	12.677	12.551	12.591	12.4473	12.7032	9.57094	12.5448	12.5768	10.8626	12.5476	12.157	11.1307	12.6705	13.035	12.5271	12.7538	11.0587	12.2293	11.9883	10.9097	12.1322	12.4915	9.67867	11.8733	12.3585	12.635	12.554	12.648	12.8202	11.3591	12.7311	12.3251	12.65	10.4094
CYSLTR1	4.85881	5.87741	4.67178	4.89591	4.35399	4.22492	5.60141	4.12706	4.97234	4.40506	4.86933	4.25845	4.74851	4.4627	4.92967	5.17547	4.8716	4.98442	4.89439	5.27589	5.00187	5.32976	5.47175	4.4823	5.05234	4.38594	4.04612	5.19798	5.06183	4.82318	5.64355	4.07948	4.62886	4.85547	4.37554	4.75163	4.92624	4.75706	4.70253	4.92782	4.91913	4.93669	5.31721	5.20659	4.49445	5.1487	5.13013	5.14625	4.36097
IGLV3-19	9.32756	11.0188	6.80557	9.6446	8.15419	6.92504	11.1218	6.31826	10.0919	8.03496	9.53176	8.08619	6.80944	9.96198	9.17926	10.8652	10.1003	10.5053	9.01776	9.89667	5.81578	10.1148	10.2982	6.8082	10.9555	9.35132	7.62106	10.6941	10.8875	9.36277	10.0395	6.9893	7.71995	7.8936	6.80652	8.79605	8.99404	6.47867	8.46928	9.5199	10.1299	9.91555	10.8922	10.7262	8.17212	9.89227	8.34684	9.73864	6.42199
IGKV1-37	11.1396	13.1249	8.58379	12.2019	10.6949	8.96914	12.9357	9.03262	12.5507	10.7882	11.8078	10.2196	9.45525	11.5717	11.1557	12.8655	12.2808	12.3425	11.3546	12.1527	8.18432	12.5844	12.6289	8.95843	12.2618	11.2784	9.54988	12.4448	12.6438	12.3812	12.7498	9.90697	10.8465	11.0938	9.22719	11.2644	11.0187	8.07217	11.1094	12.0839	12.6	12.5066	12.65	12.5023	10.591	11.9561	10.5778	12.0763	9.17028
IGKV1D-37	11.1396	13.1249	8.58379	12.2019	10.6949	8.96914	12.9357	9.03262	12.5507	10.7882	11.8078	10.2196	9.45525	11.5717	11.1557	12.8655	12.2808	12.3425	11.3546	12.1527	8.18432	12.5844	12.6289	8.95843	12.2618	11.2784	9.54988	12.4448	12.6438	12.3812	12.7498	9.90697	10.8465	11.0938	9.22719	11.2644	11.0187	8.07217	11.1094	12.0839	12.6	12.5066	12.65	12.5023	10.591	11.9561	10.5778	12.0763	9.17028
IGLV1-40	9.09371	10.9293	6.36697	9.08626	6.98609	5.83298	11.0368	6.28757	10.1673	8.20399	9.82766	7.91426	6.71542	9.43423	8.63642	10.3064	9.45601	9.70826	8.80383	9.58558	6.1418	10.2085	10.5876	6.7877	10.1236	8.65912	6.89276	10.658	10.9396	9.88787	10.7125	7.02793	8.20432	7.96199	7.01873	8.31293	8.71358	6.32016	8.60883	10.1045	10.4546	10.3051	10.9884	10.4809	8.18491	10.3224	8.42964	10.4511	6.5043
IGLV1-50	9.90535	11.6685	7.17953	10.2038	8.03017	6.48968	11.7491	6.81172	10.9412	9.50478	10.7954	8.98602	7.72482	10.346	9.77203	10.9897	10.3219	10.3761	9.86797	10.5958	6.63054	10.9167	11.0927	7.06902	10.8997	9.61849	7.77703	11.7122	11.8756	11.0029	11.7323	8.27561	8.86258	8.87148	7.30741	9.46391	9.67011	6.80517	9.67269	10.7861	11.132	11.01	11.5397	11.0205	8.77648	11.2349	9.66146	11.246	7.52684
C19orf10	9.08558	9.607	8.48039	8.68511	8.47138	8.08355	9.20603	8.19008	9.13527	8.47468	8.73089	8.12473	7.86275	8.69962	8.55199	9.17839	8.98043	8.84819	8.54061	8.8568	7.72385	8.8502	9.08135	8.01741	9.26941	8.61349	8.15746	9.35579	9.46728	9.35521	9.52529	8.33394	8.38673	8.10686	7.6954	8.37443	8.3725	8.39695	8.67295	8.6206	8.79197	8.8067	8.98142	8.8896	7.76476	8.86734	8.59996	8.51249	8.10141
IGLV3-10	10.4911	12.5517	7.71313	11.1158	9.36447	7.23185	12.7757	7.67345	12.0864	9.96807	11.517	9.66386	8.71192	11.0934	10.5027	12.1519	11.1969	11.1601	10.5538	11.1971	6.99606	11.7876	12.1423	8.24973	11.8892	10.4911	8.52277	11.6861	11.8434	12.1836	12.9309	11.0096	9.96303	9.78854	8.23924	9.85254	10.4887	7.7023	9.63689	10.3349	12.6268	12.0864	11.8831	12.0033	9.29705	11.7189	9.83258	11.9294	7.3827
IGHD3-16	4.86791	5.33935	5.12428	5.3628	5.41802	4.93952	5.97845	4.788	5.6287	5.52125	5.21833	5.52229	5.22157	5.77684	5.12492	5.37622	5.27872	5.43305	5.37695	5.32331	4.51277	4.98159	5.2207	4.03985	5.74318	5.255	4.98806	5.41665	5.53109	5.55072	5.7122	4.24732	5.21938	4.23526	5.22006	4.67927	5.131	5.11507	4.64633	5.31585	5.56796	5.1193	5.69826	5.0727	4.78038	5.11619	5.02902	4.75599	5.08682
USP53	5.76039	5.63431	6.17853	6.03725	5.89631	6.03571	5.59947	6.19044	5.72894	6.09704	6.04839	6.17725	6.37961	5.16555	5.79941	5.69721	5.94355	5.68519	5.93494	5.88996	6.95287	5.71383	5.82036	6.01474	5.56126	5.61695	6.58245	5.41779	5.0181	5.32064	5.67906	5.90843	5.94658	5.90102	6.37178	6.25249	5.91303	6.55813	5.59289	5.61722	5.62266	5.75815	5.31395	5.95781	6.32407	6.05619	5.71589	5.92176	6.57883
ATP8B2	7.77682	8.00432	7.20179	7.31593	7.09624	7.3415	7.70935	6.58235	7.58786	7.28348	7.48549	7.42763	7.40419	7.60884	7.53274	7.90756	7.37336	7.80745	7.59845	7.80535	6.72652	6.83812	7.00612	6.77346	7.89396	7.05222	6.94573	6.99148	7.35657	7.02687	7.5087	6.08167	7.22207	6.72787	7.10822	7.37063	7.04045	7.11569	6.27948	6.7362	6.83671	6.87122	6.80778	7.0368	6.68114	6.99413	6.92488	6.8347	6.35498
IGLJ2	10.8552	12.3392	8.12468	11.0442	9.34565	7.28569	12.5285	7.33087	11.8579	10.4015	11.5086	9.90286	8.27879	11.1038	10.6679	11.8548	11.3421	11.4179	10.9139	11.6181	7.42835	11.9409	12.0948	8.13158	11.6861	10.5023	8.68869	12.3218	12.5498	11.8845	12.4244	8.95863	9.86341	9.95962	8.20484	10.3506	10.4391	7.54726	10.6709	11.4531	11.7368	11.6826	12.1402	11.8109	9.41159	11.769	10.2792	11.7882	8.18893
IGLV2-14	11.0464	12.4595	8.18679	11.4059	9.64109	7.61925	13.1221	7.53585	12.6203	10.9524	12.1187	10.6498	9.17151	11.279	11.1572	12.3588	11.9592	12.1316	11.7285	12.4361	7.8227	12.7132	12.8631	9.47779	12.4412	11.2389	9.37488	12.8141	13.028	12.5762	12.9427	9.18864	10.9208	10.8835	8.99109	10.8676	10.9537	7.9188	11.3153	12.2248	12.5992	12.4806	12.6093	12.4282	10.0175	12.2744	10.579	12.3866	8.79674
IGLV@	10.7501	12.205	7.93894	10.8851	9.208	7.12718	12.499	7.21989	11.8525	10.2204	11.3966	9.81435	8.16716	11.004	10.5648	11.8821	11.3255	11.4313	10.7788	11.5136	7.17947	11.8573	12.1127	8.19019	11.6113	10.3476	8.55906	12.2051	12.3993	11.7607	12.3324	8.69853	9.81907	9.85113	8.12475	10.1283	10.2866	7.26498	10.5112	11.2829	11.6012	11.5518	12.0282	11.7765	9.11251	11.6155	10.0207	11.7262	7.84591
AC004941.5	6.89035	6.01671	6.60258	6.79148	7.2643	7.18353	6.03557	7.68382	6.4044	6.73738	6.83532	7.06775	6.81251	6.29344	7.31636	6.43089	6.72445	6.92018	6.9483	7.09657	7.1854	6.43023	6.31939	6.99245	6.57895	7.40278	7.40085	5.99079	5.97235	6.67272	6.81144	6.89999	7.3746	7.05646	7.45112	7.74289	7.26126	6.88325	7.22071	6.99151	6.78122	7.25526	6.38	6.87205	7.23221	7.03594	7.08532	6.64252	7.18738
PRDM1	7.52224	8.53042	7.64288	8.56341	8.27563	7.72711	8.38439	7.94369	8.0817	7.70878	8.12202	7.6824	7.6373	7.86017	8.03415	8.26617	8.19118	7.81391	7.9464	8.37123	7.65618	8.21283	8.39718	7.39258	8.55008	8.21384	7.86737	8.67604	8.32598	8.56908	8.95893	7.45692	7.87392	7.42262	7.858	7.94823	7.42706	7.55658	8.18464	8.10961	8.30735	8.22648	8.33908	8.03133	7.95359	8.52971	7.81898	8.28595	8.65243
LOC101060373	9.7535	9.66895	9.5952	9.61083	9.41049	9.36331	9.29056	9.30977	9.52246	9.3538	9.46232	9.31595	8.92944	9.04564	9.11889	9.70148	9.68592	9.65967	9.26612	9.61379	9.1706	9.1266	9.25828	8.88153	9.88856	9.7472	9.66625	9.58943	9.56093	10.0291	9.93313	9.22194	9.25098	9.21571	9.12439	9.30326	9.12212	9.27025	9.0137	9.00319	8.98953	9.0833	9.39645	9.22433	9.22781	9.72838	9.69472	9.56651	9.4398
NOMO1	9.7535	9.66895	9.5952	9.61083	9.41049	9.36331	9.29056	9.30977	9.52246	9.3538	9.46232	9.31595	8.92944	9.04564	9.11889	9.70148	9.68592	9.65967	9.26612	9.61379	9.1706	9.1266	9.25828	8.88153	9.88856	9.7472	9.66625	9.58943	9.56093	10.0291	9.93313	9.22194	9.25098	9.21571	9.12439	9.30326	9.12212	9.27025	9.0137	9.00319	8.98953	9.0833	9.39645	9.22433	9.22781	9.72838	9.69472	9.56651	9.4398
NOMO2	9.7535	9.66895	9.5952	9.61083	9.41049	9.36331	9.29056	9.30977	9.52246	9.3538	9.46232	9.31595	8.92944	9.04564	9.11889	9.70148	9.68592	9.65967	9.26612	9.61379	9.1706	9.1266	9.25828	8.88153	9.88856	9.7472	9.66625	9.58943	9.56093	10.0291	9.93313	9.22194	9.25098	9.21571	9.12439	9.30326	9.12212	9.27025	9.0137	9.00319	8.98953	9.0833	9.39645	9.22433	9.22781	9.72838	9.69472	9.56651	9.4398
MAST1	6.57164	7.57829	6.33645	6.98532	6.66701	5.24928	6.94188	6.00839	7.52786	5.86908	6.82319	6.30043	5.73019	7.39049	6.64841	6.9718	7.26515	6.97456	6.60597	6.80933	4.86333	6.93724	7.27595	6.36562	6.59974	6.08881	6.3486	7.18043	7.60297	6.59218	7.16634	5.56322	6.3505	5.9837	5.68205	6.21979	6.9782	6.3457	6.64846	7.04914	7.1024	6.84529	7.64336	7.25469	6.35145	6.84326	6.31763	6.97975	5.87455
IGLL5	10.7025	12.0702	7.28671	11.0212	9.04609	6.77958	12.6611	7.49525	12.0541	10.3049	11.4011	9.98447	8.26427	10.8147	10.7773	11.8353	11.4592	11.3847	11.1028	11.5994	7.36966	11.9858	12.1136	8.64445	11.485	10.5932	8.62498	12.1803	12.3068	11.6515	12.2889	9.15764	10.134	10.0252	8.23609	10.2312	10.491	7.14752	10.6029	11.5373	11.9656	11.8979	12.1088	11.8101	9.43048	11.8112	10.0005	12.0347	8.08685
LOC101930405	6.02943	7.43378	4.82154	6.74278	5.44141	4.22838	7.22767	4.75206	6.81467	5.4892	6.54192	5.18494	4.76537	6.43022	6.15746	6.87911	6.20979	6.67175	6.44271	6.25474	4.96316	7.02269	7.08116	5.48203	6.74571	6.17175	4.91099	6.82202	7.08056	6.24219	6.73009	5.56384	6.06074	5.67638	4.54015	6.13615	5.84464	4.62869	6.01768	6.98198	6.81745	6.46605	7.14076	6.75317	4.88903	6.51379	5.15198	6.88492	4.70787
IGKV1OR2-108	12.4639	13.5378	9.30794	12.7895	11.3749	9.13813	13.6087	9.22741	13.2579	10.9371	12.3382	10.5346	10.2214	12.0998	11.9419	13.2577	12.6847	12.9032	11.9602	12.5927	8.91313	12.9594	13.1391	9.68806	12.7389	11.657	10.0416	12.9648	13.128	12.84	13.2796	10.4814	11.3455	11.4843	9.69381	11.8245	11.7481	8.81362	11.8586	12.627	13.1511	13.1231	13.0372	13.0062	11.2253	12.5931	11.1713	12.6618	9.4427
HLA-DMA	8.38362	8.72775	8.25166	8.3708	8.21625	7.6941	8.84649	7.70961	8.4385	7.82042	8.56207	8.00089	8.673	8.95658	8.82514	8.81758	8.59307	8.79776	9.28275	9.32664	7.63774	8.77884	8.74554	7.7586	8.54933	8.11826	7.16321	8.60762	8.74461	8.92517	9.49914	8.20972	8.42701	8.38882	8.16837	7.94847	7.88921	7.60115	8.42554	8.29663	8.26193	8.29304	8.61817	8.36243	8.09506	8.69621	8.82013	8.62629	7.41412
AC128677	11.2571	12.298	8.41288	11.6898	10.4349	8.56527	12.6187	8.54777	12.1618	10.3374	11.2954	9.58409	8.91034	11.174	10.7804	12.3652	11.7747	11.8411	10.9185	11.478	7.90637	12.0577	12.0391	8.41183	11.6145	10.6631	9.10855	12.01	12.153	11.7706	12.1637	9.45535	10.3549	10.4928	8.79667	10.9111	10.8582	7.81854	10.9467	11.6264	12.0391	11.9986	12.0577	11.9205	10.1684	11.6907	10.2367	11.6533	8.42971
CH17-132F21	11.2571	12.298	8.41288	11.6898	10.4349	8.56527	12.6187	8.54777	12.1618	10.3374	11.2954	9.58409	8.91034	11.174	10.7804	12.3652	11.7747	11.8411	10.9185	11.478	7.90637	12.0577	12.0391	8.41183	11.6145	10.6631	9.10855	12.01	12.153	11.7706	12.1637	9.45535	10.3549	10.4928	8.79667	10.9111	10.8582	7.81854	10.9467	11.6264	12.0391	11.9986	12.0577	11.9205	10.1684	11.6907	10.2367	11.6533	8.42971
IGKV1OR-1	11.2571	12.298	8.41288	11.6898	10.4349	8.56527	12.6187	8.54777	12.1618	10.3374	11.2954	9.58409	8.91034	11.174	10.7804	12.3652	11.7747	11.8411	10.9185	11.478	7.90637	12.0577	12.0391	8.41183	11.6145	10.6631	9.10855	12.01	12.153	11.7706	12.1637	9.45535	10.3549	10.4928	8.79667	10.9111	10.8582	7.81854	10.9467	11.6264	12.0391	11.9986	12.0577	11.9205	10.1684	11.6907	10.2367	11.6533	8.42971
IGKV1OR10-1	11.2571	12.298	8.41288	11.6898	10.4349	8.56527	12.6187	8.54777	12.1618	10.3374	11.2954	9.58409	8.91034	11.174	10.7804	12.3652	11.7747	11.8411	10.9185	11.478	7.90637	12.0577	12.0391	8.41183	11.6145	10.6631	9.10855	12.01	12.153	11.7706	12.1637	9.45535	10.3549	10.4928	8.79667	10.9111	10.8582	7.81854	10.9467	11.6264	12.0391	11.9986	12.0577	11.9205	10.1684	11.6907	10.2367	11.6533	8.42971
IGKV1OR2-2	11.2571	12.298	8.41288	11.6898	10.4349	8.56527	12.6187	8.54777	12.1618	10.3374	11.2954	9.58409	8.91034	11.174	10.7804	12.3652	11.7747	11.8411	10.9185	11.478	7.90637	12.0577	12.0391	8.41183	11.6145	10.6631	9.10855	12.01	12.153	11.7706	12.1637	9.45535	10.3549	10.4928	8.79667	10.9111	10.8582	7.81854	10.9467	11.6264	12.0391	11.9986	12.0577	11.9205	10.1684	11.6907	10.2367	11.6533	8.42971
NXPE3	4.87624	6.58308	4.38266	4.98312	4.32991	4.15755	5.38471	4.31167	5.05466	4.21047	4.78359	4.23316	4.21456	4.70095	4.51507	4.7607	4.53073	4.52254	4.84497	5.0122	4.48491	5.00825	5.07336	4.24123	5.14479	4.33383	4.13146	5.69795	5.44609	4.99089	5.86997	4.39663	4.765	4.89907	4.45048	4.52665	4.71581	4.12134	4.69848	4.76797	4.79633	4.67267	5.3259	5.05323	4.4716	5.02184	4.90459	5.09981	4.19243
ZNF675	3.14591	3.37232	3.32448	3.54197	3.69126	4.25925	3.66624	4.79356	3.25124	3.89381	4.0048	3.85251	4.59859	3.32278	3.86652	3.31037	3.10685	3.36032	3.82531	4.10136	4.75307	3.87289	3.55058	4.09963	3.42695	3.70095	4.87063	3.25007	2.97722	3.30345	3.75513	3.81689	3.47938	4.02734	3.72853	4.20249	3.23017	4.02736	3.88436	3.68762	3.49505	3.56015	3.50941	3.79778	3.68752	3.27584	3.11348	3.47052	3.57976
SEC61A1	8.16069	9.11562	8.06316	9.08422	8.79025	8.15836	9.3413	8.58569	9.4651	9.11385	9.19821	7.88814	8.56816	8.84365	8.95084	9.04226	9.01493	8.86172	8.92083	8.73847	8.17705	9.0945	9.17954	8.76598	9.49298	9.34186	8.62693	9.09813	9.14042	9.42042	9.47335	8.63007	8.73828	8.66376	8.31475	8.78861	8.3297	8.6928	9.00147	8.86852	8.9453	8.95018	9.04076	8.76056	8.45401	8.86141	8.41996	8.71387	8.58811
C3	8.955	9.03995	8.49971	9.04143	8.80489	6.84912	9.22576	6.97757	9.21404	8.11141	8.68854	8.196	7.87701	8.96176	8.79098	9.45829	9.2523	8.81824	9.21937	9.25255	6.80462	8.73085	8.65631	7.33692	9.18484	8.70659	7.49246	9.11913	9.0167	9.748	10.0618	7.53729	8.49349	8.01998	7.41463	8.09721	8.39973	7.39215	8.7756	9.18044	8.3341	8.36377	8.22766	7.95758	8.07721	8.9494	9.95583	9.07851	8.03547
SSR3	6.87035	8.04736	6.74461	7.27112	7.00779	6.65628	7.84061	6.89161	7.48932	7.23937	7.80394	6.56224	6.51931	6.88924	6.5362	7.49118	7.24708	7.13928	6.66864	6.96636	6.26339	7.51092	7.50691	6.37952	7.4631	6.97206	6.59752	7.39997	7.48001	7.637	8.15805	7.11692	6.5132	6.58868	6.19266	6.85359	6.60464	6.66022	7.06159	7.06011	7.03276	6.89927	7.52522	7.09143	6.70815	6.95884	6.64718	6.74837	6.52937
SELT	8.25039	9.21137	8.14577	8.44258	8.44596	8.24066	8.72236	8.56621	8.71113	8.36635	8.74352	8.31696	8.49325	8.01037	7.956	8.71178	8.43623	8.38934	8.30063	8.48704	7.89555	8.32056	8.41727	7.68592	8.36834	8.15589	8.10102	8.39125	7.90974	8.69496	8.99859	7.90341	7.95779	7.8776	7.86321	8.01306	7.10036	8.06999	8.43435	8.31175	8.54653	8.46162	8.18318	7.90323	8.11049	8.29362	7.70228	8.13048	7.93277
UBE2J1	7.48256	8.84768	6.85913	7.83857	7.25508	7.27076	8.29397	7.25474	7.97886	7.40316	7.64016	7.22238	7.26878	7.29547	7.57028	8.09121	7.66688	7.62519	7.53664	7.83004	7.19936	7.83733	8.1666	7.10536	7.82824	7.31827	7.22941	8.27365	7.91801	7.69651	8.19424	7.10895	7.36394	7.05889	7.05028	7.28533	7.0667	7.17892	7.33991	7.50441	7.84701	7.74061	8.20241	8.17663	7.31253	7.67535	7.12197	7.52442	7.04769
SDF4	8.40276	8.41255	8.321	8.24569	8.07499	7.76096	8.58412	7.94421	8.58484	8.39128	8.32307	8.04803	7.94939	8.19988	8.33591	8.4427	8.45343	8.46855	8.64084	8.38832	7.88108	8.10862	8.1503	8.15471	8.69288	8.67182	8.24068	8.25224	8.48901	8.78549	8.59856	7.99233	8.24687	8.19962	7.90679	8.27702	7.96671	7.96164	8.03517	7.79641	8.02107	8.05815	7.88277	7.66155	7.61029	8.38186	8.44714	8.26898	8.17247
ARMCX3	7.85925	8.51947	7.10841	7.11673	6.89394	5.92766	8.10471	5.99482	7.50981	6.86907	7.52794	7.06643	6.79612	6.59791	6.7842	7.67331	7.25127	7.25664	7.14124	7.2828	6.46885	7.29906	7.27875	6.38087	7.2722	6.26291	5.88735	7.61885	7.33904	6.73196	7.58061	6.75697	7.05997	6.85144	6.65011	6.71127	6.58866	6.24177	6.55975	6.85696	6.69835	6.97741	7.02482	7.27331	6.16484	7.88675	7.39727	7.72378	6.48719
PREB	7.62276	7.87598	7.79723	7.57018	7.54252	7.66387	7.92856	7.36782	8.18998	7.60268	7.7841	7.48638	7.34971	7.53552	7.68662	8.03657	7.86868	7.66798	7.7787	7.99615	7.50799	7.85285	7.64555	7.56884	8.46068	7.84273	7.46145	7.96325	8.09551	7.9028	8.1718	7.68752	7.56203	7.68912	7.17822	7.5483	7.58066	7.54301	7.52733	7.22644	7.35678	7.47748	7.87718	7.40057	7.00608	7.71211	7.72206	7.68111	7.0969
PMEPA1	8.26991	7.78997	7.70699	7.81575	7.23903	6.74916	7.74449	6.43559	7.4984	7.39247	7.29973	6.95229	7.08321	7.45627	7.46627	7.42294	7.82259	7.80841	7.32835	7.66554	6.14156	6.56416	6.86367	7.10082	7.39839	7.32473	6.36656	7.71	7.56248	7.43228	7.35451	7.2404	7.53782	6.66846	6.43442	6.56983	7.25378	6.60892	6.98991	7.19667	6.97282	7.03412	6.77723	6.8934	6.58797	7.78343	7.88492	7.69959	7.49786
TMEM214	7.82643	8.04748	7.69393	8.00496	7.92352	7.73923	7.94603	7.73563	8.09791	8.22922	8.20275	7.90715	7.48551	7.8972	8.3704	8.19362	8.19449	7.87264	8.39736	8.49598	7.54043	7.79101	8.04198	7.91252	8.77887	8.53729	8.09825	8.39179	8.51067	8.08579	8.29289	7.69987	8.25701	8.19769	7.99848	8.2412	8.29512	7.84483	7.70992	7.79212	7.77324	7.83462	8.1473	7.70152	7.48944	8.13857	8.22927	8.01679	7.93695
SPCS1	10.6684	11.4242	10.15	10.451	10.2492	9.9903	11.1365	9.9819	10.8583	10.3448	10.5267	10.2628	10.1416	9.66657	10.5253	10.7491	10.4531	10.5274	10.5931	10.9664	10.1076	10.7525	10.758	10.2913	10.9212	10.4889	10.4831	10.889	10.7742	10.7812	11.1709	10.0494	10.3308	10.2591	10.1554	10.5011	10.1066	10.4473	10.234	10.4427	10.4961	10.4877	10.7034	10.6757	10.0952	10.6816	10.1159	10.6737	10.1903
VKORC1	8.43745	8.27656	8.0076	8.19492	7.747	7.70621	8.50855	7.52749	8.22649	8.1013	8.37125	7.92448	8.05007	8.2753	8.27737	8.38661	8.32955	8.35552	8.2894	8.36748	7.60754	8.27672	8.13406	7.83092	8.61296	8.31354	7.89838	8.20069	8.61542	8.98973	8.89925	8.25669	8.14469	7.93803	7.73299	8.23705	8.2222	8.15239	8.05741	7.78123	8.35396	8.30082	8.22059	8.15182	7.90208	8.2269	8.2567	8.05015	7.90929
DYNC1LI1	8.04002	7.73827	8.34098	7.88987	7.62644	8.24826	7.2206	8.1426	7.33472	7.95991	7.80218	8.4269	8.39485	7.31273	7.6135	7.40376	7.63835	7.73733	7.72471	7.6083	8.68854	7.63502	7.42004	8.20651	7.42695	7.65346	7.85642	7.60619	7.13153	7.28119	7.74434	8.2619	7.71093	7.64818	7.82411	8.11731	7.54244	8.66861	7.43597	7.24003	7.89229	8.04819	7.24875	7.5053	8.28183	7.40307	7.52919	7.25106	7.97244
TSPAN13	9.03909	10.0693	8.77395	9.25989	9.58686	8.33185	9.86113	8.20325	9.63804	9.1235	9.65413	9.07416	8.7828	8.88444	9.11823	9.55609	9.22098	9.10182	9.28897	9.50672	8.40996	9.27015	9.22464	8.2931	9.81175	9.48904	9.14535	9.48246	9.19542	9.55852	9.7487	8.58897	9.33363	9.26845	9.0093	8.92605	8.43895	8.56215	9.53964	9.60887	8.79311	9.10578	9.54697	9.24867	8.7625	9.6902	9.16263	9.22848	8.46378
HSD17B11	7.6397	7.98553	7.40665	7.4306	6.50779	6.40818	7.89831	6.28086	7.2521	6.36094	7.13371	6.89306	7.43604	7.73034	7.65117	7.33172	6.83185	7.33703	7.02487	7.43177	5.75056	8.08172	7.80724	6.59979	7.52803	7.02508	6.61447	7.65902	7.61348	7.57861	8.08866	6.88141	7.30313	6.87678	6.50964	7.15326	7.49844	7.31242	7.08572	7.58632	7.24066	7.24293	7.29649	7.33485	6.98792	7.91121	7.90533	7.51595	6.86105
CXCL14	9.37422	7.70133	9.59244	8.09197	8.56405	9.82161	7.96625	9.63413	7.89397	10.3431	9.22501	10.9332	10.22	8.58411	9.95729	9.01264	8.87217	9.88987	9.59296	9.48973	9.90776	9.33195	8.94532	10.4654	9.39316	9.32283	10.0669	7.92718	8.54699	9.24094	9.5642	9.94958	9.41722	9.51218	10.1086	10.5763	9.94945	10.2894	8.2109	8.35142	9.23919	9.19052	6.9185	9.1269	8.92061	9.0412	9.70262	8.75675	9.83574
OSBPL9	8.72579	9.59933	8.34845	8.7329	8.7078	8.56775	9.14991	8.59053	8.98541	8.74822	8.91362	8.85566	8.60046	8.48566	8.92097	8.732	8.49169	8.5989	9.01342	9.42148	8.33571	8.59241	8.93545	8.18107	9.03337	8.70138	8.66278	8.98506	8.37585	9.00534	9.16369	8.30031	8.84295	8.3561	8.42442	8.32306	8.11093	8.78109	8.65458	8.75553	8.35993	8.53369	8.45027	8.56511	8.15655	9.18948	8.6574	8.77825	8.51663
COMMD3	9.07506	9.79729	8.73849	8.85108	8.6538	8.81442	9.19935	8.72961	9.15531	8.95791	8.99022	9.09054	8.89579	8.68351	9.00963	9.08202	8.90589	8.97202	9.08299	9.15203	8.56739	9.11744	9.13491	8.80999	9.07919	8.6871	8.83245	9.01758	9.06464	9.36904	9.53233	8.70108	8.80468	8.54524	8.61828	8.92839	8.65535	8.92088	8.84296	8.79989	9.11868	9.10711	9.12733	9.01041	8.79806	9.21112	8.75337	8.96131	8.59068
GMPPA	7.01573	6.87394	6.71718	6.84847	6.64068	6.84181	7.08629	6.21764	7.12967	6.96428	7.21773	7.13315	6.53441	7.16406	7.05629	7.23708	7.17496	7.05966	6.88219	6.99727	6.2418	6.75802	6.88101	6.59637	7.36377	7.00232	6.79275	6.95677	7.19676	7.42943	7.39298	6.46876	7.0227	6.29093	6.51226	6.72728	6.90538	6.84463	6.37552	6.37248	6.60039	6.67054	6.81854	6.56263	6.32633	6.77267	6.94406	6.57724	6.47401
C17orf62	7.72464	8.17509	7.48744	7.32682	7.00261	6.8217	7.70371	6.72821	7.64822	7.0421	7.34797	6.76716	6.65751	6.9411	7.25115	7.5179	7.25364	7.3396	7.50754	8.01302	6.29634	7.02891	7.36362	6.36556	7.41507	7.4179	6.33526	7.73595	7.79789	7.3048	7.63493	6.71185	7.5018	6.82138	6.45556	7.14052	7.27566	6.88669	6.53816	6.75777	6.6147	6.84039	6.92947	7.0091	6.43271	7.53535	7.77966	7.14971	6.68709
SRPRB	7.53488	8.24632	7.42372	7.46281	7.64213	7.40647	8.06492	7.49873	8.01423	7.81417	7.91594	7.53452	7.19241	7.17008	7.28886	7.982	7.82625	7.81845	7.33741	7.45306	6.90154	7.89796	7.7929	7.09958	7.69311	7.36242	7.107	7.67018	7.84921	7.93983	8.08078	7.16293	7.21465	7.2665	7.24647	7.18996	7.0388	7.30698	7.11022	7.17773	7.60227	7.63726	7.65076	7.55349	7.22115	7.27118	7.09269	7.24593	7.14049
APPL1	6.47609	6.78778	6.85383	7.29349	7.05237	7.6548	6.91612	7.6927	6.98208	7.58636	7.5145	7.74118	7.94143	6.0084	7.04347	6.62498	6.59159	6.94335	6.62636	7.03132	7.7382	7.0011	6.66732	7.41153	6.31524	6.69426	7.9848	6.36109	5.85046	6.63662	7.20193	7.36722	7.31079	7.34868	7.65871	7.9246	6.51482	7.86866	7.10553	6.69017	7.40686	7.33585	6.74158	6.97328	7.41698	7.12801	6.87621	7.09765	7.48682
TMEM258	10.4219	10.7592	10.1681	10.2362	9.9018	9.83775	10.6457	9.86032	10.5047	10.0305	10.1965	9.81799	9.62518	9.7181	10.2166	10.3058	10.2667	10.2681	10.2624	10.5184	9.92661	10.4984	10.5835	10.0211	10.7233	10.2283	10.1764	10.6525	10.7714	10.6651	11.0576	9.81724	10.1833	9.92617	9.85571	10.3293	10.3263	10.232	10.1778	10.1363	10.3733	10.3711	10.2828	10.2457	9.98449	10.4559	10.2622	10.1865	10.1434
PLEKHO1	6.906	6.37254	6.50886	6.1351	6.1714	5.80691	6.0615	5.52567	6.2253	6.27505	6.19329	6.0407	6.04095	6.56503	7.07906	6.45064	6.22927	6.35003	6.94605	7.38742	5.67229	6.50608	6.63445	6.07143	6.62811	6.47218	5.35382	6.23306	6.59343	6.67042	7.08411	5.56665	6.99933	6.29136	6.11416	6.11428	6.51181	5.82606	5.8175	6.0936	5.84492	5.82432	6.00055	5.68937	5.57289	6.52204	7.34221	6.42282	5.82884
C1QA	7.6508	7.2835	7.02537	7.15697	6.40123	5.80364	7.75805	6.10297	7.09557	6.87886	7.76703	6.97967	6.87948	7.527	7.64206	7.25511	6.88211	6.98913	8.61479	8.55045	5.62659	7.69064	7.32302	6.47137	7.57996	7.2507	6.42182	7.63136	7.63128	7.98951	8.42718	7.03586	7.83945	7.09718	7.18185	7.37049	6.93061	5.97226	7.77458	7.62703	7.48569	7.27818	7.23258	6.79851	6.43182	6.88294	7.20879	7.14037	6.35917
EDEM2	6.87187	7.2978	6.47428	6.84906	6.5022	6.2512	7.35799	6.43198	7.07136	6.71287	7.23663	6.9607	6.35428	6.93647	6.63578	7.13308	6.97899	6.82674	6.42796	7.04802	5.92158	6.92628	6.89037	6.09216	7.5721	6.82749	6.66943	7.00663	7.32866	7.06647	7.48257	5.99536	6.68484	6.45624	6.20268	6.556	6.56162	6.56297	6.44824	6.45364	6.69243	6.84265	6.93486	6.63453	6.22862	6.73996	6.63704	6.44038	6.17668
UBA5	7.35534	8.0947	7.27573	7.30418	6.95135	7.10274	7.79111	7.03794	7.66508	7.13664	7.44591	7.27791	7.17859	6.81692	7.19437	7.41299	7.09584	7.01873	6.99162	7.50512	7.04034	7.12889	7.21887	6.90336	7.49991	7.2216	7.21689	7.50998	7.01613	7.31435	7.61315	7.10798	7.0729	7.02935	6.85315	7.24023	6.44941	7.56964	7.18381	6.96048	7.0266	7.17491	7.14825	7.14106	7.08868	7.15821	6.91478	7.01281	6.92726
C11orf24	7.42232	7.28325	7.16	7.33533	6.95523	6.97716	7.41051	6.66882	7.56753	7.08926	7.44984	6.98255	6.72959	7.09323	7.26614	7.43331	7.29368	7.17896	7.49237	7.52248	6.51222	6.88181	7.00683	6.84708	7.55515	7.32342	6.82668	7.27029	7.61719	7.4174	7.59894	6.88968	7.3773	6.86621	6.87662	7.15905	7.26487	7.04931	6.64768	6.88718	7.06227	7.06398	7.34063	6.89757	6.66544	6.95393	7.08999	7.06513	6.77197
ACSL5	6.51755	6.97563	6.49221	6.65846	6.57369	6.39877	6.86238	6.3385	6.63815	6.53369	6.91634	6.11899	6.37176	6.56653	6.95387	6.76484	6.49559	6.40154	7.06054	7.39865	6.50784	6.50045	6.75559	5.99554	6.7135	6.17098	5.85023	6.82564	6.50525	6.73343	7.31573	5.85813	6.57852	6.59532	6.23335	5.99721	6.26293	6.18436	6.39372	6.39677	6.27012	6.56667	6.65938	6.3589	5.97177	6.62794	6.88913	6.83766	6.36359
CRELD2	9.63456	9.92943	9.41625	9.01674	8.76781	8.65577	9.87183	8.61081	9.8456	8.7986	9.18377	8.66396	8.5082	8.83544	9.00383	9.55392	9.52125	9.67655	8.90498	9.20839	8.38067	9.29456	9.44474	8.65964	9.67932	9.18791	8.48962	9.82127	9.80809	9.71885	9.9061	9.16397	8.85725	8.60412	8.36013	8.84809	9.17291	8.89898	8.74923	8.7699	9.05143	9.11775	9.1574	9.05096	8.67064	9.2516	9.34603	8.96802	8.68223
GOLPH3L	8.74622	9.28531	8.63888	8.22118	8.25421	8.34448	9.05166	8.15334	8.82904	8.45479	8.78314	8.6992	8.0861	7.93029	8.48369	8.60207	8.38756	8.15354	8.42413	8.47544	7.40296	8.28717	8.19178	7.57619	8.58081	8.21285	8.26173	8.48829	8.66686	8.49151	8.81709	7.61611	8.31983	8.2653	8.15165	8.00721	7.99687	8.03402	8.42849	8.63066	8.41918	8.46951	8.6679	8.41993	7.86542	8.63804	8.19059	8.28958	8.14138
ZNF281	6.15697	6.59104	5.74955	6.14867	5.73292	5.63945	6.26789	5.48511	6.10181	5.76082	5.97928	5.83991	5.91402	5.60955	5.69098	6.2708	6.04175	5.87879	6.22773	6.41402	5.81682	6.59749	6.41551	5.63767	6.0486	5.45214	5.49491	6.69325	6.60023	6.62954	6.97363	6.55235	6.13724	5.83917	5.52753	5.86623	5.81509	5.78862	5.71515	5.99383	5.49806	5.87258	5.97482	5.52229	5.709	6.60148	6.54187	6.18966	5.96333
DNAJC1	9.16383	9.56226	8.92932	8.67059	8.37746	8.58889	9.36906	8.378	9.0225	8.63209	8.92279	8.83548	8.40267	8.21741	8.64345	8.96142	8.75598	8.79701	8.68734	8.95941	8.34925	9.19496	9.19393	8.10931	9.02696	8.56758	8.36866	9.23421	9.30293	9.18152	9.40535	8.45334	8.44071	7.89964	8.06463	8.26397	8.66873	8.15397	8.78111	9.06548	9.05191	9.19446	8.93898	9.03282	8.77732	9.29256	9.14812	8.73595	8.81105
CERK	8.30529	8.45615	8.27834	7.67846	7.32276	7.77844	8.32843	7.78975	8.12052	7.66156	7.9216	7.98027	8.32448	7.70246	7.49232	8.14818	7.97463	7.82943	7.66052	8.0217	7.78638	8.01549	8.25614	7.95435	7.73613	6.9953	6.77585	8.01152	8.05146	7.95135	8.13723	7.96409	7.60888	7.14023	7.06971	8.00187	7.7896	8.20219	7.52796	7.43934	7.89084	7.86655	7.71691	7.61676	7.93927	7.82224	7.75556	7.60662	7.16154
PANK3	7.4814	7.53814	8.06747	7.72694	7.66549	8.31175	7.44315	8.22414	7.73524	8.0681	7.90917	8.3383	8.21885	6.9454	7.53398	7.52918	7.48236	7.73671	7.35491	7.57529	8.5594	7.60553	7.45872	8.02154	7.58345	7.69954	8.48111	7.3738	7.25095	7.31227	7.70587	7.77863	7.63443	7.64384	8.08028	7.92534	7.08153	8.0709	7.31823	7.39534	7.55307	7.72551	7.22169	7.5983	8.31701	7.53481	7.42884	7.39615	7.97698
SIL1	7.33564	7.37554	7.0582	6.84646	7.05493	6.54941	7.36378	6.691	7.33319	7.06311	7.10479	7.04024	6.84908	6.97946	6.90032	7.38109	7.37569	7.35071	7.20766	7.10527	6.61646	6.95209	7.00298	6.24631	7.50011	7.25955	6.67607	7.09113	7.35971	7.54684	7.68535	6.49569	6.91489	6.12639	6.80455	7.00161	7.10307	6.73389	6.70402	6.98715	6.83473	7.17558	7.21121	6.90251	6.73248	7.28106	7.28353	6.74547	6.75192
TOR3A	7.15189	7.4726	6.45096	7.11308	6.64164	6.3459	7.19777	6.57465	7.29444	6.81649	6.97386	6.83713	6.56704	6.90361	6.77165	7.74138	7.48802	7.29937	7.1121	7.14048	6.01413	6.44504	6.7238	5.9895	7.25935	7.07055	6.41622	6.91487	6.92952	6.97212	7.23318	6.03257	6.50286	5.94876	6.36279	6.57575	6.43849	6.52239	6.4066	6.59462	6.59989	6.7949	6.95323	6.57439	6.09678	6.75441	6.39704	6.6227	5.90885
TMEM14A	8.90574	8.633	9.44363	9.08819	9.03547	9.90372	8.19758	9.77858	8.65972	9.54311	9.31045	9.90427	10.0653	8.35229	9.13961	8.86825	8.70071	8.96831	9.05755	8.74195	9.66315	9.03641	8.7889	10.0027	9.04726	9.39105	10.3139	8.19849	7.75461	8.66482	9.33062	9.10127	9.03572	8.89738	9.98593	10.1254	8.99558	10.1977	8.84252	8.4928	9.18465	8.97536	8.13319	9.03606	9.60743	8.27419	8.56811	8.13119	9.27207
TRPS1	7.98431	7.60536	7.80541	7.88007	7.9902	8.28204	7.02764	8.80781	7.32181	7.85302	7.64199	7.89534	8.46655	6.96376	7.61346	7.56053	7.79358	7.8871	7.7354	7.66659	8.61647	7.77571	7.47248	8.14461	7.58036	7.97456	8.28347	7.01124	7.03693	7.61222	7.79277	8.11092	7.96936	7.88731	8.16022	8.5933	7.70253	8.47055	7.66568	7.39325	8.15592	8.15853	6.9087	7.58343	8.49626	7.89845	7.51292	7.5045	8.12312
MAGEH1	7.63579	7.91461	7.12754	7.44344	6.87025	6.54316	7.75785	6.05615	7.47281	6.84715	7.36197	7.20085	7.10553	7.00652	6.98958	7.70619	7.31742	7.30089	7.50809	7.71515	6.25207	7.18203	7.29377	6.63503	7.66401	6.86221	6.48302	7.42929	7.33809	7.52217	7.60813	6.62983	7.75125	6.89968	6.7584	6.68893	7.0756	7.0362	7.07407	7.37202	7.20531	7.48824	7.16466	7.38611	6.78337	7.85726	7.60064	7.72776	6.85873
LOC101928615	7.7936	8.94822	7.30094	8.3674	7.42808	6.47154	8.37354	6.57444	8.02857	7.56599	7.89583	7.13024	7.13865	7.43287	7.344	8.17479	7.94882	7.72243	7.35548	7.47207	6.05025	7.91345	8.15488	6.61444	7.67605	7.1865	6.11569	8.47045	8.07936	7.94409	8.10993	7.4074	7.7035	7.13144	6.51544	7.14802	6.95017	6.68487	7.85524	7.90161	7.86277	7.95589	7.99687	7.72274	6.64656	7.95755	7.76401	7.85188	7.29793
DRAM1	6.60735	6.4138	6.4264	6.64314	6.35287	5.84348	6.6975	5.84664	6.66561	6.25372	6.66534	6.35946	6.52248	6.49549	6.63297	6.71213	6.28797	6.56017	6.73543	6.6487	5.40214	6.13315	6.54084	6.40419	6.03949	5.83156	5.84148	6.44391	6.14937	6.33722	6.85955	6.20512	6.80106	6.39555	6.1876	6.06846	5.8572	6.28437	6.21178	6.5255	6.06528	6.44074	6.16195	5.90115	5.6813	6.25653	7.02766	6.36462	5.76817
PCTP	6.8873	7.23843	6.52174	6.83325	6.27408	6.56634	6.86339	6.27354	6.60699	6.20609	6.69379	6.41187	6.21892	5.69215	6.51209	6.73908	6.32967	6.35003	6.64327	6.91173	6.11137	6.66747	6.70181	6.39219	6.99089	6.6616	6.38833	6.91157	6.47999	6.80765	7.07914	6.05476	6.52324	6.32182	5.89639	6.17571	6.08631	6.48466	6.46293	6.33691	6.27454	6.88436	6.67935	6.18105	6.14027	6.63709	6.32278	6.67599	6.00689
SDF2L1	7.91927	8.75477	7.5591	7.35972	7.11093	6.35167	8.49279	6.82983	8.31986	7.03703	7.94403	6.77207	6.73313	7.73722	7.49965	8.15124	7.93985	7.80087	7.52388	7.94505	7.08358	7.73152	7.92478	7.16763	8.3108	7.52018	6.72054	8.18151	8.40517	8.25771	8.80584	7.64377	7.24067	7.002	6.40311	7.2374	7.17514	7.35161	7.17314	7.14743	7.59052	7.86275	7.93961	7.64667	6.52003	7.57756	7.24899	7.39489	6.30528
RGCC	6.74463	6.9381	5.98535	5.99701	5.88575	5.64714	6.29734	5.71157	5.83316	5.54571	5.95654	5.43966	5.48308	6.23757	5.69194	6.4679	6.02832	6.05906	5.99937	6.03721	5.20662	5.70213	5.94149	5.39402	6.11984	5.51321	4.78308	6.18276	5.95526	6.30793	6.38963	5.68419	5.99845	5.64546	4.97548	5.47259	5.55621	5.4079	5.38025	5.62786	5.59965	5.61588	5.84459	5.9326	5.76616	6.24549	5.81808	5.94555	6.03633
CDK5RAP3	9.37445	9.42127	9.077	8.79408	8.56829	8.84507	9.43821	8.88791	9.36111	8.97549	8.93913	8.99674	8.66915	8.84463	8.87813	9.15456	9.14224	9.09034	9.02164	9.4062	8.58972	8.56206	8.59001	8.52179	9.24749	8.97616	8.896	8.89026	9.08049	8.99475	9.291	8.48319	9.02707	9.00181	8.54692	8.71766	8.72303	8.5447	8.38505	8.45366	8.43534	8.5074	8.52765	8.50775	8.06431	9.26671	8.86687	9.12182	8.38191
TAPBPL	7.0934	7.68835	6.66094	6.8178	6.41263	6.01544	7.36229	6.24071	7.22501	6.71664	7.27317	6.79084	6.27923	6.61745	6.65751	7.40489	7.10799	7.00506	7.1697	7.32246	6.10867	7.16878	7.34023	6.10445	7.52357	7.2154	6.60544	7.07892	7.32817	7.19839	7.69717	5.74552	6.67692	6.03446	6.11531	6.27257	6.19754	5.77909	7.18311	7.44022	6.40552	6.69901	7.53979	7.03521	5.8571	6.8007	6.71319	6.78035	5.86263
DCPS	6.85305	7.22096	6.73989	6.86157	6.57983	6.54578	6.83176	6.86734	6.67926	6.67155	7.23145	6.57233	6.51891	6.68742	7.04435	6.8916	6.65048	6.61182	7.12246	7.23799	6.64115	6.58394	6.85323	6.62567	7.04343	6.75745	6.71813	6.96492	7.05284	6.72208	7.10795	6.65727	6.95454	6.72564	6.64692	6.75616	6.54243	7.15907	6.85542	6.50852	6.68488	6.65004	6.64732	6.52028	6.31519	6.73686	6.61469	6.97244	6.56701
HOOK2	7.36272	6.94017	7.972	7.31437	7.5727	8.14109	6.73359	7.90684	7.37242	7.65979	7.46419	7.96814	7.81212	6.78033	7.49416	7.10127	7.47275	7.61069	7.22701	6.73255	8.03932	6.64172	6.53943	7.50388	7.03028	7.50778	7.69208	7.18204	6.99277	7.36974	7.40733	7.71966	7.61393	7.64458	7.84373	7.91005	7.74795	8.13565	7.11406	7.12579	7.24621	7.29312	6.64807	7.17167	7.49617	7.19226	7.56928	7.34338	7.75935
BSPRY	7.47731	6.19971	7.72255	7.38854	7.43993	8.27696	6.2792	8.30467	7.03828	8.12645	7.65935	8.34016	7.63859	7.03909	7.60245	6.63842	7.0514	6.94393	7.30997	6.84223	8.20149	7.45782	7.44349	8.08282	7.09075	7.37285	8.42465	6.84246	7.03167	7.09551	7.07561	7.91388	7.47102	7.55175	8.13861	7.99792	7.7721	7.90879	7.61559	7.32083	7.60349	7.49948	6.74688	7.52438	8.06649	6.92264	7.16704	6.86207	7.95146
VAV3	6.44742	6.45408	6.66444	7.07722	7.68275	8.40587	6.95179	8.77417	6.9999	7.93614	7.70075	8.01179	9.03437	6.91658	7.89539	6.8883	6.56669	7.48113	7.58353	7.27101	7.80494	7.78996	7.1414	8.49581	7.35783	7.95736	8.59424	6.43642	5.58036	7.45542	7.36611	7.227	7.65251	8.10509	8.41195	7.97644	6.36894	8.18114	7.33858	7.06179	7.70399	7.46488	6.11633	7.4686	7.76642	7.05327	6.66469	6.961	7.48594
SPCS3	8.33731	9.6162	7.80858	8.29189	7.58812	7.32064	8.99948	7.31282	8.65042	7.72026	8.37307	7.47523	7.56439	7.64044	7.68851	8.70557	8.27445	8.03423	7.56417	7.85922	7.11369	8.49545	8.80075	7.62495	8.29824	7.61724	7.30937	8.92714	8.78957	8.75625	9.29405	7.72772	7.76984	7.47841	7.43965	7.84416	7.86321	7.73949	8.10252	8.21022	8.56708	8.53147	8.71873	8.61079	7.76217	8.33816	8.09372	8.00311	7.61048
FCGRT	7.71001	7.13716	7.28113	7.52258	7.39152	6.47591	7.50819	6.54307	7.46244	7.61638	7.67153	7.29951	7.20154	8.06021	7.88985	7.6822	7.69897	7.53064	8.1508	8.11167	6.94041	7.56734	7.29343	7.04989	8.22557	7.73129	7.50265	7.69897	8.12535	7.87261	7.86047	7.10747	7.97469	7.82545	7.34359	7.42475	7.27916	6.81276	7.63838	7.79901	7.56118	7.68517	7.71541	7.70322	7.03429	7.90749	7.92529	7.78339	7.09711
CENPU	5.97092	5.78113	6.48854	5.4883	5.76076	5.91792	5.78546	6.00309	6.00639	5.70299	5.75271	6.06141	6.54814	5.62373	6.09569	5.70329	5.90383	5.80401	6.28886	6.16669	6.89616	6.27962	6.29905	6.884	5.90623	6.43239	6.98507	5.74553	5.5686	5.44902	5.47193	5.74687	6.66993	6.62812	7.14543	5.82422	5.47108	6.44495	6.23835	5.88582	5.81562	5.7799	5.65657	5.6759	5.80155	6.11703	6.51345	6.18875	6.83566
FAM57A	7.46037	6.50967	8.52456	7.40764	7.5009	8.18871	6.52407	8.04655	7.32342	8.17206	7.65159	8.70194	8.58934	7.17791	7.47404	7.07921	7.59046	7.51984	7.6393	7.37351	8.50297	7.70023	7.59411	8.72685	7.30772	7.95351	8.61925	6.96701	7.09316	7.36051	7.68731	8.38369	7.57775	7.83136	8.36229	8.20452	7.77697	8.73023	7.71337	7.20201	8.11116	8.13639	6.98883	7.63246	8.44426	7.18875	7.71354	7.10957	8.37978
CHST12	7.08623	7.25087	6.71023	6.80605	6.28441	6.40514	7.04895	6.19517	7.11418	6.4925	6.76738	6.63382	6.317	7.29336	6.86373	6.9723	6.96488	7.01576	6.89367	7.05558	6.52421	7.23907	7.14605	6.63385	7.0884	6.30415	6.56165	7.57409	7.67797	7.04606	7.17341	6.65989	6.65329	6.81467	6.02246	6.28105	6.53529	6.32407	6.64632	6.81995	6.56913	6.64567	7.06028	6.96159	6.38992	7.04976	7.15449	7.03321	6.63587
PYCRL	5.39485	5.52375	5.28483	5.13407	5.31798	4.7796	5.40063	5.36088	5.77686	5.23736	5.23623	4.94868	4.92178	5.55303	5.11161	5.40474	5.53596	5.75869	5.41207	5.13306	5.12874	5.1707	5.05703	5.46712	5.48025	5.31877	5.15519	5.17114	5.59259	5.76144	5.31743	5.18699	5.58255	5.64385	5.1226	5.46378	5.35692	5.20472	5.26357	5.19121	5.19708	5.19258	5.18181	5.10821	4.97378	4.86485	5.23625	5.53498	5.16767
TMEM140	6.21843	6.16046	6.08585	5.56244	5.12547	5.36718	6.14293	5.42908	6.08448	5.70844	5.93348	5.25939	5.29376	5.9877	5.75275	5.74557	5.56303	5.76365	5.89993	5.87315	5.04635	6.46754	6.32001	5.80846	6.15176	5.85094	4.97473	6.1871	6.14483	6.03803	6.3105	5.75501	5.63725	6.05018	5.44894	5.71538	5.73262	5.034	5.53783	5.96974	5.80711	5.81384	6.06136	6.16634	5.46667	6.1048	5.75614	6.5651	5.15023
C1orf106	9.62577	8.50618	9.90292	9.29652	9.69164	9.84003	8.94191	9.60344	9.15202	9.32101	9.11307	9.5136	9.48546	8.94724	9.21438	9.23837	9.64972	9.45326	9.46225	9.30893	9.89826	9.10632	8.82788	9.4915	9.40621	9.6919	9.84222	8.77071	8.94295	9.22115	8.9946	9.48129	9.42314	9.22154	9.44304	9.34325	9.18624	9.87839	8.80832	8.96835	8.73654	8.95569	8.59797	8.66033	9.29973	9.0702	9.37384	8.98064	9.4932
RNF121	5.88964	5.6242	5.65346	5.28221	5.52016	5.45004	5.71756	5.28002	5.87385	5.45766	5.49369	5.24854	4.9871	5.80924	5.20497	5.48625	5.57836	5.47317	5.64717	5.75516	4.92762	5.19664	5.18727	4.92388	5.96669	5.58416	5.64789	4.92412	5.37914	5.94818	5.74653	5.18376	5.96668	5.6108	5.23272	5.52602	5.09112	5.19407	5.14844	5.00458	5.25624	5.43742	5.42066	5.16631	4.89881	5.36979	5.55017	5.40221	5.15399
PLEKHA1	8.6337	8.35143	9.11822	8.97005	8.77623	9.25885	8.52232	9.50766	8.68393	9.20304	9.09999	9.44929	9.33519	7.97504	8.21468	8.4542	8.42169	8.6516	8.11889	8.27163	9.45486	8.76632	8.71416	9.13311	8.23741	8.83699	9.17313	8.61809	8.06619	8.75296	8.71294	9.48891	8.55409	8.65084	9.0893	8.78227	8.14128	8.80138	8.30418	7.93898	8.62338	8.74512	7.57294	8.23315	8.97999	9.18446	9.1781	8.56218	9.55314
NIP7	7.49312	6.86301	7.70531	7.80283	7.74387	8.12232	7.09396	7.91803	7.47303	7.71753	7.68224	7.89766	8.22743	6.57855	7.15841	7.05469	7.14053	7.11931	7.06888	7.28809	8.30122	7.10126	7.01067	8.11293	6.92539	7.31062	8.18331	6.98593	6.86815	6.73055	7.22339	8.3834	7.38256	7.17412	7.8224	7.84481	7.7657	8.84999	7.21948	7.32212	7.65376	7.69979	7.0261	7.13375	7.74582	7.45592	7.68618	7.26717	8.25239
NPR3	5.63001	5.04295	5.92161	5.32606	5.58257	6.21162	4.92381	6.37567	5.20935	5.46805	4.98479	6.32149	6.38955	5.17531	5.44022	5.29496	5.30609	5.71639	5.0524	4.91486	7.36553	5.57379	5.41939	6.20127	5.38726	5.41655	6.22535	5.06359	5.31789	5.08646	5.11837	5.97428	5.68184	6.11396	6.50943	6.56363	6.00299	7.09344	5.52205	5.46764	6.06092	5.78469	5.35705	6.06971	6.58794	5.19654	5.25459	5.05956	5.75825
SRBD1	5.7932	6.38142	5.89294	5.81893	5.65105	5.15733	6.32692	5.66117	5.95241	5.81505	5.90347	5.84221	5.55548	5.27731	5.56232	5.92299	5.65129	5.41574	5.53775	5.81655	5.45724	5.8642	5.85172	5.16918	5.68381	5.5315	5.40239	5.9282	6.09556	5.92489	6.48419	5.42999	5.66782	5.55256	5.3319	5.54497	5.13735	6.26318	5.72312	5.51803	5.74174	5.75158	5.83808	5.67723	5.52219	6.15255	5.87297	5.86511	5.45772
TINAGL1	6.65279	6.72378	6.48308	6.29458	6.44064	5.79245	6.82906	6.22538	6.87401	6.54946	6.67865	6.07692	6.34194	6.64715	6.39852	6.8533	6.34724	6.58748	6.93612	6.24444	5.77601	6.38934	6.49289	6.23257	6.6245	6.72559	6.36694	6.6387	6.67532	6.87334	6.67963	6.01906	6.87802	6.74962	6.72982	6.33253	6.52031	5.85747	6.36948	6.71694	6.38973	6.31103	6.87458	6.65279	6.1324	6.17875	6.12485	6.40034	6.40768
PPCDC	6.41553	6.85757	6.12361	5.72819	5.83079	6.20166	6.50558	5.79573	6.94898	5.81048	6.41419	5.73393	5.24066	6.04409	6.22604	6.5067	6.4117	5.90596	6.17693	6.49079	6.02153	6.5869	6.45709	6.0115	6.13134	6.00633	5.99432	6.63464	6.85616	6.23957	7.04016	5.64872	6.21293	6.09699	5.72229	5.5934	6.10875	5.79606	6.07951	5.99377	5.77038	5.70127	6.46855	6.27653	5.17108	6.34822	6.23587	6.23104	5.29578
FKBP11	9.26747	10.325	7.75567	8.78892	7.58646	6.93587	9.96204	7.12214	9.45303	8.03208	9.05002	8.00008	7.24283	8.62428	8.63598	9.50919	9.05897	9.00494	8.65037	9.31406	6.75309	9.40768	9.63913	7.1507	9.72882	8.2579	7.3014	9.96435	10.036	9.31992	9.78308	7.44031	8.12936	8.01032	7.16883	8.28424	9.04119	7.44174	8.31532	8.7246	9.00382	9.02098	9.47122	9.26452	7.46065	9.17006	8.46666	8.77692	7.34093
ESRP1	9.15402	8.55832	9.51552	9.38095	9.75084	10.0185	8.71351	10.0073	9.21982	9.63992	9.41449	9.39347	9.53286	8.66171	9.16946	8.93019	9.2997	9.1893	9.0846	9.11119	9.68426	9.15595	8.98741	9.46716	8.99657	9.3472	9.82613	8.69211	8.04747	9.4219	9.3058	9.48991	9.29927	9.24303	9.66407	9.71025	8.69736	10.0329	9.22089	8.91415	9.22083	9.21459	8.45519	8.96684	9.61239	9.22478	9.01749	8.92167	9.62419
SLAMF7	7.40506	9.56676	5.70216	7.89317	5.89493	5.56834	8.87219	5.66751	7.97359	6.30585	7.57357	5.94088	5.88132	7.34488	6.88603	7.88263	7.24094	7.20187	6.89185	7.79841	5.17539	8.43206	8.54841	5.69538	8.04553	6.20105	5.71399	8.53649	8.45337	8.04588	9.01348	5.87889	6.61916	6.5029	5.5457	6.41848	6.85273	4.94683	7.44	7.94126	8.3728	8.31489	8.69664	8.44294	6.42056	8.18778	6.64484	8.2552	5.77737
CKLF-CMTM1	7.90583	8.31887	7.93863	7.68104	7.38572	7.46924	8.18911	7.53653	7.78007	7.34949	7.62425	7.51045	7.63874	7.30715	7.56606	7.78871	7.65274	7.5705	8.12482	8.28156	7.41097	7.9055	7.85098	7.06912	7.70089	7.36478	7.45837	7.92663	7.6098	7.68686	8.64386	7.465	7.36779	7.60919	7.37108	7.46373	7.58598	7.76353	8.19314	8.09536	7.67073	7.78135	7.81877	7.602	7.2696	7.92191	7.79508	8.02609	7.14149
BIN2	6.81949	7.70441	6.46963	6.56694	6.29124	5.98853	7.69089	5.9998	7.16869	6.06187	6.86049	6.27519	6.55519	7.59127	6.98503	7.17959	6.87644	7.01367	7.07166	7.50868	5.54827	7.39276	7.33627	5.94792	7.11628	6.3359	5.75759	7.24213	7.391	7.03738	7.52706	6.05701	6.38997	6.49839	5.86029	5.89242	7.2913	5.69133	6.61596	7.06837	6.3508	6.59383	7.78219	6.76106	6.08611	7.09743	7.21102	7.28536	6.03485
GIMAP4	7.25345	7.66619	6.87224	7.36465	6.6969	6.17034	7.64169	6.22987	6.90218	7.13188	7.47424	6.99805	7.39306	7.58412	7.19274	7.24334	6.71677	7.09444	7.57071	7.99924	6.30257	7.74246	7.6874	6.6139	7.2989	6.3748	6.23707	7.42345	7.35587	7.66875	8.04913	6.86552	7.36294	7.26528	6.33338	6.69812	7.45524	6.73644	7.73689	7.93155	7.2458	7.66513	7.30508	7.42115	6.77462	8.01592	7.91652	7.56759	6.55452
FLRT3	4.99399	4.72917	5.04199	4.82063	4.7648	4.63218	4.40825	4.69068	4.62521	4.48766	4.47735	4.53621	4.91678	4.62826	4.52335	4.55798	4.3901	5.05318	4.83605	4.6387	4.93135	4.84736	4.84467	4.97218	3.99308	3.87112	4.2359	4.59558	4.59316	4.81391	5.12735	5.56593	4.70718	4.40062	4.67842	4.75176	5.21056	5.83627	4.66475	4.90088	4.99674	4.73365	4.34754	4.77748	4.63232	5.17812	5.14402	5.1526	5.64785
CHAC1	6.66063	7.61002	6.46672	6.7287	6.13352	6.60896	6.92368	6.93139	7.39971	6.68544	6.59196	6.45178	6.44327	6.95137	7.01561	7.03429	7.02541	6.65957	6.7244	6.43273	6.74527	7.43656	7.34194	6.83285	6.20246	6.58981	6.48965	7.04937	7.61296	7.42119	7.73811	6.47974	6.67504	6.31857	6.4044	6.97832	6.81705	6.12982	6.66016	7.0147	6.95717	6.76277	7.9557	7.498	6.2542	6.81353	6.0416	7.27145	6.19547
CLN8	6.76125	6.11013	6.56339	6.10652	6.13075	6.30561	5.90722	6.77575	6.31663	6.37241	6.32289	6.71883	6.67132	5.89674	6.16462	5.93404	6.23821	6.19173	5.71443	5.50716	7.67762	6.31331	6.38611	6.84661	6.01355	6.33446	7.13255	6.18903	6.17345	5.82775	6.02584	7.12402	6.37413	6.40502	6.88417	6.82144	6.73755	6.66665	6.05597	5.92516	6.50378	6.43653	6.05187	6.34629	7.19858	6.82384	6.43219	6.55722	7.62385
NUDT15	7.09509	6.09556	7.82601	7.38086	7.21476	7.46164	6.53192	7.60936	7.16955	7.32399	7.52011	7.63202	7.70792	6.41543	6.99016	6.66588	7.03713	6.62295	6.94186	6.74465	7.64992	6.63221	6.76913	7.62038	6.63884	7.24042	7.70289	6.82682	6.28075	6.53277	7.12167	7.57083	7.22269	6.80207	7.74168	7.37875	6.93025	8.38955	7.05529	6.94458	7.05042	7.28761	6.29614	6.41121	7.35451	7.03346	7.10784	6.76206	7.63389
DPM3	7.02775	7.10798	7.22259	6.99199	7.19693	6.75224	7.22765	6.62858	7.29311	6.96337	7.32016	6.78904	6.76696	7.07687	7.21886	6.9949	7.00607	6.97105	7.67287	7.5921	6.89221	7.43286	7.33739	7.35826	7.54636	7.11606	7.25081	7.43556	7.83541	8.03541	7.9483	7.24333	7.29336	6.96355	7.10981	7.25296	7.41673	7.17218	7.23048	7.2868	7.24566	7.34571	7.48619	7.4579	7.09489	7.50055	7.59715	7.17159	7.41104
ALG9	6.51558	6.96963	6.60611	6.38336	6.07933	6.51631	6.67875	6.47936	6.63516	6.23213	6.45714	6.70953	6.22096	6.06292	6.12078	6.57482	6.40442	6.16125	6.24203	6.61528	6.19098	6.50999	6.48651	6.31628	6.61447	6.30558	6.54875	6.59884	6.5205	6.7371	6.95029	6.35245	6.49926	6.17045	6.06691	6.32233	6.29052	6.63056	6.41108	6.26156	6.41261	6.35963	6.32961	6.36396	6.17309	6.62767	6.47498	6.407	6.39166
GAREM	6.2599	5.24649	6.18573	5.8796	5.6016	6.08356	5.08008	6.06158	5.3222	6.06513	6.12012	6.60899	6.84975	5.36352	5.51787	5.51822	5.90216	5.57998	5.72839	5.56041	6.97551	6.65226	6.45952	7.07139	5.62035	5.55973	6.72537	4.80641	4.99033	5.21219	5.58582	6.48945	5.60913	5.75683	5.61697	5.49768	4.93868	5.93736	5.51003	5.32935	6.17682	6.29328	4.81692	5.43206	6.13802	5.50303	5.71281	5.43841	6.33228
SUSD4	6.70095	5.41856	7.00211	7.06055	7.47455	8.06233	6.28716	7.93466	6.97109	7.53093	7.14516	7.62432	7.13169	6.74765	7.61055	6.5786	6.99022	6.91259	7.60245	7.51781	7.91552	7.13993	6.7259	7.57726	7.37385	7.52091	8.61672	6.18103	6.66037	7.11021	6.97176	6.92006	7.61364	7.8863	8.17057	7.71347	7.1152	7.38265	7.51978	7.28381	6.95614	7.12589	6.73618	7.17119	7.50641	7.38955	7.32132	7.62666	8.02544
EGFL6	8.28622	8.67859	7.84909	8.06114	8.17589	5.7558	8.47106	5.87869	8.01962	8.05169	8.7209	8.06276	7.31406	8.40673	8.28426	8.42235	7.93687	7.58397	8.90311	9.36606	6.18744	7.96033	7.68541	6.97457	8.28519	7.70137	6.37566	8.11004	7.96897	9.29813	9.47701	7.29947	8.23992	7.92329	7.40849	7.66527	7.79109	6.3761	8.20915	8.5744	7.48141	7.82223	7.46337	8.17999	7.37087	8.77124	8.75339	8.61548	7.32603
SOWAHC	9.63527	8.56837	10.0357	9.59233	9.97938	10.4764	8.76868	10.2624	9.36421	9.76624	9.76224	9.9037	9.99191	8.85798	9.20224	9.2136	9.64949	9.7142	8.9832	9.21201	10.4617	9.44023	9.35016	9.63728	8.96968	9.32681	9.97041	9.2812	9.46072	9.98968	10.2214	10.2939	9.22767	9.2624	10.0324	9.87393	9.45547	10.0468	9.09526	9.00715	9.41576	9.3163	8.38462	9.29715	9.61266	9.84546	9.76595	9.33169	10.6067
CECR1	8.55593	9.59756	7.32642	8.22284	7.29373	6.14171	9.54288	6.7012	9.19284	7.1544	8.19939	6.95085	6.86142	8.24803	8.23974	8.98186	8.57514	8.66352	8.44823	9.63467	6.60052	8.45225	8.49342	6.57277	9.39596	8.00547	6.63897	9.04478	9.50927	8.83863	9.22229	6.74957	8.16087	8.04887	6.89864	7.311	7.98987	6.50803	8.32021	8.55472	7.61145	7.74477	9.12383	8.80457	7.19007	8.8554	8.14004	9.01272	7.19891
C1orf54	8.52084	8.51825	8.53038	7.8604	7.71048	7.31721	8.3868	7.16305	8.05099	7.75801	7.98498	7.63881	8.01399	8.23907	8.13957	8.24701	8.17402	8.31716	8.4352	8.43074	7.58782	8.24808	8.38157	7.70591	7.67228	7.38852	7.10671	8.35236	8.2739	8.63034	8.56082	7.82707	8.14693	7.87884	7.44623	7.51406	7.82421	7.29557	8.3582	8.53093	7.79769	7.94733	8.04338	8.0612	7.78116	8.50041	8.51318	8.16599	7.93636
ELL3	6.97311	6.3148	7.3536	6.83587	6.768	7.42032	6.05856	7.38356	6.42603	6.9089	6.81632	7.48341	7.04446	6.20118	6.63525	6.50345	6.60196	6.62646	6.29728	6.02154	6.82668	6.48241	6.26366	7.18511	6.66754	6.68107	6.84891	6.25746	5.95303	6.31714	6.93601	7.23252	6.90078	6.75903	7.01096	7.20925	6.8075	7.40364	6.28148	6.26128	6.5057	6.57951	6.12587	6.55828	7.13891	6.60118	6.81139	6.50413	6.76295
ELOVL4	7.84835	6.17778	8.55109	7.09757	7.55414	8.86235	5.85583	8.4992	6.23536	7.97651	7.24433	9.17298	8.87589	7.10874	7.33592	7.42322	7.61069	7.96588	7.21283	6.59871	9.80492	8.30582	8.20327	8.74459	6.9229	6.99689	8.82726	6.22378	6.05968	6.79573	7.72354	8.60663	6.85606	7.51886	7.92253	8.16187	7.38499	9.00963	6.64598	7.00065	8.65055	8.40127	5.73513	8.11756	9.38997	6.64165	7.0947	6.27268	8.3198
LIME1	6.69616	6.59842	6.81649	6.6609	6.63122	6.62768	6.82256	6.40008	6.94713	6.75728	6.77051	6.69979	6.2388	6.81512	7.07416	6.77616	6.90647	6.83308	7.40607	7.26727	6.61862	6.64015	6.65904	6.48782	7.41116	7.25936	6.98066	6.71061	7.22588	7.15962	7.23256	6.45981	6.72649	6.77508	6.60884	6.84675	6.88196	6.48613	6.53554	6.44186	6.59134	6.59607	6.7663	6.82876	6.46603	6.86713	6.77384	6.91951	6.55886
SLC17A9	6.18824	6.36496	5.78754	6.32694	6.01993	5.68658	6.68788	5.77199	6.70845	6.10317	6.27112	6.08863	5.84852	6.62017	6.4419	6.77471	6.68921	6.66408	6.23639	6.4787	5.6179	6.41291	6.47046	5.86932	7.39304	6.45998	5.93084	6.55781	6.73346	6.33325	6.58488	6.00663	6.21295	6.14006	5.82818	6.09807	6.32592	5.71299	5.96606	5.96681	5.87918	6.04184	6.36081	6.35792	5.9518	5.94732	5.81717	6.27555	6.0631
RAB26	5.57977	6.27682	5.45962	5.51192	5.48006	5.08665	6.15097	5.34807	6.12617	5.27506	5.66923	5.21275	5.23856	5.80695	5.64257	5.70664	5.57312	5.53505	6.28378	6.05775	5.35688	5.70604	5.46036	5.44795	6.21446	5.56557	5.0757	5.77456	6.03411	5.50228	5.40602	5.43058	5.45984	6.05544	5.28854	5.16388	5.55883	4.7912	5.40066	5.46157	5.50353	5.359	6.0198	5.87538	5.34929	5.42735	5.31201	5.89339	5.23616
LINC00341	8.95111	8.95935	8.88526	8.43913	7.80825	7.87667	8.44325	7.38396	8.46599	8.15785	8.50194	8.49277	8.54648	8.20547	8.48025	8.8223	8.54216	8.77692	8.53908	8.9223	6.79346	8.18846	8.35326	7.82165	8.5379	8.0824	7.16556	8.48819	8.40741	8.16714	8.54545	7.8617	8.46221	7.83744	7.71787	7.98708	7.83057	8.19659	7.84011	8.00571	8.06933	8.00278	7.4623	7.91124	7.78756	8.03947	8.31243	8.19619	7.47757
CADPS2	6.96441	7.54502	6.34349	6.47379	6.02251	6.01613	7.08398	5.61219	6.97135	6.34518	6.32345	6.28072	6.32473	6.18344	6.01554	6.31585	6.38428	6.35607	6.46892	6.75413	5.10005	6.47916	6.61831	5.49616	6.81619	6.22988	5.45804	7.34249	6.9188	6.69606	6.58292	5.83693	6.52869	6.1482	6.03445	5.53475	6.10443	6.1944	6.19327	6.2483	6.2865	6.64884	6.50936	6.41773	6.03217	6.56198	7.00209	6.51874	6.2012
SLC15A3	6.75578	6.51076	7.01354	6.6448	6.17823	5.9905	6.61552	6.57772	6.78413	6.19707	6.24741	6.13973	6.0435	6.69934	6.63712	6.40723	6.66744	6.5712	7.2375	7.01137	6.04256	6.75041	6.68296	6.43768	6.88759	6.65775	6.44747	6.37926	6.79387	7.0971	7.38932	6.41682	6.80204	6.74476	6.38364	6.54722	6.74525	6.30919	6.4529	6.24741	6.44508	6.70653	6.29785	6.62833	5.95115	6.56844	6.78686	6.74194	6.21856
CHST11	6.75713	7.29799	6.74282	6.659	6.06528	5.74492	6.94514	5.67075	6.98837	6.47888	6.68727	6.20903	6.39572	6.73013	6.28778	6.93831	6.88903	6.42689	6.72211	7.02097	5.82654	6.25062	6.66724	5.85919	6.78073	6.54152	5.79273	7.09553	6.78946	6.88209	6.96916	6.38461	6.83978	6.30724	5.58331	5.90126	6.10576	5.75822	6.91835	6.32893	6.18814	6.69377	6.69051	5.95164	5.56293	6.74536	7.06231	6.6259	6.4751
IGFLR1	7.12756	7.14544	7.21509	6.61967	6.71694	6.24869	7.40843	6.38363	7.1067	6.78991	6.88356	6.71284	6.77022	7.18778	6.67812	7.2214	7.05172	7.24913	6.99122	7.05804	6.32061	6.64787	6.71214	5.91618	7.47757	6.67383	6.67864	6.60186	6.78101	7.58652	7.52994	6.34625	6.78699	6.36131	6.30485	6.80978	6.97924	6.36575	6.66331	6.78858	6.85352	6.91916	6.54113	6.5488	6.54314	6.89329	6.83185	6.71886	6.12366
SIDT1	5.06809	5.98056	4.81786	4.73163	4.31035	4.01932	5.64423	3.64668	5.10228	3.59062	4.75264	4.23514	4.76857	4.7339	4.99027	4.92912	4.81869	4.7216	4.74587	5.6247	4.6658	5.5217	5.37732	4.79672	4.37647	3.69432	3.82982	5.3933	5.65143	4.33051	5.44426	4.43882	4.32823	5.01337	4.10761	4.00584	4.69383	3.87475	4.56615	4.66978	4.61731	4.62307	4.91028	4.62786	4.27768	5.46273	5.24156	5.80404	4.49082
FZD10	7.85686	6.59322	8.33063	7.87304	7.92657	9.09052	7.30025	9.06319	7.69495	7.88552	7.84552	8.74905	8.68731	7.6977	8.03647	7.39751	7.70456	7.66766	7.88552	7.78943	9.47498	7.98614	7.7944	8.52594	8.06361	8.23311	9.73236	7.21246	7.29883	7.22439	7.91736	7.83493	7.92786	8.11414	8.35375	8.30857	7.5374	8.11962	7.93983	7.98902	7.94266	8.15521	6.03387	7.16884	8.18833	8.42147	8.2832	8.21909	8.81653
GIMAP6	7.22661	7.43351	7.22612	6.71988	6.39179	6.33628	7.2462	6.31114	6.95031	7.2739	7.35162	7.15057	7.0136	6.62912	7.0087	6.90961	6.37964	6.89945	7.53193	7.96507	5.75015	7.34896	7.26359	6.51747	7.00643	6.47708	6.02971	7.12315	6.89634	6.96137	7.41116	6.85978	7.20861	7.04714	6.90167	6.96235	6.36592	7.06765	6.92769	7.03762	6.80705	7.06196	6.52826	7.13769	6.36185	7.56744	7.13753	7.28686	5.7288
DHRS9	8.27831	9.06924	8.15936	8.97122	8.97596	8.27839	8.8128	8.31432	9.22544	8.34449	8.72686	7.82297	7.91375	8.39689	8.28471	8.68571	8.53865	7.80152	8.09897	8.02956	7.84992	8.61088	9.01094	7.08732	7.96798	8.32978	8.16564	8.75435	8.46327	9.14206	9.18412	7.91182	8.41491	7.84782	7.4367	7.85592	7.15148	6.94488	8.30153	8.2281	8.36685	8.20951	8.8122	7.95064	8.10107	8.36598	7.84576	8.35679	7.5754
FAM198B	6.63443	8.06387	6.46914	7.25012	6.49338	5.52722	7.52332	5.75829	6.99436	7.31302	7.68519	6.30732	7.30384	6.7614	7.14529	6.84365	6.27179	6.68504	6.96101	7.42788	5.01917	6.82878	7.04218	6.30005	6.7705	6.62636	5.42314	7.20437	6.02546	7.21173	7.25521	6.70095	7.29155	6.97591	6.07059	6.2503	5.79134	6.00801	7.03775	6.99223	7.03479	6.80799	6.47415	6.37953	5.75026	6.79956	6.42189	7.12946	6.28636
SPAG4	8.0427	9.17252	5.64749	7.15376	5.17441	5.00731	8.82425	4.68075	8.31742	5.77142	7.08041	5.63633	4.2451	7.179	6.16284	7.95791	7.16104	6.98375	6.94957	7.64271	5.00018	8.03485	7.97538	4.91723	8.56329	6.62538	4.9605	8.5721	9.1687	7.77844	8.83637	4.77754	5.82896	5.75374	4.80509	6.02301	6.83113	4.21246	6.04418	6.34707	7.29843	7.24833	8.11229	7.67038	4.74136	7.47237	6.71477	7.47506	4.26416
FICD	7.11598	7.98947	6.14626	6.76976	6.34329	5.76801	7.93872	6.19416	7.52619	6.09305	6.81179	5.70223	6.29939	6.68624	6.8796	7.09888	6.71949	6.65009	6.47865	6.71421	6.53477	7.70881	8.11317	6.85111	7.25742	6.90528	5.98166	8.25617	8.43428	7.05183	7.46925	6.59493	6.85772	6.63073	6.23252	6.67624	7.34887	6.01848	6.80508	7.36636	7.35394	7.50266	7.83923	7.52358	5.74155	7.25324	6.71709	7.27327	6.32391
SLC27A6	4.98056	3.37573	5.13518	4.99239	6.24773	7.47629	4.13216	7.73147	3.54328	5.91062	5.11119	6.91084	5.84373	4.20848	5.69977	4.34603	4.62242	5.71391	5.88231	5.89419	6.40705	4.03732	3.46964	5.50646	5.19917	4.81366	6.81478	3.30003	3.56471	3.72341	3.9889	4.34039	5.41993	5.28732	6.8713	5.24824	4.09714	6.20344	4.48556	3.8403	4.48403	4.75113	3.41898	4.79395	4.86178	5.48151	4.50625	5.19234	4.67108
HRASLS	4.88423	3.74841	5.62183	5.2972	5.23527	5.9752	4.30079	6.33582	5.03864	4.80273	4.65643	5.48402	5.0716	4.57941	5.40527	4.53123	4.8093	4.91672	5.18872	4.91238	6.22494	4.48395	4.47619	6.12982	5.3543	6.08981	7.06038	4.27016	4.1698	4.84016	4.88554	5.24958	5.4113	6.13392	6.63474	5.58003	5.3056	6.56555	4.83278	4.42134	4.62627	4.75651	4.38908	4.88712	5.22116	4.58527	5.23492	4.43104	5.62094
E2F8	5.93973	6.15002	6.87031	6.245	5.98705	6.7774	6.25411	6.31585	6.80907	6.48881	6.88524	7.10113	7.00683	5.87062	6.77809	5.78974	5.80091	5.49067	5.83325	6.27973	6.56724	5.67198	5.81931	6.61291	6.22646	6.92532	7.44623	5.862	5.34012	5.5859	6.43064	6.38527	6.13339	6.52566	6.90472	6.66908	5.54195	7.84436	6.17096	5.79595	6.07411	6.20883	5.66268	5.93867	6.3911	5.82813	6.45946	5.58211	6.30965
ZNF750	9.90551	9.23651	10.57	10.1371	10.4528	11.1257	9.16065	11.4324	9.91322	10.5381	10.5632	11.0895	10.7836	9.40588	10.1571	9.58728	9.96918	9.92201	10.2994	10.3327	11.558	9.79952	9.72569	10.5622	9.75374	10.4068	11.0392	9.50278	9.06947	9.73249	10.1969	10.8438	10.3795	10.2561	11.2819	10.9359	10.2142	11.0058	9.88033	9.83981	9.96129	10.0512	9.25484	10.3231	10.8385	10.0833	10.1261	10.0379	11.1614
ERO1LB	4.78751	5.75948	4.4227	4.84244	4.5163	4.02724	5.22888	4.35754	5.05335	4.44097	4.65902	4.07132	4.13237	4.26246	4.0846	4.70718	4.41242	4.26872	4.53456	4.76161	4.1365	5.20754	5.34654	4.27034	4.52738	3.89637	3.77596	4.90736	4.75739	4.7857	5.30884	4.43534	4.34024	4.48205	3.9567	4.05553	4.45835	4.05373	4.42237	4.41458	4.44531	4.61707	4.71211	4.64395	4.26745	4.65762	4.60427	4.9326	4.38593
VPREB3	5.13913	5.2545	5.03772	5.06108	4.84134	5.07813	5.53557	4.767	5.0198	4.99517	4.8897	5.24018	5.39938	5.58119	5.28945	5.41916	5.29169	5.41575	5.63167	5.6412	4.62714	4.80801	4.97916	4.88544	5.55329	5.30456	4.95324	4.99525	5.51168	5.38626	5.6363	4.45063	5.54588	4.88468	4.58602	4.72567	4.88548	5.12897	4.80801	5.10131	5.25811	4.7151	5.31425	4.93671	4.91977	5.27029	5.03535	5.1113	4.7651
BCMO1	4.36815	3.93909	3.96048	3.49979	3.56723	3.98989	3.57375	4.57163	3.87554	4.06501	3.77506	4.92764	4.1304	3.77	3.76666	3.66956	3.62463	3.85733	3.92046	3.49842	4.76989	4.03242	3.9035	4.72419	3.47802	3.54211	4.01444	3.51888	3.50878	3.45097	3.57513	4.24115	3.51143	4.02276	4.04008	4.22018	3.99215	4.16745	3.82424	3.86186	3.8897	3.77183	3.45435	3.90116	4.10699	3.88379	3.71708	3.67832	3.57582
SLC2A6	6.31624	6.11866	6.0518	6.03516	6.30943	5.90779	5.67742	5.66469	6.28044	5.95441	6.00291	6.06057	5.64764	6.06526	6.48354	6.26062	6.06057	6.36629	6.28955	6.27402	4.71808	5.64374	5.62349	5.25511	6.15277	6.06833	5.57171	6.19558	6.34347	6.08462	6.24193	5.01525	6.3318	5.76442	5.90031	5.75218	6.1127	5.62427	5.75201	5.58558	5.51193	5.92998	5.81785	6.01052	5.59401	6.14183	6.11285	5.60382	5.92244
GAN	6.02599	5.50479	6.29535	5.73112	5.89869	6.47667	5.62523	6.5769	5.69788	5.99568	5.88969	6.7465	6.31055	5.41467	5.64058	5.67568	5.82451	5.91008	5.80896	6.09992	6.6219	5.9766	5.78785	6.32139	5.80138	5.88352	6.78019	5.42243	5.34873	5.70928	5.65585	6.50642	5.74418	5.99397	6.23682	6.30861	5.91281	6.58293	5.66625	5.53343	5.7306	5.63226	5.27986	5.75748	6.29612	5.71045	5.7289	5.50404	5.91113
TMEM156	4.60816	5.67802	4.08325	4.92569	4.23072	4.39861	4.80499	3.8815	4.53547	4.17962	4.70053	4.17952	4.09323	4.53662	4.54872	4.97856	4.83686	4.8807	4.28847	5.12359	3.69246	5.19733	5.14281	4.10294	4.47457	4.36341	4.43491	4.87282	5.07958	4.45938	5.26546	4.28857	4.10142	4.2591	4.14909	4.4439	4.6197	3.86905	4.00058	4.26734	4.30108	4.42549	4.66455	4.6217	3.88849	5.01611	4.54019	4.87005	3.82305
IRX4	5.89294	4.6423	6.31469	6.96765	7.10007	7.47738	6.30806	7.36838	6.57603	5.95869	5.61824	6.92878	6.15451	6.0173	6.48496	5.99128	6.26935	5.7159	6.54883	6.28844	6.75589	5.54804	5.52996	6.80773	6.05643	6.70133	6.87408	5.64739	6.21427	6.08494	5.90613	6.54977	5.92458	6.01365	6.64021	5.90265	5.83197	6.2637	5.79001	5.85296	5.92874	5.87	6.27946	6.30558	6.60866	6.30377	6.51897	6.58745	6.79911
LRIF1	6.20476	7.63363	6.22211	7.02936	6.41877	6.42448	7.27684	6.21706	7.06473	6.1558	7.09054	5.70325	6.46164	6.03953	6.52522	6.90403	6.38221	6.3139	6.7045	7.3644	5.75427	6.85964	6.68822	5.92814	6.81669	6.48169	7.17451	6.95456	6.48853	6.9747	7.56864	6.70094	5.606	5.9201	6.30028	5.88036	5.12994	6.68065	6.75036	6.41359	6.09755	6.2557	7.03383	6.72683	5.71476	6.84383	6.24197	6.58801	5.96415
FAM46C	9.17553	10.2586	6.97657	8.81153	7.2912	6.16852	10.0127	5.60198	9.22078	7.25627	8.71039	7.12793	6.1384	8.197	8.04128	9.67563	8.97448	8.85542	7.80726	8.67999	5.54335	8.625	8.85989	5.81834	9.53401	7.71523	6.30246	9.38368	9.34967	9.14627	9.79284	6.42941	7.57679	7.40975	5.81092	7.61972	8.30528	5.65612	7.69942	8.44697	8.7776	8.97133	9.28219	8.98177	7.119	9.12722	7.98539	8.75828	6.26657
EPN3	6.94032	5.9478	7.55365	7.02781	7.22032	7.46815	5.87307	7.54196	6.82752	7.19779	6.79876	7.66601	7.32943	6.47241	7.12333	6.50174	6.82687	6.97917	7.15048	6.40627	8.10212	7.04458	6.91369	7.56463	7.0499	7.35384	8.05211	6.20257	6.32995	6.88562	6.9833	7.54348	7.11154	7.03655	7.34903	7.41925	6.85583	7.47001	6.9291	6.98107	7.20139	6.99429	5.94595	7.04845	7.60375	6.44655	7.12384	6.56292	7.62643
DOK3	6.6064	6.58552	5.61996	5.96799	5.51502	5.13901	6.72989	5.51645	6.449	5.3675	6.00833	5.40742	5.30204	6.08401	5.88545	6.1887	6.18489	5.99813	6.31046	6.61408	5.59839	5.78065	6.00247	5.9261	6.68887	5.9539	5.03894	6.23718	6.59628	5.90507	6.3239	5.59661	6.06633	6.28111	5.42478	5.60357	6.28702	5.26623	5.66064	5.80504	5.78307	5.72778	6.22838	5.85682	5.28067	5.6763	6.04861	6.23551	5.16137
PAQR5	5.48694	5.53463	6.17305	5.47634	5.69904	6.27607	5.38856	6.57363	5.98112	5.76382	5.46714	5.73836	6.17783	5.20374	5.40769	4.8651	5.16241	5.1792	5.23829	5.21392	6.78482	5.07842	5.15768	5.63809	4.96506	5.69705	6.52164	5.52349	5.50073	5.30523	5.81271	6.03067	6.17067	6.38809	6.61573	6.21551	5.7861	6.35072	5.94402	5.48076	5.83045	5.67812	4.92127	5.97543	6.81863	5.58352	5.85992	5.49039	6.47441
FER1L4	6.04455	5.83311	5.41869	5.63567	5.54249	5.19191	6.31093	5.13943	6.28852	5.34879	5.65214	5.28287	5.16176	5.94213	5.44637	5.93328	5.94179	5.8698	5.44597	5.76863	4.77604	5.58355	5.63079	4.98337	5.95202	5.66107	5.33284	5.90501	6.35209	5.89431	6.00777	4.97821	5.61355	5.48627	5.14933	5.34009	5.624	5.3091	5.36893	5.45236	5.54537	5.44006	5.66673	5.58035	5.18013	5.4595	5.28959	5.32207	5.12592
TP53AIP1	6.90624	5.78939	7.38413	6.2018	6.36409	7.16852	6.34561	7.13295	6.56142	6.90677	6.34457	7.60386	7.33779	6.4742	6.88762	6.02532	6.4239	6.55464	6.73126	6.49955	6.93082	6.66892	6.53592	7.59809	6.59288	6.65501	7.30054	6.08725	6.36368	6.48172	6.27807	7.32344	6.98584	7.10941	7.63406	7.29983	6.84749	7.32274	6.45474	6.18007	6.74773	6.71502	5.9872	6.50515	6.72395	6.55229	6.76004	6.70059	6.78028
KCNK7	5.85904	5.44392	6.24783	5.31723	5.60208	6.3121	5.4916	6.35713	5.70126	5.78028	5.41026	6.49067	6.05872	5.51897	5.95344	5.64563	5.63409	5.98564	5.88083	5.37137	6.48299	5.68827	5.39932	6.83889	5.98995	6.14172	6.99286	5.24585	5.16146	5.7176	5.6748	5.76299	5.80065	6.16848	6.28001	6.54437	5.49324	6.45529	5.25383	5.22945	5.69904	5.46088	5.25533	5.36657	6.11284	5.04244	5.22851	5.02987	5.50753
SLC39A2	7.31653	6.0556	7.33364	7.26227	7.06899	7.74492	6.57874	7.80183	6.97135	7.55849	7.3555	7.87852	7.85202	7.22908	7.56952	7.21183	7.18096	7.2921	7.08261	6.79005	7.69983	7.85745	7.54412	7.83031	6.7405	7.32568	8.31994	7.17188	7.00444	6.98871	7.06441	7.55593	6.7799	7.52802	7.77006	7.52691	7.35027	7.64966	7.33911	7.12679	7.72881	7.59104	6.97051	7.78495	8.53483	6.51964	7.23063	6.35478	7.66004
CNTNAP3P2	5.41717	4.9161	5.17901	4.44319	4.40414	4.64884	4.40478	4.98475	4.27472	5.00559	4.64137	4.94323	5.32059	4.37568	4.73757	4.36658	4.62244	4.54157	4.52928	4.48514	5.18849	4.61374	4.42594	5.07116	4.58725	4.44259	4.58863	4.33584	3.95201	4.27736	4.14535	4.78873	4.46492	4.66488	4.82181	5.32657	4.57456	5.71603	3.85479	3.92674	4.75432	4.75266	4.04686	4.69825	4.5991	4.58607	4.44627	4.54664	4.72161
TXNDC15	8.34902	9.31247	8.02531	8.10357	7.32335	7.11925	8.90608	7.39905	8.56896	8.08468	8.37469	8.11058	7.85046	7.86719	8.29031	8.61133	8.25044	8.21169	8.32827	8.74308	7.31334	8.42508	8.64374	7.48146	8.92868	8.22492	7.81527	8.89692	8.86402	8.6014	9.01484	7.35963	8.03266	7.62538	7.72058	8.24079	7.86573	7.45241	7.95172	7.96272	8.38697	8.36269	8.44381	8.36983	7.45451	8.33353	8.09815	8.14246	7.40827
TMEM176B	5.979	5.93006	5.6657	6.88696	6.9705	6.04568	6.46869	5.12941	6.65616	6.77184	6.99357	6.48535	6.67737	7.00629	7.14499	7.11036	7.10145	6.85557	7.12945	7.19928	5.26448	6.43827	6.27264	5.59305	7.34262	7.17694	6.30536	6.72764	6.72865	7.26631	7.287	6.04366	6.74153	6.05188	6.40182	6.44645	6.28135	5.98705	6.39581	6.49593	6.43666	6.56691	6.09779	5.77827	5.50157	6.47454	6.6511	5.96139	5.89212
CCR10	4.75272	4.62925	4.36265	4.29742	4.54	4.45106	4.54365	3.94199	4.35591	4.99943	4.48463	4.32296	3.99546	4.84237	4.37242	4.87693	4.77732	4.64347	4.65754	4.8872	3.70809	4.09742	4.12545	3.82323	5.23534	4.66261	4.40603	4.13535	4.61416	4.71533	4.4401	3.5493	4.91368	4.09188	4.28929	4.21548	4.32457	4.08866	4.19118	4.41752	4.56416	4.28182	4.85927	4.41522	4.2917	4.44777	4.3125	4.18591	4.30572
C8orf60	6.59517	6.0627	6.06614	5.65211	6.05566	5.71853	6.23028	5.69881	6.16971	5.92759	5.7567	5.77202	5.5438	6.3471	5.61763	5.94746	6.03151	6.18471	6.03858	6.34262	6.06219	6.17968	6.31825	5.86567	5.92326	5.75562	5.34254	6.48725	6.86508	6.53739	6.58432	5.89768	5.66188	5.97733	5.53179	5.61771	6.25523	5.69869	6.31995	6.1649	6.11593	5.82853	6.317	5.92323	6.15332	6.04317	6.2652	6.16393	6.15512
DENND6B	5.50498	5.70269	5.07077	5.19536	5.12098	5.26657	5.66963	5.04786	5.68303	5.14134	5.12777	4.99603	5.09826	5.59827	5.44002	5.34197	5.4162	5.61729	5.294	5.50341	5.10367	5.18735	5.13424	5.11949	5.74491	5.42519	5.06657	5.5371	5.81728	5.21463	5.35142	4.78731	5.28902	5.26865	5.15074	5.33623	5.22724	4.79487	4.95601	5.21159	5.13504	5.08277	5.39149	5.16141	4.80359	5.56704	5.3897	5.41976	5.1651
CWH43	8.02046	7.45678	8.57261	8.04276	8.30448	9.29474	7.2363	9.19096	7.66859	8.52567	7.97694	8.99102	8.53091	7.28381	7.75607	7.22485	7.60066	7.69421	7.4375	7.13425	8.60492	7.96615	7.91801	8.59402	7.23509	7.67976	8.77637	7.08903	6.97868	7.1147	7.35586	8.34805	8.00966	7.83047	8.56009	8.26165	7.48558	8.52781	8.40518	7.88391	8.1343	8.20791	6.40736	7.84927	8.81189	7.87928	7.69142	7.79265	9.11483
LPAR3	6.3687	6.28717	6.28765	6.7896	6.6002	6.56672	6.07525	6.95192	6.38133	6.55724	6.51985	6.41887	6.96044	5.98376	6.55528	5.93497	5.97112	5.94221	5.80061	5.60249	6.22863	5.84433	5.7188	6.46937	6.15158	6.37139	6.56063	5.97591	5.74195	6.34546	6.36791	7.13817	6.29491	6.58289	6.80332	6.49671	6.03865	6.91266	6.45328	6.1711	5.66491	5.95397	5.95474	6.1204	6.86204	5.84688	6.01802	5.93966	6.53832
ST6GALNAC4	5.6434	5.82864	5.12378	5.70029	5.50371	5.20547	6.14436	5.32495	6.10872	5.95233	5.99572	5.48585	5.40999	6.15298	6.10745	6.15889	5.98742	5.99313	6.04808	5.83972	5.2431	5.76959	5.89688	5.76992	6.66702	6.36847	5.77156	5.91613	6.29079	6.1915	6.29091	5.48435	5.74491	5.85008	5.58568	5.88668	5.61461	5.47508	5.58812	5.59861	5.75265	5.76558	5.73166	5.56799	5.37204	5.64222	5.14636	5.54415	5.38316
MANSC1	8.42856	7.78434	9.11872	8.84924	9.13918	9.22926	8.40716	8.94837	8.66522	8.68669	8.89548	9.28165	8.87147	7.65984	8.59952	8.2912	8.03538	8.41711	8.88647	8.64778	9.68816	8.68059	8.58182	8.71135	8.35136	8.79398	9.62769	8.26568	7.942	7.75087	8.74235	8.64834	8.56912	8.91306	9.45433	8.87139	8.75153	9.12694	8.71648	8.858	8.58546	8.69378	8.19871	8.88593	9.14917	8.95898	9.11133	8.71826	9.23447
PLEKHA5	6.0994	5.89434	6.16603	6.08929	5.88023	6.46479	5.70741	6.32048	5.87202	6.26105	5.84093	6.58922	6.42378	5.702	6.37107	5.83596	5.85654	6.05786	5.88031	5.82409	6.67394	5.70626	5.88311	5.98851	5.75256	5.92115	7.34502	5.77238	5.74974	5.80307	5.9486	5.99371	5.94424	5.66469	6.58436	6.33336	5.97971	6.41882	5.94451	5.88022	6.07988	6.267	5.33777	6.21554	6.29885	6.21507	6.23344	5.90763	6.50997
NUAK2	8.704	7.51375	8.96283	8.50584	8.95193	9.43434	7.68356	9.43427	8.06427	8.89883	8.72349	8.74851	8.54191	7.98321	8.2922	7.79293	8.26262	8.18022	8.82115	8.89318	9.22211	8.19288	7.99831	8.94819	8.5069	9.07946	9.93732	7.81519	8.11318	8.5759	8.63604	8.62032	8.14793	8.56105	8.94964	8.85375	8.69724	9.0962	8.4608	8.31432	8.2039	8.45604	7.56547	8.28758	8.47855	8.33641	8.54053	8.30274	9.02119
ITM2C	8.71223	9.38389	7.4342	8.16756	7.63832	7.46466	9.45812	6.81933	9.23331	8.06611	8.31954	7.83371	7.68605	8.5847	8.52401	9.14951	8.53011	8.94944	8.59224	9.0819	6.59965	8.60332	8.91843	6.56673	8.8129	8.11942	7.60701	9.1874	9.75087	9.17173	9.77662	7.02108	8.07268	7.68001	7.57907	7.95505	8.1231	7.18855	8.11051	8.5737	8.5574	8.72536	9.11945	8.90188	7.84783	8.74692	8.2942	8.32592	7.2059
LBH	6.97764	6.91666	7.36928	6.8197	6.3888	5.64318	6.74711	5.60572	6.72141	6.92658	7.10413	6.90049	6.71503	7.18065	7.35964	6.77323	7.03149	7.02168	7.36278	8.01872	5.47684	6.81587	6.88344	5.77791	7.091	6.95999	5.82508	6.80625	7.10838	7.04792	7.22892	6.34344	7.16316	6.77234	6.109	6.3736	6.39056	6.10417	6.83535	6.94935	6.31363	6.50156	6.64264	6.55011	6.59709	7.02469	7.29459	6.9047	5.55956
SLC2A10	7.32038	7.86576	6.8653	7.52961	6.6553	6.24188	7.54743	6.04315	6.82827	6.22815	7.19214	6.63598	6.17134	6.77021	7.16572	7.14505	6.83641	7.22663	7.18984	7.54482	5.12649	6.59823	6.43313	6.17672	7.32256	6.70568	6.07542	7.10736	6.68292	6.79863	7.30509	6.09747	7.51427	7.1827	6.5905	6.77627	6.25704	6.26511	6.7417	6.80428	6.25078	6.64332	5.95266	5.88131	5.57396	7.40992	7.0078	7.41787	6.24836
PLA2G12A	7.71406	7.41714	8.04403	8.01501	8.02398	8.42986	7.33088	8.36603	7.60322	8.15148	8.05136	8.14902	8.19392	7.22157	7.79819	7.59694	7.85432	7.66003	7.70287	7.73589	8.26207	7.95768	7.59322	8.11106	7.79047	7.90422	8.50902	7.45392	7.37901	7.79274	7.92932	8.56134	7.82644	7.8742	7.94803	8.19195	7.62607	8.24079	7.91882	7.63325	7.71231	7.77517	7.23722	7.66576	7.93154	8.03833	8.01281	7.87547	8.19208
DENND1C	6.38111	7.29287	6.49779	6.25675	5.87398	5.64225	7.16544	5.94336	6.88148	5.82726	6.26985	5.87689	6.18236	7.14369	6.91725	6.81226	6.81189	6.48166	6.80892	7.38652	6.17202	6.91343	6.97231	6.3495	6.93765	6.2494	5.94122	7.06681	7.24935	6.46393	6.57991	6.50555	6.32757	6.66212	5.94085	5.77565	6.91436	5.8976	6.77669	7.01017	6.38689	6.4723	7.1629	6.74316	6.35897	6.98251	7.04322	7.29017	6.58586
IKZF3	5.17522	5.85508	4.93647	4.94628	4.69424	4.59076	5.57324	4.86195	5.34257	4.55433	4.74395	4.64114	4.91115	5.18367	4.9336	5.24315	5.1445	5.18685	5.44189	5.40372	4.73306	5.37729	5.55084	5.08359	5.01802	4.49343	4.68498	5.34252	5.40936	5.04486	5.51663	4.75844	5.26122	5.18273	4.87685	4.8963	4.97658	4.53116	5.24007	5.08762	5.0948	5.21893	5.52771	5.14309	4.98193	5.27352	5.3186	5.52313	4.57261
FAM117A	7.98258	8.44446	7.38179	7.27671	6.79701	6.55941	8.14375	6.90853	7.94525	7.43412	7.65631	7.50899	7.25247	7.55768	7.71739	7.69927	7.50709	7.68029	8.09899	8.32696	7.14658	7.62615	7.65524	6.94603	8.17274	7.30345	7.22837	7.85664	7.86628	7.79616	8.19012	6.91668	7.7033	7.53418	7.42055	7.20833	7.37806	7.18041	7.37093	7.76673	7.28863	7.53692	7.86111	7.9178	6.92621	7.86051	7.8387	8.06681	7.29703
BLOC1S5-TXNDC5	11.6116	12.4543	10.699	11.0764	10.4607	9.95029	11.9192	9.91524	12.1382	10.686	11.2797	10.8092	10.6179	10.942	11.3933	11.9299	11.5546	11.6069	11.287	11.9212	9.72157	11.4547	11.7698	9.92131	11.8253	11.3158	10.5091	11.9941	12.0751	11.446	11.8351	10.1127	11.0521	10.894	10.4107	10.9174	10.8914	10.3336	10.9199	11.3448	11.684	11.5855	11.9325	12.0534	10.6316	11.5426	11.0903	11.3422	10.1753
TXNDC5	11.6116	12.4543	10.699	11.0764	10.4607	9.95029	11.9192	9.91524	12.1382	10.686	11.2797	10.8092	10.6179	10.942	11.3933	11.9299	11.5546	11.6069	11.287	11.9212	9.72157	11.4547	11.7698	9.92131	11.8253	11.3158	10.5091	11.9941	12.0751	11.446	11.8351	10.1127	11.0521	10.894	10.4107	10.9174	10.8914	10.3336	10.9199	11.3448	11.684	11.5855	11.9325	12.0534	10.6316	11.5426	11.0903	11.3422	10.1753
MZB1	9.60384	10.5756	6.93874	9.12654	7.32803	6.02856	10.4041	6.02011	10.3314	8.25276	9.78252	8.15827	6.45507	9.5246	8.99058	10.6689	9.86318	9.65273	8.89781	9.70598	5.44221	10.1129	10.3378	6.55072	10.4449	8.55556	6.88657	10.4032	11.0531	10.5676	11.0443	7.18006	8.28194	8.14993	6.42223	8.66939	9.48344	6.10097	8.56855	9.07311	9.39871	9.43182	10.4801	10.2519	7.20904	9.58157	8.98532	9.51115	6.34959
HYI	7.19495	6.85364	6.77173	6.53565	6.48373	6.57822	6.60781	6.20421	6.80895	6.61495	6.71081	6.55517	6.33762	6.91609	6.79393	7.0357	6.88829	6.97359	6.89458	7.03569	6.71474	6.54857	6.51582	6.37877	7.18276	6.66357	6.67183	6.62959	7.06475	6.94454	6.90627	6.28336	6.6487	6.57831	6.3794	6.94487	6.81665	6.57002	6.5005	6.44561	6.72747	6.53274	6.36868	6.56887	6.10831	6.54438	6.30015	6.46846	6.10334
CUTA	9.66193	9.86438	9.48577	9.63284	9.35177	9.00682	9.91473	8.76386	9.76239	9.35566	9.5254	9.40152	9.22527	9.14657	9.17251	9.88375	9.75424	9.68777	9.21484	9.44463	9.2168	9.92701	10.0792	9.47352	9.64403	8.94858	9.21774	9.89801	10.2824	10.1354	10.2901	9.63422	9.33474	9.00093	9.00788	9.6155	9.82284	9.35464	9.7149	9.55209	10.0021	10.074	9.95784	9.99359	9.70273	10.0331	9.87178	9.68776	9.55516
RRAGD	7.65201	6.32482	7.96225	7.93867	7.88625	8.26325	6.21616	8.35997	7.1731	7.59724	7.56559	8.11321	7.54939	6.44267	7.46603	6.96904	7.06042	7.08172	7.6074	7.26795	7.87603	7.22231	6.80049	8.01196	7.08774	7.65018	7.89137	6.35298	6.56649	6.90273	7.33821	7.08289	7.59762	7.58043	7.76319	8.00882	7.34732	7.82526	7.41887	7.28334	6.79525	7.21497	6.94897	7.19117	7.66595	7.15974	7.48855	6.8769	7.76461
BHLHE41	5.28114	6.01155	4.81087	5.75496	5.06149	4.70439	5.75209	4.46655	5.43204	5.03363	5.18473	4.75059	4.8861	5.37392	5.16829	5.48066	5.44346	5.31947	5.17924	5.36914	4.42744	5.27942	5.30889	4.82615	5.70248	5.39304	4.59764	5.60331	5.54842	5.65639	5.77557	5.15283	5.42569	5.17211	4.73802	5.43203	5.32548	5.0177	5.18698	5.17911	5.1377	5.27811	5.6237	5.40517	4.89588	5.46587	5.17664	5.465	5.18266
MIS12	8.16792	8.66424	8.01168	8.2781	7.89479	7.82611	8.28417	7.82232	8.12294	7.99804	8.06179	7.9658	7.93273	7.54616	7.78737	8.13538	7.83406	7.87687	7.84901	8.05753	8.00442	7.98764	8.08303	7.68758	7.93343	7.34475	7.68769	8.10126	7.67435	7.88199	8.56153	8.03804	7.7168	7.60009	7.71618	7.79285	7.40936	8.25921	7.91828	7.89603	7.91103	8.09781	7.6764	7.68393	7.48936	8.60469	7.80514	8.19094	7.95895
E2F5	5.85856	7.88723	5.38167	5.96764	5.38672	5.64164	6.57259	5.64366	6.27576	5.56129	6.2788	5.37055	5.30555	5.58629	5.42634	6.11728	5.74584	5.67306	5.93442	6.10598	5.02718	6.03066	6.44025	5.34801	5.99042	5.28778	5.12633	6.53188	5.76349	5.97111	7.10212	5.48461	5.57886	5.60481	4.79677	5.33461	4.70474	5.34703	5.75586	5.59686	5.83167	6.08018	6.59963	5.80591	5.24803	6.18622	5.63662	6.26566	5.12294
TMEM208	7.99645	8.77932	8.06109	8.36637	8.23255	8.03691	8.80396	7.87739	8.94021	8.32889	8.5641	8.24011	8.33146	8.34471	8.29123	8.70324	8.67642	8.56617	8.58689	8.43729	8.08308	8.60328	8.55167	8.04799	8.61856	8.54864	8.16444	8.55919	8.56933	8.79745	9.00272	8.32161	8.26648	7.93382	7.94705	8.11975	8.06221	8.28574	8.31456	8.18854	8.4716	8.52699	8.42187	8.22608	8.20217	8.49201	8.35655	8.35405	8.24712
FAIM3	6.79467	6.60468	6.84058	7.02316	6.25919	5.88186	7.06248	6.43676	6.66233	6.17328	6.50873	6.09171	6.7191	7.64923	7.44083	7.08946	6.63061	6.86073	8.14374	8.59436	6.13671	7.35729	7.09903	6.2029	6.617	6.51379	5.98832	6.68814	6.99467	7.11013	7.88162	6.73442	6.9594	6.91723	6.10449	6.53962	7.18722	6.16699	7.1433	7.09865	6.70162	6.50929	6.87913	6.26075	6.44703	7.67198	7.79986	7.66221	6.5996
PIGP	8.09331	8.89373	8.15214	8.71644	8.17113	8.3649	8.75907	8.31669	8.53715	8.43678	8.38774	8.33967	7.77093	7.70692	8.50784	7.95314	7.77992	7.82484	8.39873	8.60232	7.91848	8.26427	8.11451	7.98504	8.58684	8.183	8.35438	8.75792	8.37548	8.61092	8.90533	8.05956	8.11559	8.04054	7.87197	8.54915	8.06289	8.4242	8.51768	8.48193	8.05306	8.30504	8.11589	8.2434	7.9516	8.41015	8.2145	8.35816	8.11812
DNAJC10	6.28432	7.01078	5.98342	6.36302	5.96441	6.07789	6.6407	6.03454	6.51691	6.33571	6.51285	6.12591	6.4067	5.96966	6.08051	6.42968	6.20671	6.07983	6.24806	6.66033	5.46851	6.24892	6.27291	5.67358	6.58629	6.19458	5.78178	6.39171	5.85506	6.04227	6.51659	5.77529	6.146	5.98863	5.9295	5.85993	5.37876	6.45788	6.09807	6.00242	6.0738	6.17561	6.22543	6.18341	5.93184	6.23109	6.05544	6.10983	5.95509
CHPF2	7.72272	7.45239	7.41693	7.44459	7.36512	6.95796	7.75342	7.13891	7.90162	7.57234	7.56524	7.20958	6.7648	7.64084	7.45972	7.71601	7.64225	7.51641	7.60337	7.68162	7.11184	7.13349	7.30714	7.11982	7.84114	7.79038	7.16463	7.56521	7.66678	7.67232	7.71089	7.14127	7.43187	7.09183	7.15069	7.35241	7.35242	7.10325	7.08702	7.14048	7.12748	7.11203	7.4113	6.99104	6.7858	7.26019	7.50829	7.25415	7.19583
NEFL	6.18005	4.94103	6.43885	4.97141	5.12473	6.53841	5.0625	6.46683	5.00066	6.1955	5.45972	8.11628	7.75582	5.91967	6.73262	5.06691	5.03933	5.57243	5.75699	5.00899	7.67547	6.33405	6.06687	7.89245	5.47479	5.33548	6.59177	5.30549	5.50897	5.90086	6.30578	7.25914	6.13099	6.7699	7.23138	7.03358	6.44436	7.69019	5.59375	5.51083	6.5365	6.30118	5.10829	5.98293	6.73674	4.97046	5.30448	5.152	6.84388
KIAA1598	7.85071	7.03049	8.30222	7.99517	7.77635	8.41912	6.72367	8.01589	7.22779	7.65052	7.79268	8.33904	8.54346	7.16115	7.52545	7.71918	7.94506	7.94522	7.57716	7.2901	8.64811	7.67801	7.64796	8.11307	6.63884	6.94117	8.05272	7.23074	7.38746	7.07619	7.59169	8.49596	7.55473	7.39557	8.23034	8.01466	7.96848	8.67835	7.73526	7.47718	7.70998	7.60316	6.94652	8.0518	8.44157	7.57081	7.66381	7.29605	8.08396
LOC100506076	6.34015	6.86801	5.52673	5.59107	4.49119	5.02827	6.38316	5.42693	6.22693	4.68983	4.77744	4.86693	5.75988	5.56028	5.6871	6.26181	5.58326	5.30986	5.57582	6.61543	4.8249	4.98741	5.27246	4.71221	5.55105	4.38874	4.18956	5.65012	5.53067	4.77842	5.87069	4.90127	5.41525	5.46851	5.07441	5.2003	4.87123	5.81802	4.4103	4.69714	4.63519	4.98463	4.84551	4.85223	4.58834	5.89065	5.44428	5.72315	4.58873
LOC100506123	6.34015	6.86801	5.52673	5.59107	4.49119	5.02827	6.38316	5.42693	6.22693	4.68983	4.77744	4.86693	5.75988	5.56028	5.6871	6.26181	5.58326	5.30986	5.57582	6.61543	4.8249	4.98741	5.27246	4.71221	5.55105	4.38874	4.18956	5.65012	5.53067	4.77842	5.87069	4.90127	5.41525	5.46851	5.07441	5.2003	4.87123	5.81802	4.4103	4.69714	4.63519	4.98463	4.84551	4.85223	4.58834	5.89065	5.44428	5.72315	4.58873
GSTA3	4.33756	4.19295	4.49927	4.10067	4.25812	4.77391	4.18916	4.34485	4.31873	4.29888	4.38952	4.99519	4.97999	4.57211	4.23529	4.30843	4.54951	4.75264	4.20601	4.23392	4.80644	4.57608	4.71566	4.84635	4.67519	4.75215	5.17044	4.82975	5.00254	4.12778	4.21149	4.50526	4.12127	4.5938	4.74852	4.86923	5.56341	5.09821	4.38903	4.45976	4.76664	4.38762	4.75814	5.03708	5.18879	4.50759	4.39155	4.52917	4.89148
AMIGO2	6.87739	7.52647	6.93115	7.00544	6.09824	6.26838	7.36797	6.15843	6.84398	6.14566	6.65586	6.18233	6.36739	6.32792	5.67112	6.97149	6.49432	6.38527	6.47762	6.78765	6.30218	6.78665	6.63773	6.15584	6.56391	6.24333	5.95732	7.17971	6.76293	6.53374	7.09874	6.97591	5.67207	6.03252	5.59561	6.18893	6.26769	6.59115	6.13505	6.26535	6.32454	6.46072	6.29174	6.45272	5.71184	6.62349	6.70819	6.98305	6.25512
P4HTM	7.4954	7.49049	7.41598	7.42831	7.14126	6.97223	7.43974	7.12137	7.46033	7.52949	7.401	7.59743	7.10076	7.20847	7.43316	7.39111	7.38187	7.60978	7.602	7.69653	7.34964	7.33001	7.34305	7.283	7.77963	7.05882	7.07223	7.38261	7.4674	7.45938	7.68755	7.13278	7.40935	7.3954	7.32428	7.24491	7.25327	6.84672	7.27941	7.3144	7.22258	7.29197	7.48466	7.07916	6.71443	7.26574	7.33778	7.63408	6.90314
CERS2	8.56188	8.3836	8.61761	8.54608	8.07929	8.04742	8.3421	7.8966	8.54584	8.67708	8.57473	8.22487	8.03462	8.3445	8.22415	8.43079	8.53511	8.40898	8.60877	8.72029	7.62737	8.10823	8.2246	7.87277	8.58868	8.25849	7.83721	8.34343	8.56589	8.75339	8.79816	7.72357	8.39612	8.04674	8.02603	7.98446	7.95834	8.24863	8.36045	8.11571	8.33789	8.43518	8.3671	8.07475	7.75824	8.52361	8.55142	8.35029	7.86023
TBCEL	5.17096	5.94517	5.00628	5.21804	4.72107	4.68857	5.55211	4.91837	5.44054	4.79472	5.11707	4.9071	4.98334	4.73068	5.24105	5.19004	4.96778	4.95445	5.19767	5.4246	4.80865	5.24214	5.25802	4.95156	5.61706	5.04817	4.82782	5.73838	5.65202	5.36638	5.81622	4.66148	5.15262	5.10255	4.87728	4.87936	4.82911	4.80399	4.98334	5.15951	5.2623	5.20815	5.12446	5.16817	4.87906	5.37827	4.90262	5.6353	4.59107
SURF4	9.15875	9.29538	8.96977	9.48689	9.38132	9.0765	9.42028	9.09739	9.78954	9.55434	9.57208	8.93638	9.20488	9.11637	9.54248	9.4181	9.47382	9.41766	9.41219	9.31844	8.73758	9.25565	9.22077	9.14938	9.77048	9.76549	9.37245	9.24217	9.10426	9.7169	9.7532	9.11369	9.34338	9.0947	9.0194	9.34481	8.70442	9.31485	9.34577	9.17039	9.22337	9.34677	9.25899	8.99122	9.03406	9.24719	8.90033	9.05821	9.0642
CXXC5	8.14193	7.9215	7.977	7.67726	7.66781	8.00704	7.8399	7.84324	7.96695	7.59872	7.61133	7.70663	7.7909	7.8412	8.47352	8.04986	7.94188	7.73135	8.42763	8.60518	7.72222	7.94531	8.04176	8.08228	8.34674	8.25185	8.22011	8.17837	8.42577	7.88926	8.3327	7.29477	8.49208	8.17439	8.19717	8.26763	8.32202	7.99586	8.1569	7.84006	7.71995	7.7519	7.92186	8.06111	7.91684	7.92388	8.44549	7.87228	7.83384
CLPTM1L	7.60341	8.1264	7.22107	7.38964	7.17642	6.97039	7.72744	6.94439	7.76877	7.29995	7.48236	7.22132	6.9322	7.39764	7.48856	7.7866	7.49	7.56883	7.32085	7.49487	6.64276	7.53974	7.50892	6.94876	7.87042	7.34392	6.98136	7.57342	7.79709	7.73354	7.80683	6.89541	7.22803	6.97626	6.98497	7.22069	7.04481	7.09335	7.02855	7.15606	7.56125	7.75057	7.57135	7.46073	6.9721	7.42334	7.11825	7.17829	6.79914
DNAJB11	9.57439	9.97363	9.51983	9.09807	8.86118	8.96392	9.57095	8.80645	9.72852	9.25727	9.40555	9.18032	8.86976	8.93766	9.24709	9.56803	9.57832	9.52743	9.21867	9.54024	8.87894	9.40209	9.331	9.05593	9.71753	9.48971	9.26948	9.47001	9.5129	9.27247	9.5413	9.02225	9.04553	9.01693	9.00112	9.1162	8.66064	9.18615	8.97082	8.85615	9.30021	9.4484	9.32927	9.27795	8.85849	9.21254	8.96735	8.93918	8.80688
FAM107B	8.4579	9.082	7.44702	7.748	6.67941	6.32454	8.38604	6.50648	7.92861	6.67091	7.31098	7.0914	7.48718	7.39428	7.35814	8.06175	7.67694	7.6676	7.51236	8.0364	6.69867	8.31013	8.67793	6.93839	7.30948	6.64344	6.47188	8.00052	7.78622	7.42819	8.58246	6.67556	7.39051	6.77555	6.43345	7.17049	7.56053	6.88358	7.47445	7.85513	7.91285	8.27209	8.08611	7.856	7.3579	8.45514	8.08081	8.20416	7.0726
STARD3NL	7.54095	7.37175	7.44637	7.32571	7.09772	6.67981	7.18907	6.45228	7.07793	6.81543	7.35639	6.91366	6.94943	6.28399	7.08761	7.13506	6.93055	6.9391	7.22403	7.48901	6.55088	6.7982	6.85781	6.12103	7.14235	6.81567	6.35612	7.12669	6.75505	7.5126	7.60159	6.63767	6.81151	6.51756	6.43033	7.19016	6.57998	7.29416	6.63281	6.53201	6.62503	6.70362	6.7463	6.50512	6.83783	7.12422	7.06861	6.8346	6.5572
SELK	10.189	10.9882	9.77271	9.89731	9.93606	9.69591	10.7088	9.87211	10.3426	9.85794	10.1254	9.55979	10.0189	9.48911	9.88387	10.1119	9.92084	9.99881	9.8754	9.90046	10.4287	10.1524	10.1009	9.62153	10.3807	9.79472	9.70059	10.467	10.263	10.443	10.7354	10.099	9.63486	9.39336	9.53347	9.37063	9.30413	9.50426	9.54478	9.86077	10.09	9.99573	9.6357	9.96241	9.24435	10.0969	9.55063	9.84689	9.68404
FUCA2	8.0881	8.33594	7.70051	7.91596	7.18798	7.21675	7.55041	7.15944	7.34207	7.6158	7.75155	7.13109	6.99398	7.23958	7.38385	7.96753	7.6763	7.5872	7.5355	7.67209	6.80846	7.79993	8.06718	7.25583	7.97082	7.80564	7.56397	8.2587	8.21825	8.14928	8.47273	7.56058	7.24866	7.22676	6.95592	7.50194	7.11392	7.32288	7.8215	7.81422	7.76468	8.07533	8.01039	7.64187	7.33071	7.75247	7.71028	7.52629	7.16243
CCM2	6.79607	7.32787	6.73649	6.83882	6.56849	6.84991	7.25716	6.41909	7.16358	6.43366	6.93771	6.87068	6.49073	7.07506	6.99189	7.12472	7.11668	7.10103	7.17451	7.15251	5.97299	6.70549	6.99932	5.94067	7.23011	7.27557	6.43347	6.98631	7.20385	7.1245	7.61432	6.0489	6.80868	6.10276	6.0107	6.69381	6.94205	6.81957	6.27377	6.67193	6.69569	6.84747	7.05264	6.71121	6.15371	7.2433	7.00067	6.52333	6.34664
PHPT1	7.98965	7.96262	7.96025	7.68457	7.81246	7.69487	8.0988	7.74155	8.09656	7.74296	7.8054	7.81801	7.87314	7.70312	8.02412	7.89255	7.82571	7.94057	7.96589	7.93816	7.47248	7.94327	8.01756	7.63931	8.29513	7.94269	7.71899	8.04828	8.37815	8.5245	8.45403	7.62418	8.03861	7.71753	7.7347	7.83983	7.90045	7.71877	7.85269	7.77119	7.9309	7.81848	7.78533	7.86806	7.77752	8.07833	8.1874	7.85698	8.13218
VIMP	10.1759	10.8536	9.71021	10.0357	9.88319	9.7173	10.742	9.71851	10.404	9.75838	10.045	9.65724	9.5087	9.34769	9.36625	10.2191	9.99685	9.94075	9.35833	9.80971	9.33529	10.0405	10.0217	9.0458	10.0328	9.59022	9.36522	10.1406	9.86586	10.3774	10.5592	9.67697	9.29313	8.94738	9.1463	9.46982	9.04207	9.47666	9.4455	9.43635	9.98777	9.90166	9.98033	9.83555	9.42071	9.95227	9.21688	9.3795	9.19758
ZHX1	7.24224	6.70568	7.97748	7.49521	7.42962	8.18492	6.46632	8.36585	6.74036	7.6919	7.49351	8.18271	7.88594	6.65204	7.66345	7.36035	7.40262	7.49009	7.62953	7.74618	8.04683	6.97997	6.4821	7.53054	7.48453	7.75864	8.43886	6.27604	6.27582	6.97062	7.38881	7.83976	7.45431	7.65106	7.9768	7.98003	6.9493	7.87392	7.27085	6.6978	6.99622	7.25849	6.17851	6.94146	7.53224	7.15545	7.23545	7.08092	7.39284
CGN	6.41364	5.73405	6.36536	5.98617	6.54261	6.38208	5.92986	6.73029	6.34905	6.18677	5.88337	6.53721	6.07306	5.72677	5.77822	5.918	6.10492	6.19027	6.06735	5.77977	7.32062	6.1807	6.32759	6.78425	5.99982	6.23109	7.31198	5.48082	5.58734	5.93374	6.07256	5.94934	6.15205	6.44291	6.325	6.15372	5.6898	6.14841	5.75403	5.70875	6.38022	6.40185	5.76994	5.85963	6.56644	5.59506	6.12147	5.64208	6.5205
EPDR1	7.58703	7.4698	7.3061	7.20989	6.7865	5.38402	7.39036	4.71717	6.48146	5.80759	6.55105	6.09036	5.95008	6.77581	6.39432	6.67264	5.74114	6.60147	6.69438	7.63542	5.31405	6.84827	6.79612	5.95457	6.00353	5.97481	5.18355	6.71481	6.60922	6.71672	7.08245	5.93224	6.79431	6.4738	5.49695	6.26224	5.74586	5.71994	6.66181	7.02094	5.82248	6.31712	5.84594	6.32318	5.87327	6.6191	6.7382	6.81187	5.53
ORMDL3	6.64574	7.11252	6.59049	6.73257	6.66852	6.42449	7.06989	6.33538	7.05128	6.6924	6.73578	6.67258	6.85282	6.74527	7.03231	7.22011	6.86859	7.27597	7.14212	6.90262	6.26856	6.30521	6.41594	5.99636	7.36594	7.09511	6.9418	6.22647	6.53282	6.64966	6.80537	6.06079	6.75193	6.4913	6.74708	6.72468	6.14525	6.4627	6.19803	6.44832	6.32223	6.24109	6.25349	6.32416	5.80415	6.45491	6.1368	6.34168	6.23365
SEC11C	7.05251	8.25231	6.37856	6.97418	6.65651	6.2795	7.84106	6.09771	7.52972	6.56825	7.06461	6.55678	6.303	6.84382	6.88463	7.47419	7.0984	7.01895	6.76762	7.34734	6.31794	7.19053	7.43034	6.36599	7.50713	6.79451	6.48747	7.40667	7.38185	7.04635	7.57585	6.51312	6.58283	6.71289	6.46563	6.72126	6.73372	6.6718	6.64689	6.92137	7.15271	7.22139	7.44691	7.31999	6.50024	7.04612	6.67812	7.02874	6.32563
FERMT3	6.92073	6.86503	6.65134	6.93687	6.15684	5.85664	6.73435	6.15121	6.85967	5.73531	6.69592	6.05014	6.51296	7.08004	6.84951	7.02937	6.67813	6.64672	7.26594	7.54427	5.37662	6.40506	6.78068	5.71715	6.93419	6.16704	5.58665	6.72455	6.86017	6.95296	7.43288	5.71285	6.65366	5.74797	5.74569	6.42431	6.54485	6.03253	6.71425	6.66456	6.67497	6.22751	6.42849	6.53645	6.28948	6.87886	7.07388	6.60528	5.95957
TXNDC11	8.28786	8.79064	7.51041	7.91455	7.67689	7.38175	8.85603	7.40359	8.96128	7.70615	8.18772	7.71973	7.57088	8.73485	8.12304	9.07419	8.62479	8.55964	8.28923	8.51131	7.26338	8.302	8.78855	7.36766	8.5776	7.98967	7.49741	8.96919	9.08901	8.25633	8.87194	7.25636	7.97236	7.80644	7.50819	7.79918	8.14024	7.54468	7.58205	7.87809	8.22365	8.29519	8.86309	8.53269	6.93014	8.11104	8.18953	8.31487	7.32703
MS4A7	6.75655	7.37037	6.07119	6.13793	5.93456	5.3717	6.90996	5.61063	6.46588	5.30646	6.72869	5.91601	6.35571	6.34019	6.51713	6.21955	5.76848	6.11238	6.31311	6.36899	5.86141	6.84296	6.90342	6.21437	6.17521	5.67708	5.48263	7.12558	6.6216	6.88541	7.39602	6.61827	6.50025	6.11172	5.94944	6.49344	6.42976	6.03521	6.49475	6.66858	6.55425	6.49784	6.4567	6.31265	6.32217	7.14692	6.73854	7.05511	6.48247
SEPT3	6.6556	6.96596	6.0425	5.76849	5.79642	5.65689	6.55972	5.9252	6.32405	5.78983	5.7294	6.01928	5.72928	5.95622	5.92108	6.63519	6.2837	6.20851	6.08527	5.98484	5.99236	6.3618	6.30714	6.47504	6.17373	5.78909	5.37044	5.93121	6.23321	5.91863	6.14617	6.05754	6.14161	6.25383	5.66263	5.88492	5.89281	5.63449	6.11794	6.26945	6.26635	6.14895	6.50057	6.43626	5.64393	5.82009	5.74776	6.45982	5.60231
GPR160	5.89957	7.04684	5.23066	7.00055	6.97824	6.1406	7.21618	6.51696	7.07762	4.64527	6.35734	5.17316	4.9909	5.12934	5.80819	6.20062	5.91422	5.59689	6.39689	7.05645	5.05797	6.53938	6.39223	5.26547	6.63334	6.05423	5.80663	6.37529	6.24479	6.64969	7.82838	5.42736	5.96443	5.80987	5.36539	5.47509	5.07796	4.97347	5.43057	5.75257	5.97621	5.8749	6.98809	6.16277	5.02157	6.70648	5.82628	6.69093	5.05219
PVRL4	7.05266	6.80671	7.75554	7.85042	8.03614	8.74811	6.67227	8.35753	7.67986	8.18463	8.16983	8.44203	8.54734	7.74487	8.11417	7.2282	8.24615	8.18905	7.63018	8.15864	8.74195	7.81727	7.59029	7.95108	7.47388	8.08172	9.36424	7.50199	7.68892	8.17122	7.89224	7.86469	7.94381	8.18861	8.96707	8.38601	7.76149	8.21033	8.31576	8.00909	8.18208	8.21934	8.1691	8.00566	8.70838	8.40523	8.10589	7.7704	8.34816
TMEM79	9.59379	7.81379	10.0354	9.29	9.5034	10.2946	8.13784	10.3746	8.81259	9.67189	9.1955	9.9662	9.61542	8.92609	9.57935	8.71897	9.38784	9.25117	9.44579	9.46201	10.1549	8.95785	8.94501	9.96668	9.13542	9.92297	10.5882	7.74278	8.15054	8.9107	8.94571	9.42119	9.59483	9.37394	10.0965	9.87582	9.32938	10.1441	9.2199	8.39631	8.96936	9.18402	8.29515	9.33992	9.89714	8.88731	9.38135	8.73429	9.74321
PPAPDC1B	8.22576	9.38045	7.1177	7.7317	6.85733	6.49182	8.93605	6.72288	8.49018	7.22235	7.94801	6.99887	6.6577	7.52618	7.62347	8.45848	8.03949	7.82582	7.40944	8.20935	6.77182	8.33032	8.43524	6.66309	8.53173	7.0567	6.89067	8.69219	8.65654	8.06097	8.91663	6.93326	7.22954	7.0925	6.5046	7.291	7.44606	6.8252	7.31637	7.60175	8.01538	8.1913	8.33257	8.34077	6.99134	8.23294	7.33566	8.02549	6.75875
GPR34	6.12549	7.04807	5.41863	6.16396	5.30468	4.94095	7.13723	5.31531	6.1825	4.571	5.65578	5.55588	5.92165	5.63668	5.38799	5.81833	4.98213	5.26686	6.54156	6.84626	5.68119	6.97892	6.58933	5.95632	6.00567	5.1207	4.58624	6.39814	5.59654	6.54926	7.31562	5.86544	5.64592	5.55529	4.78394	4.96556	4.97643	4.90106	6.69415	6.81415	6.30027	6.0174	6.39496	6.11966	5.79016	6.48563	5.92539	6.34146	5.18026
RASD2	5.73304	5.34502	5.10086	5.01631	5.0816	4.6617	5.4232	4.77244	5.35903	4.70781	4.65451	4.75638	4.53404	5.41984	5.05258	5.40713	5.26896	5.27516	5.27408	5.28624	4.39635	5.19276	5.14424	5.16741	5.76399	5.19162	4.82637	5.59634	5.90297	5.49895	5.01762	4.8064	5.28694	5.29945	4.84448	5.14259	5.35799	4.67636	5.03682	5.24124	5.16163	5.24849	5.05062	5.57064	5.01922	4.69727	4.81074	5.44835	4.67279
HCST	6.75913	6.58395	7.07871	6.3818	6.48382	6.24979	6.81744	6.95983	6.83859	6.46837	6.94136	6.44129	6.77919	7.31615	7.2018	6.93071	6.85229	7.0477	7.52084	7.54768	6.06931	7.24264	6.71375	6.73663	7.03058	6.83575	6.29641	6.50596	7.06873	6.9718	7.74695	6.62099	6.67098	6.87678	6.55664	6.55295	7.00445	6.51896	6.96337	6.78746	6.63837	6.31584	6.58785	6.64922	6.72655	7.13036	7.36695	7.07699	6.54314
TLR10	5.06577	6.07167	4.81384	5.15536	4.43917	4.41569	5.75873	4.33539	5.22717	4.66125	5.17995	4.12533	5.45662	5.37293	5.34685	5.42625	5.05652	5.12885	5.57254	5.57083	4.5679	5.58176	5.63734	4.72288	5.10128	4.4623	4.54408	5.39128	5.29868	5.08781	6.07195	4.69597	4.75051	5.06118	4.70806	4.64524	5.24952	4.62737	5.55466	5.7026	5.16692	5.26279	5.54652	5.17683	4.8795	5.65364	5.33249	5.70062	4.72797
C2orf88	4.84539	5.83631	4.53643	4.85209	4.57559	4.28933	5.66954	4.57727	5.28639	4.62805	4.7623	4.41545	4.43521	5.06882	4.56599	5.21944	4.93224	4.70908	4.43555	5.01364	4.61623	5.46385	5.59164	4.75513	5.17239	4.53115	4.21851	5.53458	5.35022	5.01404	5.25495	4.62774	4.72262	5.13066	4.49954	4.55738	4.92917	4.53397	4.94008	5.20109	4.80137	5.06754	5.36363	5.24807	4.77229	4.98011	5.03598	5.18116	4.80577
SLC41A2	4.53606	5.37331	4.22865	4.3959	3.96944	3.70671	4.68307	3.83908	4.46085	3.93901	4.28138	3.75959	4.07665	4.25828	4.05537	4.66344	4.32157	4.01849	4.07314	4.24769	3.79452	4.73692	4.76508	3.9889	4.54745	3.90303	3.778	4.65465	4.7728	4.25918	4.81988	4.177	4.22183	4.22911	3.79592	3.69955	4.06787	3.70553	4.26144	4.40325	4.58113	4.56955	4.54413	4.36778	4.18956	4.49747	4.33061	4.70104	3.98222
OSBPL6	5.29145	5.08776	6.03832	5.18497	5.26716	6.16231	5.0331	6.01669	5.26862	6.04965	5.66373	6.43945	6.24437	4.97973	5.15332	5.51483	5.6058	5.83164	5.45852	5.26357	7.0864	5.53134	5.29693	5.94483	5.05534	5.73007	5.72599	4.77108	4.93818	5.13348	5.21497	6.0754	4.964	5.5343	5.69155	5.86167	5.35334	6.20526	4.83168	4.7836	5.28383	5.26553	4.82111	5.1916	5.6391	4.96713	5.33122	4.8992	5.60718
TNFRSF19	5.56688	5.22419	5.71393	5.20057	5.12561	6.06832	5.15211	6.3024	5.15168	5.99394	5.65473	6.13233	6.77752	5.47905	6.01645	5.62614	5.45842	5.82205	6.1349	5.67182	6.54495	6.01979	5.46706	6.39517	6.03184	6.11554	6.63175	4.96537	4.92047	5.18447	5.70165	5.68751	5.79732	6.68462	6.88709	6.83723	5.78702	6.69236	5.32256	5.6131	6.16555	5.92234	4.74981	5.92504	6.09802	5.78985	5.46937	5.40681	5.97116
CAPNS2	9.61113	8.26539	10.1494	8.39323	8.86543	10.1056	8.34189	10.0187	8.63203	9.36142	8.88917	10.087	10.223	8.90592	9.62278	8.86259	9.2165	9.62447	9.39965	8.95661	10.6463	9.55373	9.17967	9.99277	8.98745	9.00872	9.95739	7.67659	7.87359	9.08662	9.2535	9.49598	9.1762	9.09059	9.92751	9.55394	8.8938	9.90463	9.12152	8.95526	9.43839	9.3726	7.85423	9.41407	10.1092	9.04853	9.34756	8.83078	9.4865
TLR9	5.36788	5.88913	4.82426	5.15941	5.12366	4.59579	5.58808	5.01498	6.00643	5.07326	5.34613	5.2049	5.03135	5.59307	5.35058	5.55177	5.58668	5.64021	5.66285	5.70168	5.38237	5.66723	5.67847	4.84505	5.92005	5.19644	4.78417	5.65632	5.77735	5.65525	6.13377	5.07318	5.11927	5.49053	5.10555	5.45589	5.75238	4.9843	5.25957	5.30164	5.6297	5.41183	5.35758	5.60675	4.87638	5.35883	5.41122	5.3501	5.24771
BOC	6.93035	6.21277	7.19917	6.21453	6.2719	7.18799	6.22928	7.08979	6.38396	6.81287	6.48818	7.28907	7.27528	6.40383	7.08021	6.55086	6.33085	7.08451	6.70978	6.67211	7.02715	6.76679	6.44589	7.25997	6.90756	6.73303	7.13648	6.16891	6.3678	6.60286	6.63181	6.55525	6.86261	6.86507	7.11314	7.52054	7.0612	7.272	6.17906	6.31	6.71545	6.70488	6.0189	6.98164	6.73054	6.48511	6.87772	6.45294	6.89336
DGAT2	7.22942	6.52415	7.54704	7.02259	7.07658	7.57256	6.69689	7.4561	7.33451	7.31353	6.9768	7.73716	7.3819	7.05067	7.37052	6.79354	7.21918	7.1129	7.158	6.69734	8.22494	7.49397	7.50033	7.80267	7.24769	6.96997	8.26081	6.52025	6.86827	6.4982	6.41258	7.26797	7.09434	7.08542	7.11254	7.19348	6.89384	7.03514	6.89591	6.72375	7.25561	7.11961	6.58002	7.11308	8.08362	6.36568	6.41221	6.55331	7.32203
CFL2	5.80488	6.86335	5.47801	5.77366	5.14516	4.99452	6.63598	5.23175	6.11187	5.97307	6.42047	5.73915	5.43847	5.48341	5.66642	5.9872	5.15023	5.39218	5.82294	6.23755	4.9382	5.97899	6.10939	5.4682	6.09222	5.54694	5.19962	6.03009	5.61487	5.9723	6.68051	5.16008	5.72022	5.45889	5.27069	5.53692	5.19154	5.80499	5.60076	5.72465	5.53284	5.70247	5.88348	5.79293	4.97146	5.72681	5.37728	5.839	5.06982
CDCA7	5.43801	4.90071	6.22478	5.3731	5.45934	6.05671	5.16699	5.87707	5.44921	5.52518	5.70122	6.02515	5.9677	4.88884	5.11017	5.15848	5.07282	5.33674	5.06802	5.24789	6.95239	5.14785	5.18222	6.0579	5.21066	5.64113	5.58061	4.76387	4.43752	4.87221	5.46289	5.80248	5.27034	5.8747	6.31782	6.55112	5.60328	6.83939	5.25568	5.2286	5.90088	6.06236	4.93191	5.77973	6.16976	5.10609	5.53214	5.19827	5.87383
FAM213A	9.34689	8.70514	9.66557	9.19831	9.13174	9.48712	8.53871	9.27441	9.44401	9.46443	9.31086	9.89195	9.73579	8.56276	9.21284	8.5104	8.91176	8.69392	8.97841	8.92057	9.23808	9.00749	9.02234	9.74956	9.26126	9.72367	9.9159	8.90921	8.58111	9.25138	9.29644	9.82419	9.02985	9.02863	9.27609	9.39382	9.06562	10.0273	8.70869	8.55403	9.32801	9.16587	8.54663	9.23219	9.95868	8.35068	9.05759	8.22412	9.27196
LINC00467	4.66777	5.16205	4.22519	3.81684	4.00357	3.89526	4.73836	3.81545	4.53402	4.05588	4.31166	4.41387	4.16458	4.07271	4.54223	4.29831	4.40744	4.10663	4.34766	4.61781	4.38492	4.13985	4.23611	4.10541	4.18431	4.29279	4.25013	4.11923	4.22505	4.41482	5.05596	4.24748	3.98802	4.17997	3.81682	4.18411	4.5278	4.22398	4.44698	4.23855	4.1155	4.59748	4.66926	4.64729	4.25305	4.39266	4.4618	4.66516	4.15792
ARHGAP9	6.81593	7.28483	6.4476	6.89767	6.17029	5.88994	6.96567	5.57025	7.14752	6.1313	6.89839	6.31903	6.07142	7.10486	6.74436	6.98645	6.7742	6.60264	7.36839	7.78601	5.10464	6.71995	6.65888	5.26135	7.13179	6.44125	5.5722	6.75341	6.9169	6.98653	7.41815	5.5328	6.80113	6.16753	5.55342	5.9924	7.11036	5.55861	6.24583	6.37585	6.271	6.47348	6.56818	6.20544	5.87621	6.88868	7.00233	6.62174	6.00746
AGPAT9	7.44106	6.33475	7.48133	6.56236	6.89074	6.94106	6.27027	6.84639	6.79609	6.25628	6.26294	6.91613	7.18595	5.76978	6.09531	5.71521	6.21825	5.81308	6.15391	5.98516	7.52744	6.38447	6.62317	6.54881	5.68369	6.20722	6.90456	5.94351	5.7058	6.16878	6.33952	6.97182	6.91448	6.54844	6.49254	6.54925	5.9093	6.70855	5.9971	6.11264	6.57684	6.62729	5.97953	6.25155	6.93983	6.87808	6.4047	6.73527	6.82369
GPR75-ASB3	7.90493	8.87938	7.76754	7.76113	7.5161	7.76063	8.52569	7.83742	8.14006	7.55845	7.80519	7.69632	7.6797	7.55078	8.1244	8.09717	7.96478	7.99317	8.2165	8.72964	7.34102	8.35294	8.30573	7.45805	7.86285	7.77158	7.83401	8.35555	8.16756	8.28613	8.61718	7.35867	7.70406	7.82184	7.70951	7.33228	7.04063	7.55958	7.81922	7.78812	7.6977	7.63957	8.11236	7.99312	7.38478	8.41738	7.8935	8.0772	7.90747
ERLEC1	7.64828	8.47238	7.13785	7.52931	7.16795	6.89868	8.27253	6.88033	7.85268	7.20316	7.38421	7.11035	6.86605	7.31733	7.37538	7.80677	7.46185	7.53502	7.37703	7.66048	6.72771	7.83918	8.07464	6.65786	8.0133	7.38984	7.04494	7.98138	8.0058	7.71068	8.01428	6.6952	7.17402	6.99322	6.72361	7.06306	7.39323	6.79339	7.17685	7.44743	7.5614	7.58673	7.85376	7.78432	6.96388	7.46947	7.14653	7.40663	6.82511
MAL2	10.9278	10.4111	11.4262	11.0717	11.4434	11.7728	10.6077	11.873	10.9034	11.3282	11.196	11.3899	11.536	10.1511	10.8456	10.8043	10.9381	11.1179	10.7397	10.6546	11.7394	10.7822	10.6923	11.0796	10.5971	11.1583	11.4605	10.3865	9.97273	10.7461	10.9848	11.3225	11.1486	11.0386	11.5128	11.3272	10.6814	11.6699	10.9802	10.6558	10.921	10.9893	10.3534	10.7588	11.1683	10.8948	10.7287	10.7843	11.5066
CYSTM1	7.97451	8.20841	7.86206	7.65406	7.34676	6.69599	7.90103	6.54581	7.89173	7.3822	7.83429	7.14453	7.63756	7.6312	7.42587	7.90842	7.80599	7.80879	7.91116	8.22278	6.87343	7.62035	7.78073	7.36735	8.01541	7.70662	6.85794	7.63261	7.56647	8.30439	8.21796	7.20467	7.66476	7.32357	6.98673	7.65275	7.61559	7.36577	7.47085	7.65562	7.54969	7.65404	7.66114	7.38139	7.19203	7.73326	7.69649	7.5043	7.45113
FAM96A	8.86953	9.69597	9.10739	9.16041	8.9587	8.94175	9.4266	8.81551	9.24264	9.01398	9.39918	9.3002	9.0417	8.79997	9.17336	9.28019	8.8958	8.87157	9.25299	9.46468	8.77292	9.20787	9.26787	9.02777	9.2427	8.99489	9.06954	9.2624	8.70791	9.18926	9.90976	8.91493	8.90422	8.86593	8.98886	9.15755	8.93204	9.3283	9.12832	9.14055	9.13879	9.19614	9.18099	9.05864	9.15297	9.32561	9.02757	8.89085	8.77987
CPEB4	7.1214	8.65055	6.71348	7.88451	7.32316	7.37606	8.15074	7.60466	7.94853	7.21909	7.71176	7.31318	7.3801	6.67704	7.37355	7.80424	7.33361	7.08911	7.34454	7.5409	7.76136	7.75639	8.09466	7.23735	7.49906	7.19241	7.81755	8.16516	7.46388	7.66747	8.31223	7.44528	7.56582	7.46647	7.59201	7.68382	7.39843	7.32238	7.67054	7.75415	7.91005	8.02081	7.84952	7.96963	7.73303	7.94577	7.19483	7.70578	7.78024
PREX1	6.46868	6.49811	6.27241	6.26914	5.85646	5.60566	6.77336	5.60463	6.49329	5.91523	6.33892	5.64611	6.03405	6.49305	6.53682	6.47591	6.31616	6.38955	7.19464	7.25524	5.27797	6.17299	6.47735	5.87962	6.73217	6.17221	5.68859	6.70158	6.49134	6.71931	6.61802	5.61689	6.52851	6.14382	5.75653	6.05806	6.84953	5.72372	6.16252	6.44365	5.73509	5.83101	6.25254	5.94928	5.93954	6.69676	6.99319	6.74008	6.14098
TMEM205	8.17169	8.54494	7.9694	8.36528	8.08127	7.79879	8.63252	7.9267	8.59809	8.15584	8.32157	7.89782	7.91533	8.30436	8.25981	8.71259	8.56452	8.35487	8.66016	8.65668	7.70007	8.64358	8.38882	7.72116	8.98636	8.56457	8.32041	8.58363	8.90127	9.43558	9.26648	7.92137	8.28325	8.19122	7.69635	8.09543	8.23487	7.918	8.43385	8.40312	8.59926	8.5078	8.87376	8.43115	7.97448	8.79329	8.65275	8.33362	8.27778
RAB2B	8.23687	8.70348	8.13746	8.03838	7.6074	7.60366	8.55786	7.94703	8.36024	7.9439	7.9392	8.07298	8.18781	8.09862	8.14377	8.23507	8.24307	8.10481	7.98665	8.35093	7.85285	8.04394	8.023	8.04493	8.25724	7.83602	8.02015	8.07664	7.85603	8.16491	8.42134	7.52721	7.91411	7.8057	7.90137	7.84959	7.12594	8.12838	7.56104	7.62264	8.04515	8.0709	7.9494	8.12205	7.74723	8.00449	7.75475	8.1681	7.91073
MIR6751	7.79029	7.81764	7.31548	7.43545	7.54223	7.36988	8.01261	7.17999	8.09105	7.66049	8.03807	7.50648	6.51891	7.57351	7.68575	8.04434	7.568	7.65416	8.11437	8.45488	7.22785	7.61845	7.88341	6.90013	8.40158	7.79579	7.23955	7.95555	8.11874	7.71239	8.33596	6.73705	7.3097	7.19779	6.9406	7.17052	7.40779	7.14337	6.535	7.12881	7.00984	7.40072	7.67076	7.41446	6.13229	7.36683	7.2591	7.69468	6.93201
SYVN1	7.79029	7.81764	7.31548	7.43545	7.54223	7.36988	8.01261	7.17999	8.09105	7.66049	8.03807	7.50648	6.51891	7.57351	7.68575	8.04434	7.568	7.65416	8.11437	8.45488	7.22785	7.61845	7.88341	6.90013	8.40158	7.79579	7.23955	7.95555	8.11874	7.71239	8.33596	6.73705	7.3097	7.19779	6.9406	7.17052	7.40779	7.14337	6.535	7.12881	7.00984	7.40072	7.67076	7.41446	6.13229	7.36683	7.2591	7.69468	6.93201
FBXO45	7.1779	6.24923	7.31064	6.58459	6.67382	7.16484	6.24657	7.00474	6.60357	6.74549	6.77005	7.32699	7.27867	6.3173	6.9291	6.47723	6.81313	6.74972	6.85771	6.47232	8.40985	6.90256	7.03384	7.29743	6.42111	6.79951	7.46879	6.61504	6.07116	6.34323	6.4686	7.54751	6.73433	6.44636	6.83989	7.46621	6.9921	7.32465	6.30958	6.26013	6.79984	6.83778	6.08632	6.91006	7.22521	6.74902	6.77134	6.22466	7.24473
SMAP2	8.28981	8.85869	7.753	8.33128	7.35025	7.19302	8.06511	7.28479	8.18638	7.1242	7.36992	7.17882	7.05826	7.49407	7.36463	8.33538	8.1596	8.05823	7.78785	7.92611	7.45841	8.37666	8.44171	7.30407	7.9623	7.40058	7.13389	8.23293	8.68414	8.14783	8.8497	7.40533	7.23744	7.35324	7.0823	7.48459	8.08785	7.44946	7.37522	7.50408	7.38553	7.41084	7.88096	7.51345	7.25905	7.69827	7.37053	7.89129	7.06273
ARRDC4	8.18365	7.56603	8.81363	7.88843	8.22925	8.82902	6.59603	8.29359	7.2518	7.92268	7.51931	9.20102	9.21248	7.01102	7.87572	7.20164	7.32029	7.56963	7.39595	7.52648	8.85953	7.4647	7.48074	8.4509	6.65703	7.25856	8.10961	6.64935	6.28798	7.20945	7.24019	8.63364	7.70439	7.69295	8.05743	7.99875	7.42814	8.37715	6.9457	6.84671	7.18006	7.09641	6.55082	7.63756	8.18617	7.53563	7.18266	7.20414	8.27195
C1QC	7.67277	7.22291	7.52069	7.68849	7.25254	6.47175	7.53542	5.69659	7.58889	7.27985	8.30432	7.50685	7.02449	7.91391	8.08188	7.49364	7.11414	7.32373	9.10868	9.20285	6.40778	8.11627	7.6547	6.83432	8.30935	7.79135	7.25978	7.67111	8.12089	8.46547	8.65371	7.25913	8.15275	7.49609	7.70609	7.60023	7.45839	6.67823	8.21482	8.15114	7.87236	7.78934	7.87474	7.26118	7.29437	7.58508	7.78166	7.18336	6.64285
ZNF275	7.87083	8.62408	6.70172	6.99213	6.62756	6.31417	7.6592	6.26016	7.6207	6.55689	6.97048	6.43673	6.18391	7.01964	7.32867	7.54007	7.33347	7.13096	7.41796	8.14812	6.00648	7.85762	7.86085	6.28796	7.75864	6.87649	6.40184	7.92789	8.30109	7.69944	8.15562	6.59812	7.04146	6.86184	6.17538	6.61279	7.45874	6.48201	6.75988	6.95263	6.91811	6.9908	7.67209	7.42912	6.17657	7.61892	7.28965	7.3262	6.50802
APOA1BP	9.02943	8.85791	9.26802	8.93466	8.82229	8.78478	9.14466	8.76975	9.38922	8.99992	9.10989	8.99356	8.96376	8.83752	9.00295	9.3021	9.199	9.06877	8.97932	8.98487	9.04012	9.20863	9.14387	9.22085	9.38141	9.26257	9.09586	9.1804	9.39057	9.3113	9.43027	9.01688	9.01009	8.93534	9.02852	9.17149	8.87082	9.0648	9.08709	8.74624	8.96894	9.03767	8.89752	8.80045	8.93393	9.04297	9.02267	8.94991	9.04534
DOCK8	5.37379	6.47663	5.1383	5.52126	4.81435	4.75355	5.957	4.84482	5.62581	4.8685	5.50677	5.02872	5.54308	5.73385	5.5952	5.67642	5.45012	5.40768	5.42022	5.95893	4.48138	5.55082	5.79669	4.81633	5.73748	5.0449	4.76567	5.84222	5.67828	5.59858	6.21202	5.26061	5.2953	4.99971	5.06829	5.20895	5.57094	5.01645	5.23942	5.41303	5.44514	5.55799	5.67157	5.62698	5.14934	5.99501	5.74431	5.83225	5.07123
ZNF770	6.79665	6.68381	6.61144	6.88704	6.79047	6.99024	6.62341	7.42157	6.69637	7.00342	7.22717	6.89767	7.50774	6.23717	6.85553	6.48161	6.61385	6.5741	6.67638	6.78001	7.28148	6.495	6.35647	6.94753	6.46602	6.78801	7.45759	6.17431	5.96546	6.51176	6.69644	6.94355	6.96851	7.08827	7.27043	7.55806	6.54622	6.88731	6.80686	6.64823	6.75375	6.9185	6.42528	6.88447	7.04605	6.87785	6.88493	6.63312	6.93912
LSM10	7.44801	7.92915	7.30847	7.31767	6.98438	6.94018	7.83733	6.91238	7.6308	7.06571	7.58955	7.14459	7.05995	7.34632	7.09057	7.80143	7.38909	7.38545	7.41278	7.62024	6.9036	7.53076	7.72683	6.91747	7.63738	7.15036	6.83876	7.66207	7.70323	7.70575	8.12221	7.15002	7.40455	7.01576	6.74293	7.1403	7.19698	7.17272	7.53945	7.46398	7.53519	7.42628	7.53506	7.3555	7.03689	7.38261	7.12556	7.31326	6.9597
GLIPR2	6.18738	6.39452	6.21762	6.5698	6.27475	5.37233	6.3841	5.36078	6.27044	6.00106	6.30488	5.6461	6.67016	6.85543	6.41517	6.54105	6.21755	6.55205	6.45451	6.45939	4.98345	5.99998	6.16173	5.34936	6.84889	6.20222	5.49475	5.95805	6.28254	6.84513	7.26515	5.94613	6.26945	5.79988	5.46798	5.87249	6.29815	5.79672	6.32829	6.19967	6.29418	6.17323	5.9691	5.56572	5.77187	6.4417	6.18218	6.06134	5.62932
PAG1	6.30114	7.27222	6.1273	5.86765	5.49317	5.44982	6.93251	5.18302	6.72107	5.36217	6.19718	5.67976	6.08017	6.23927	5.86601	6.61813	6.24915	6.24558	6.19577	6.57877	5.8775	6.83761	6.96285	6.17475	6.01605	5.53111	5.37343	6.95189	6.74204	6.40749	7.07616	5.71283	6.11881	6.01041	5.24164	5.6608	6.15446	5.89307	6.27581	6.37331	5.59441	5.92747	6.34182	6.09437	5.83619	6.69493	6.67454	6.63929	5.61099
ISY1-RAB43	5.76139	6.10937	5.56419	5.86324	5.53926	5.60995	5.92442	5.30057	5.72485	5.34139	5.82342	5.69676	5.3125	5.58657	5.72042	5.54127	5.6825	5.83984	6.10905	6.17072	4.92903	5.31961	5.37476	5.05859	6.04571	5.75438	5.29405	5.65018	6.03745	6.08313	5.68065	5.03429	5.74225	5.41997	5.06582	5.61445	5.78827	5.2633	5.19425	5.4291	5.30482	5.60125	5.71075	5.29037	5.06586	5.89295	5.94828	5.38556	5.20239
FAM84A	5.78071	5.50777	6.04383	6.08141	6.3273	6.82601	5.80302	6.75462	6.09227	6.47764	6.414	6.65622	6.58427	5.74304	6.47678	5.75392	5.96167	5.89479	6.43265	6.46982	6.36814	6.10559	5.99395	6.90348	6.01545	6.33634	6.75062	5.6705	5.55497	5.91385	5.76999	6.6233	6.52408	6.69742	6.72629	6.55202	6.02122	6.68612	6.2419	6.10846	6.09653	6.07962	5.43647	5.92642	6.50468	6.45822	6.47004	6.48187	6.93715
CTHRC1	9.53957	10.3799	9.25726	9.49414	8.979	7.66848	9.52658	7.61064	9.06528	8.66524	9.37326	8.89828	9.77359	9.19251	9.60097	9.74295	9.14215	9.86207	9.08229	9.12844	6.39456	8.44049	8.85536	8.51146	9.38013	9.06933	8.31915	9.23387	9.09371	9.21942	9.66091	7.81334	9.51896	8.09304	8.78285	8.20544	8.36758	7.95137	8.43407	8.8148	8.83885	8.98664	8.40583	9.06163	8.76711	9.65337	9.14514	9.19318	8.4548
RCSD1	6.51994	7.07189	6.49699	6.08946	6.12069	5.4809	6.83388	4.81595	6.34069	5.59239	6.13543	5.63191	5.7868	6.61453	6.69969	6.56372	6.40786	6.13563	7.05461	7.83824	4.64527	6.714	6.3636	5.01024	7.02404	6.01228	5.06267	6.68896	6.78263	6.52198	7.38532	5.20796	6.11211	6.07268	5.16698	5.52211	5.87944	5.31608	5.98898	6.13633	5.6888	6.43851	6.45936	6.14968	5.69284	7.11574	6.86177	6.71856	5.00654
KLHL5	6.28658	6.89863	6.28514	6.54908	5.9399	5.87886	6.5895	5.68013	6.40799	6.38454	6.65029	6.32163	5.92181	5.77229	6.31987	6.33803	6.25003	6.28573	6.31888	6.71805	5.73943	6.40401	6.39319	5.62817	6.03584	5.68197	5.32052	6.6725	6.5042	6.52886	6.92323	6.39376	6.73923	6.3222	6.11301	5.70218	5.92537	5.5175	6.3757	6.52819	5.97759	6.21244	6.44365	6.45182	5.7694	6.8703	6.70861	6.66584	6.39128
KIF21A	6.69248	6.53024	6.77597	6.23255	6.37768	7.01332	6.20678	6.94743	6.44046	6.56604	6.54906	7.21324	6.9021	5.95578	6.15564	6.25476	6.46073	6.22142	6.19409	6.21501	7.90666	6.03408	5.84173	6.83363	5.99184	6.31182	7.69959	5.91713	5.76339	6.11092	6.27597	7.48702	7.02585	6.1033	7.98893	6.89964	5.50678	6.3577	6.56773	6.13525	6.4436	7.11362	5.75883	6.10274	6.39504	6.92506	6.75308	6.75706	7.18567
SELM	8.50641	8.56609	8.04759	8.52361	7.34235	6.17682	8.71767	6.35575	8.83828	7.99626	8.65458	8.17206	7.98319	8.7364	8.66154	9.08267	8.60681	9.04665	8.78653	8.91213	6.5992	8.94236	8.66456	6.86779	9.29338	8.5974	7.50217	8.60777	9.44661	9.16855	9.77352	7.57867	8.43268	7.93881	7.65725	8.31239	8.18027	7.34899	7.99344	8.0238	8.5887	8.78313	9.00006	8.75194	7.47545	8.76529	8.98481	8.43848	7.58905
PPM1M	6.87676	6.47387	6.78132	6.23229	5.70963	6.22481	6.2484	5.70302	6.35069	6.16091	6.20799	6.1104	6.16498	6.41442	6.92696	6.75293	6.4916	6.51041	7.04235	7.26668	6.10424	6.68365	6.73509	6.13118	6.80006	6.12414	6.53404	6.51575	7.09775	6.53805	6.52949	5.90218	6.99851	6.60675	6.24054	6.41865	6.84743	6.11636	6.38084	6.6798	6.55322	6.40399	6.66109	6.82753	6.36936	6.78739	6.86594	6.90859	6.22356
SVIP	6.1417	7.0556	5.68297	5.7155	5.72742	5.94382	5.91357	5.99356	5.50691	5.78359	5.89847	6.09464	5.56111	5.36967	5.57972	6.30289	5.72489	5.80497	6.15055	6.40926	6.07168	6.02467	5.96123	5.5221	6.09171	5.66428	5.91086	6.15876	6.28134	5.79207	6.2449	5.48709	5.86514	6.22809	6.02996	5.94214	5.75155	5.58216	5.96488	6.09893	6.00855	6.10722	6.08464	6.17275	5.56471	6.55921	6.18883	6.51466	6.06359
C12orf45	7.49272	7.82977	6.91007	6.94633	7.02712	7.03733	7.25881	6.74464	7.06329	6.3779	6.86432	6.56255	6.74552	7.36899	6.96976	7.2561	7.17056	6.97105	7.08533	7.34852	7.1319	7.09508	7.21204	6.96731	7.2263	7.07397	6.88593	7.30263	7.55274	7.47135	7.72413	7.15198	6.93366	6.98135	6.72059	6.93634	7.10805	7.04622	7.02312	7.12569	7.26172	7.42797	7.6087	7.39196	6.78866	7.61337	6.8131	7.16176	6.98458
ZNRF3	4.81984	5.81758	6.69293	6.35776	6.28403	7.21808	5.5279	6.88814	5.57648	6.53755	6.54672	7.24528	7.06528	5.36261	6.42658	6.15326	6.14802	6.1191	6.4382	6.18826	7.35746	6.37674	5.92609	7.28088	6.19927	6.31906	6.63012	6.06576	5.42149	6.31968	6.09172	6.46366	6.7091	6.75979	6.48175	7.13978	6.37032	7.24424	5.9715	5.80001	6.32659	6.68633	5.21877	6.35057	6.78844	6.41619	6.41513	6.74214	7.04111
LOC100653247	8.02052	8.68837	7.68241	8.15813	7.80306	8.0503	8.65096	8.17418	8.49241	8.3395	8.24712	7.97209	7.81346	8.17441	8.45706	8.4476	8.16268	8.16922	8.28731	8.72326	7.4431	8.04276	7.9526	7.82196	8.37864	8.183	8.25597	8.18537	7.90594	8.53463	8.79515	7.82923	8.10678	7.92856	8.22648	8.13505	7.36663	7.76298	7.54948	7.73824	7.68523	7.75855	8.33968	8.15598	7.39275	8.25965	7.58483	8.36153	7.42913
NRARP	8.76774	7.71295	9.10326	8.5589	9.05342	9.24214	7.61602	9.29414	8.13819	8.75288	8.4785	8.49914	8.47842	7.91968	8.4274	7.93475	8.14095	8.33063	8.25893	8.04567	8.489	7.50088	7.59997	7.96663	8.207	9.06444	8.79385	8.05903	7.7033	8.18771	8.08568	8.06616	8.59665	8.07299	8.00641	8.85142	8.14503	9.34598	7.56332	7.67966	7.9901	8.00892	7.61072	8.03318	8.23158	8.08438	8.46641	7.62894	9.16651
BMF	6.47479	6.56186	5.78517	6.14734	5.6456	5.63922	6.68878	5.5354	6.40368	5.76575	5.83281	5.56807	5.50077	6.24223	6.23406	6.19073	6.08848	6.22952	5.91313	6.49449	5.26386	6.53747	6.69442	6.14468	6.70631	5.63227	5.6419	6.74436	7.10374	6.26437	6.3558	5.69327	5.83886	6.36421	5.28534	5.84608	5.88168	5.37527	6.09941	6.46508	6.32586	6.00622	6.47952	6.23611	5.7043	6.54126	5.84373	6.7318	5.50742
ZFAT	6.33171	6.98427	6.16925	6.7418	6.40908	6.64054	7.09908	5.78748	6.75328	6.62873	6.71308	6.54513	6.47481	6.94823	6.78794	7.04167	6.59722	6.7946	6.58613	6.92872	5.69345	6.76652	6.71428	6.25996	7.02164	6.65162	6.41295	6.77923	7.18637	6.63127	6.57465	5.8421	6.17735	6.55852	6.47681	6.2499	6.75332	6.20476	6.57581	6.69938	6.54338	6.4297	7.15665	6.56995	6.01567	6.47264	6.1721	6.8199	6.30875
PANK1	5.73649	5.40086	6.53038	5.72031	6.08364	7.56625	5.73615	6.51158	5.85989	6.17655	6.11842	7.5042	6.79609	5.59054	6.25035	5.48261	5.76228	5.55003	5.79907	5.08441	7.17041	6.43929	6.42983	6.63572	5.62958	6.09229	7.43773	5.64205	5.48646	5.196	5.64872	5.91109	6.04696	6.41049	6.37581	6.43016	6.00181	6.78673	5.84843	5.70498	6.35231	6.84019	5.78747	6.68321	7.69793	5.75485	6.47156	5.9439	7.20621
U2AF1L4	6.38167	6.7972	6.14051	6.05656	5.91329	5.55914	6.38272	5.52904	6.17026	6.00762	6.15313	6.07375	6.18345	6.27385	6.55863	6.23691	6.24801	6.21211	6.29065	6.72792	5.86027	6.30021	6.24679	5.90292	6.57555	6.00394	5.76804	6.21979	6.70945	6.35458	6.28468	5.85398	5.83813	6.19623	5.79651	5.78998	5.03497	5.58498	5.48471	5.53277	5.88072	5.35832	6.04861	6.28538	5.46532	6.19525	6.05913	6.03512	5.94864
SLFN11	7.30593	8.0496	6.58953	6.89767	5.96241	5.99332	7.76213	6.17671	7.12706	6.34671	6.9612	6.20503	6.25083	6.37806	6.57836	7.61089	7.14713	7.07499	7.00003	7.357	6.38218	6.71561	6.82977	5.61058	7.07558	5.82196	4.93277	7.42534	7.40482	6.50015	7.50819	5.50204	6.45689	6.7347	6.16856	6.00814	5.79183	6.87048	6.42547	6.54677	6.58449	6.50418	7.07656	6.61068	6.26112	6.92301	6.17279	6.73782	5.38946
CNRIP1	7.48726	6.64454	7.30621	7.07008	6.38623	6.29153	7.33675	6.04774	6.4752	6.59473	6.71411	6.9397	6.85037	6.83929	6.99208	6.90349	6.84951	7.22019	7.42916	7.05327	6.26554	7.1443	6.98234	6.80189	6.69435	6.28751	5.72638	7.52254	7.40053	6.88689	7.29292	6.76434	7.1419	6.79356	6.28049	6.53951	6.50156	6.39759	6.59935	6.66259	6.78653	6.59562	6.83004	7.18037	6.45842	7.16698	7.37722	7.44217	6.64074
FAHD1	6.52109	5.96391	7.24175	7.10398	7.09361	7.53816	6.07601	7.40133	6.75692	7.42392	7.41653	7.80173	7.50253	6.4745	6.89787	6.37664	7.04127	6.81708	6.75019	6.58593	7.21729	6.45184	6.53092	7.43062	6.81352	7.19537	7.95419	6.00056	5.80539	6.47225	6.86046	8.12306	6.72265	6.78446	7.25342	7.54045	6.25214	7.41543	6.69603	6.58317	6.57485	6.71589	5.89677	6.39253	7.05835	6.44505	6.78573	6.4139	7.40437
STXBP5	6.06355	5.56896	6.66496	6.63034	6.31159	7.24129	5.60321	7.19878	6.1606	6.36902	6.46978	6.90163	7.15239	5.217	6.1409	6.08614	6.16554	5.83684	5.90511	6.02687	7.24513	6.28206	6.12743	6.78612	5.46625	5.991	6.8941	5.51616	5.51617	5.62157	6.07508	6.6073	6.18319	6.65704	6.8942	6.51756	5.82799	7.04424	6.27397	6.01043	6.44597	6.5007	5.47263	6.45275	6.99615	6.60985	6.44777	6.38565	6.8079
CHMP4C	7.78273	7.42014	8.27579	7.72144	7.66369	8.32585	7.37145	8.13184	7.47988	8.11117	8.13562	8.4293	8.44307	7.47668	7.81641	7.33822	7.86405	7.86457	7.72456	7.68891	8.51064	7.86345	7.56364	7.99844	7.47867	7.54632	8.8518	7.11218	7.08873	7.56447	7.82783	8.29037	8.02732	7.87866	8.06902	8.37133	7.29376	8.15486	7.85079	7.59839	7.97322	7.75515	6.74501	7.44383	8.24441	7.86373	7.50211	7.86869	8.40699
MPEG1	7.80964	8.23629	7.72326	7.60021	6.82313	6.20456	8.17741	6.17235	7.80391	6.36467	7.81098	7.13114	7.67286	8.00192	7.78587	7.56464	7.2379	7.49803	8.24967	8.60498	6.19596	7.97502	8.12336	6.74241	8.08755	7.04186	6.29263	8.0149	7.69429	7.87198	8.40839	7.13022	7.83498	7.36099	6.85742	6.78505	6.84208	6.36397	7.91479	8.00236	7.28852	7.4565	7.58526	6.82771	7.30989	7.70589	8.21392	7.90275	6.68461
CLMP	6.66444	6.94734	6.16802	5.86771	5.39899	5.37559	6.80742	4.9269	6.52237	5.93243	6.1456	5.53514	5.78496	5.4635	5.7777	6.10942	5.7211	6.11846	5.91024	6.31412	4.59529	5.9043	6.31349	5.32043	6.11905	6.26571	5.14494	6.53813	5.83455	6.59518	6.29483	5.75711	6.06927	5.81843	5.45309	5.59385	5.95873	5.44888	6.08857	6.26405	5.9043	6.15902	6.15958	5.7573	5.5742	6.7321	6.65071	6.33791	5.82026
FAM110C	9.53049	8.23098	9.69336	9.6285	9.95422	9.90607	7.74225	9.81982	8.74485	9.46125	9.41559	9.73107	9.56565	8.23968	9.06438	9.01553	9.38521	9.0747	9.11667	8.89952	9.54618	8.74513	8.43771	9.33193	9.11452	9.42433	9.38751	8.35957	7.99713	8.87846	9.07311	9.73707	9.23182	9.08519	9.15803	9.70753	9.28064	10.0094	8.3745	8.09764	8.84323	8.78279	8.12862	9.12135	9.57222	9.20798	9.04279	8.75873	9.45073
FAM101B	7.20711	7.46134	6.91186	6.51312	5.9447	5.24458	7.23858	5.12456	6.93703	6.45854	6.70355	6.27049	6.76466	6.68433	6.69487	6.87913	6.74105	7.05564	6.50556	6.57799	5.94114	6.81611	7.332	6.62343	6.56055	6.55189	5.8914	7.44526	7.27723	6.9454	6.84969	6.40864	7.04195	6.46593	5.86484	6.13514	6.69013	6.37111	6.19797	6.8078	7.02376	7.26327	7.39642	7.62263	7.05842	7.14225	7.81499	7.02186	6.66238
LRRN1	3.57053	3.21195	2.93007	3.13809	3.03724	2.83767	3.68873	2.73279	3.10529	3.00322	3.03078	2.89129	3.02863	3.02561	2.82275	3.31037	3.07235	3.23071	3.05228	3.16543	3.04364	3.14107	3.11032	2.92847	3.4089	2.89601	2.92958	3.20524	3.17952	2.77731	3.29082	2.91659	3.24965	2.9207	2.90977	2.81292	3.01298	2.80347	2.86592	3.02561	3.15722	3.09661	2.93411	3.12023	2.8122	3.15615	3.05064	3.24991	2.79361
PPP1R14C	8.75468	7.71368	9.18492	8.59376	8.81973	9.16175	7.14358	9.14991	8.13007	9.01888	8.42687	9.16356	9.20655	8.31339	8.08893	7.95322	8.58045	8.37942	8.07077	7.59647	8.74489	7.84018	7.9405	9.03724	7.67242	8.20535	8.24417	7.19163	7.4442	7.82989	7.62663	8.86776	8.15658	7.85028	8.36469	8.66988	8.16278	9.39723	7.92329	7.75994	8.24588	8.16029	7.04749	7.52592	8.38367	7.61422	7.83374	7.26507	8.46198
LRIG3	7.11139	6.86227	7.62581	7.57846	7.43907	8.12534	6.70614	8.12236	7.06597	7.65652	7.91165	8.75382	8.94076	6.87151	7.77839	7.29649	6.88142	7.20178	7.65199	7.58635	8.3443	7.17163	6.59701	7.66401	7.23664	7.49027	8.34676	6.6105	6.20093	6.62193	7.16119	7.03389	8.01877	7.51815	8.82003	8.20398	6.75856	8.24902	6.77647	7.00802	7.14063	7.50857	6.31735	7.46935	7.91635	7.44559	7.85743	7.71056	7.81983
DMKN	8.62255	7.40592	9.59983	9.50876	10.0065	10.1355	7.60608	10.28	8.93496	10.0698	9.49869	10.3901	9.63795	8.52692	9.51384	8.40496	9.25707	8.89304	9.48127	9.01235	10.4765	9.55386	9.50099	10.0806	9.42969	10.3656	10.8156	8.05279	8.47765	9.73395	9.8926	9.87783	9.36925	9.53797	10.0584	10.3923	9.44448	10.135	9.50519	8.91529	9.40818	9.50506	8.71858	9.51253	10.7002	8.96309	8.72146	8.6176	9.90892
FNDC1	6.33868	5.90961	6.01861	6.85551	5.97255	4.39462	6.87442	3.79849	5.55155	5.95363	6.28931	5.29271	5.20632	5.87483	5.92845	6.39028	6.34281	6.93294	5.19122	5.5928	3.74107	5.21299	6.6933	4.39003	5.79099	4.93371	4.46537	6.50794	5.54001	5.67186	6.2007	5.32963	5.87633	4.71079	4.97442	5.05854	5.61263	5.19337	4.62654	5.59944	5.87367	6.26838	5.48156	6.00617	4.73487	6.27701	5.60042	6.08946	5.25021
FAM78A	5.59621	5.79743	5.62256	5.69426	5.2329	5.97765	5.63977	5.24934	5.6485	5.59509	5.69532	5.49111	5.17985	6.51845	6.23432	5.52476	5.79145	5.71619	6.20598	6.97323	4.51277	5.52636	5.51711	4.99903	6.13417	5.75877	5.8646	5.69176	6.01957	5.8209	6.10911	4.97804	5.87228	5.58402	4.93483	5.34962	5.9615	5.15076	5.49209	5.66912	5.426	5.33106	5.6374	5.37748	5.30908	5.86044	5.73547	5.78983	5.55448
MIAT	6.20925	6.72748	5.97677	6.12025	5.57699	5.83997	6.08305	5.21022	5.92618	5.88351	6.0305	5.59588	5.80173	6.23168	5.9164	6.2127	6.20181	5.93784	6.00946	6.34613	4.88154	6.16982	6.41921	5.51109	6.23163	5.54228	5.30082	6.61216	6.94572	6.19452	6.65269	5.47398	5.62607	5.59203	5.13223	5.40348	6.49583	5.04474	6.11354	5.75719	5.89406	6.22308	6.14711	5.95312	5.34084	6.75126	6.80732	6.03167	5.71148
CPNE5	6.94695	7.30511	5.4801	6.58993	5.24464	4.65663	7.26867	4.79866	7.51679	5.74865	6.76791	5.48542	4.75937	6.79854	6.60731	7.11178	6.76314	6.53076	6.67372	7.37403	4.49084	6.70506	7.22164	4.83548	7.74664	6.35717	4.99268	7.46029	7.87889	6.85071	7.25263	4.587	6.56044	6.22559	4.78398	6.22144	7.05723	5.16192	6.21766	6.23168	6.28868	6.4887	7.40524	6.76666	4.91449	6.32285	6.30322	6.63911	4.82635
FAM3B	8.32365	6.88845	8.80852	8.43737	9.14454	9.17798	7.27398	9.16107	8.07549	8.84388	8.61238	9.0549	8.57839	7.4772	8.38642	7.6086	7.80546	7.98288	8.24217	8.23579	8.84261	8.09658	7.58089	8.40321	8.37452	9.01166	9.63372	6.79155	7.16995	7.87559	7.95876	8.23155	8.06469	8.01355	8.80353	7.56236	7.09942	8.28594	8.19074	7.80224	8.08631	8.18728	7.93043	8.53843	8.85149	8.15109	8.36926	8.198	8.87174
SFMBT2	5.74431	6.19732	5.16528	5.22203	4.69866	4.63049	6.14384	4.70657	5.89063	4.77433	5.24081	4.69282	4.89204	5.43565	5.13126	5.6247	5.29634	5.42109	5.1917	5.58878	4.47124	5.39057	5.62805	4.71294	5.4558	4.77956	4.48913	5.64797	5.604	5.28181	5.59268	4.46837	5.01054	4.77883	4.78547	4.78953	5.13501	4.63152	4.98743	5.38183	5.2609	5.22122	5.49233	5.22107	4.59482	5.32991	5.21458	5.5187	4.32805
MUC15	8.10111	7.26199	8.1169	8.36013	8.30795	8.88201	7.35868	9.09507	7.59272	8.68675	8.55556	8.74384	9.07809	7.22608	8.33406	7.65928	7.88022	7.86215	8.16067	8.09671	9.60659	8.61175	8.36527	9.09662	8.19468	8.12139	9.38968	7.4664	6.56897	7.86442	8.40277	8.78721	8.30358	8.37988	9.10043	8.87711	7.58413	8.77138	8.61493	8.34009	8.81463	8.75849	6.76334	8.33652	9.32445	8.08366	7.76968	7.77557	9.16395
ZNF689	5.948	6.2775	5.81413	5.57237	5.56234	5.78202	5.64013	5.70022	5.90175	5.54019	5.67413	5.84634	5.13715	5.36663	5.96202	5.69253	5.58138	5.57002	5.90093	6.15269	5.56236	5.91843	6.11313	5.7004	6.00557	5.99591	5.61418	6.12486	6.26825	5.89914	6.01091	5.96326	5.92269	5.9814	5.74561	5.6421	5.73322	5.67161	5.65428	5.55445	5.64129	5.84222	5.82653	5.76621	5.25451	6.05521	6.17757	6.00913	5.71882
EFCAB4A	5.85595	6.38603	5.83288	5.74399	5.79542	5.95985	6.27186	5.71174	5.96813	6.08017	6.40551	6.14035	5.68289	6.20392	5.85079	6.46905	6.26409	6.2721	5.84357	6.39107	5.55186	6.03199	5.97773	5.33751	6.38694	5.99801	5.82886	5.9866	6.07994	6.27913	6.38086	5.5113	5.75753	5.90442	5.87318	6.09027	5.93668	5.85434	5.78726	5.82762	6.03273	5.77542	5.99082	6.08684	5.54538	6.1259	6.02109	5.90828	5.30149
SLC16A9	7.94865	7.40665	8.23334	8.93833	9.18315	9.9667	8.19883	10.0338	8.97468	8.63731	8.05474	9.63552	10.4216	8.53077	9.67487	7.74423	8.30514	8.19003	8.85875	8.76527	9.89876	8.96313	8.99054	10.0566	7.98286	9.13326	10.5433	8.13644	8.27278	8.50132	8.65965	9.50337	9.01728	8.8622	10.1454	9.47398	8.69598	9.67983	8.85801	8.50257	8.60818	8.75859	7.90804	8.7625	9.44564	9.15244	8.89705	8.42179	10.0266
LNX2	8.45971	7.95096	8.76934	8.05596	8.15617	8.73052	7.95007	8.97968	8.01583	8.49845	8.32357	8.53082	8.52631	7.8231	8.0537	7.90647	8.1228	8.00932	8.03349	8.03984	8.53272	7.92241	7.93175	8.36623	7.61471	8.15084	8.34748	7.65607	7.66351	7.89955	8.21797	8.57729	8.20689	8.17504	8.83461	8.32682	8.17019	8.56139	7.75467	7.76757	7.79364	7.85499	7.421	7.7936	8.33064	8.32892	8.31178	8.17445	8.34741
TSPAN11	7.67455	7.42039	7.62367	6.93519	6.45035	6.46068	7.38994	6.90919	7.32425	6.52396	7.11682	6.77497	6.50092	7.11336	7.1406	7.08628	7.22893	7.03513	6.7666	6.75022	6.25195	6.83456	7.3186	6.70754	7.20953	6.75076	6.27764	7.53394	7.40064	7.06417	6.66024	7.05133	7.27353	7.18379	6.71016	6.42818	6.75332	6.45	7.13389	7.21323	6.93967	7.14341	7.00814	7.1456	6.52571	6.66917	7.17686	7.26507	6.90012
EBF1	6.16003	6.22905	6.14882	5.55369	5.22114	5.03067	5.92269	5.02411	5.79529	5.54286	5.77824	5.53804	5.93607	5.84174	6.21551	6.02427	5.83452	6.26006	5.90087	6.39303	4.82398	6.49194	6.35783	5.38516	5.97604	5.28229	4.96696	6.06351	6.17273	6.11327	6.41822	5.73829	5.92974	5.82205	5.2926	5.58295	5.39837	5.52302	5.37479	5.83986	5.58321	5.72454	5.43407	6.04118	5.2145	6.51294	6.17148	6.14913	5.4615
GTSF1	5.13866	6.06169	4.73666	4.70318	4.46023	4.46724	5.53204	4.79164	5.14822	4.57015	4.63906	4.96698	4.58145	5.25168	4.81282	5.24717	5.12349	4.754	4.62101	4.94006	5.03745	5.35489	5.95871	4.99574	4.78644	4.63184	4.38202	6.13566	6.11793	5.21465	6.03284	5.19767	4.66289	5.1308	4.627	4.39459	5.84778	4.69196	5.54588	5.50627	5.67646	5.91767	5.90374	5.45656	5.04223	5.36392	5.29518	5.47804	4.99732
RNF166	6.17731	6.06089	6.09835	5.81112	4.51058	4.88823	5.75256	4.72399	5.91601	5.08768	5.71786	4.73304	5.35881	5.30899	6.06173	5.72424	5.79594	5.59996	6.36557	6.77306	5.014	5.75416	5.5611	5.30475	6.30828	5.41359	4.97803	5.43206	6.22841	4.76693	6.14463	5.34313	5.65761	5.92919	5.56934	5.74976	5.70118	5.72336	5.22166	5.40432	5.02953	5.13348	5.71518	5.36261	4.82642	6.18627	6.67588	6.67217	5.51873
C10orf99	10.7825	9.31167	10.7908	10.935	10.4664	11.3832	9.56583	11.5773	10.1994	11.1364	10.6902	10.9938	10.8128	9.80655	10.9529	9.90666	10.3456	10.3419	10.1156	9.51381	10.5444	10.8164	10.8542	10.9868	10.0565	10.7833	11.3246	9.63032	10.0273	10.6769	10.9155	11.4356	10.1829	10.0604	11.0904	11.0487	10.6977	11.0776	9.78028	9.28996	10.9254	10.7782	9.33229	10.8687	11.3382	9.74239	10.5125	9.50452	11.3169
ECSCR	7.5178	7.20114	7.59074	6.84695	6.98526	6.75381	7.1531	6.55563	7.5232	7.58239	7.4983	7.09627	6.87529	7.06924	7.26392	7.17443	6.92101	7.12419	7.20049	7.18848	6.2632	6.87346	7.20366	6.51141	7.17596	7.34601	6.47004	7.1388	7.15669	7.58357	7.28049	6.62569	7.29346	7.07568	7.00688	7.27563	7.01518	7.14609	6.84885	6.99176	6.708	7.15789	7.01086	7.03129	6.47214	7.27654	7.28429	7.12676	6.73332
MYO1G	6.5013	6.31403	6.25941	6.28831	6.25352	6.12401	6.26821	5.42262	6.07531	6.23413	6.3624	6.0314	6.13402	6.67323	6.56682	6.48728	6.57527	6.57741	6.62416	6.59509	5.26148	6.64409	6.57648	5.61505	6.85276	6.36329	5.9353	6.50955	6.88682	6.52339	6.92103	6.00657	6.38251	6.13846	5.70547	6.14626	6.99998	5.56288	6.34244	6.37284	6.18865	6.17826	6.45564	6.50358	6.08846	6.85694	7.34539	6.54558	5.94779
TXLNB	3.69537	5.01958	3.72167	3.90742	3.47417	3.61183	3.85152	3.33735	3.80329	3.3396	3.69208	3.47326	3.64404	3.66276	3.73746	3.99108	3.88755	3.68607	3.62242	4.19659	3.44113	3.88109	4.11672	3.58285	3.90892	3.18491	3.51167	4.07535	4.03212	3.79296	4.22389	3.47701	3.50933	3.76321	3.65955	3.36091	3.56023	3.51523	3.63948	3.9419	3.81228	3.86615	3.75534	3.77504	3.69265	4.43649	3.71203	4.30294	3.671
RILPL2	6.7572	7.38948	7.06187	6.80839	6.87471	6.34799	7.13824	6.64099	7.14441	6.95303	6.96277	6.90026	6.84671	6.93192	7.19802	6.94881	6.74288	6.94159	7.44102	7.74821	6.25413	6.80193	6.78426	6.26902	7.29862	7.10218	6.60641	7.21661	7.00821	7.4924	7.38375	6.45403	7.11901	6.38652	6.44524	6.80173	7.07942	6.74152	6.62757	6.81899	6.57996	6.88398	6.84726	6.55646	6.2015	7.51995	7.45006	7.27246	6.93675
PPM1L	5.00184	4.68217	5.07643	4.69527	4.65588	5.17461	4.51894	5.28488	4.68569	5.04773	4.90059	5.25528	5.39786	4.32629	4.7218	4.27004	4.50333	4.63247	4.88475	4.71729	5.43102	4.68699	4.61121	5.04994	4.57648	4.74672	5.39211	4.28496	4.24531	4.42331	4.68955	4.9492	4.6238	4.90966	5.32256	4.87559	4.62781	5.3469	4.67252	4.62807	4.93818	4.75679	4.27589	4.78994	5.06473	4.85957	4.75013	4.9208	5.39457
ATG4C	5.35692	6.56882	5.2596	5.12389	4.91545	4.87824	5.77373	4.82917	5.11186	5.08171	5.53619	5.2804	4.97381	4.69763	5.18706	5.4402	4.95462	5.04936	4.90753	5.12399	4.92553	5.06712	4.98507	4.83628	5.19831	4.68303	4.59284	5.30978	5.11003	5.24127	5.38156	4.9018	5.25472	4.94381	4.90099	5.03042	4.86195	5.08335	4.86726	5.06308	4.80656	5.10784	4.81691	5.06997	4.7974	5.64914	5.22665	5.6533	4.69074
TBC1D10C	6.57531	6.46204	6.50886	6.1759	6.14823	5.76501	6.93057	6.20098	6.79103	6.24914	6.5573	6.08423	6.31118	7.34448	7.12881	7.10015	6.71734	6.88886	7.47631	7.90703	5.76638	6.72342	6.30945	6.03335	6.99281	6.48319	6.02151	6.55465	6.861	6.50618	7.20425	5.73269	6.79826	6.94607	6.17842	6.23187	7.01357	5.45878	6.2109	6.3637	6.13694	6.34756	6.52778	6.11339	5.29153	6.84459	7.33584	7.0712	5.9625
LINC00888	6.19146	6.99213	5.57246	5.42314	4.67787	4.49005	6.74128	4.62172	6.24515	4.97118	5.59055	5.16055	4.71115	5.44067	5.34978	5.88291	5.6742	5.36372	5.33706	5.97729	4.58173	6.05581	6.23944	5.00448	5.85797	4.86805	4.5054	6.44864	6.43776	5.76298	6.3549	5.14569	5.21279	5.07803	4.44892	5.01792	5.46523	4.49714	5.21885	5.24029	4.93855	5.38697	5.63016	5.27455	4.95956	6.031	5.88882	6.13552	4.75565
PCED1B	6.04321	7.12578	5.95429	6.14092	5.44511	5.35496	6.58911	5.34167	6.14306	5.62267	5.83655	5.39238	5.45025	6.29319	5.96764	6.07929	5.75229	5.89984	6.22825	6.86178	5.42621	6.00707	6.25628	5.42182	6.36936	5.34423	4.84215	6.19567	6.57199	5.77419	6.0783	5.80472	5.86482	5.65562	5.28123	5.37227	6.42233	5.38507	5.91384	5.82632	5.85307	5.95051	6.29686	5.95136	5.54194	6.46209	6.0098	6.57928	5.59294
RP11-164P12.4	5.91897	5.29662	6.61556	6.14867	5.95458	6.64387	5.29108	6.20431	6.04227	6.44351	6.04949	6.62222	6.40792	5.81278	5.91983	5.73434	6.07991	5.62825	5.79772	5.96829	6.87687	5.8748	5.7484	5.84523	5.85028	5.85592	6.3337	5.56012	5.65191	5.75513	5.89145	6.16731	6.23448	5.58526	6.21124	6.09766	5.79138	7.06747	5.64508	5.63486	5.94165	6.16627	5.71129	5.93777	6.42684	6.14972	6.45531	5.83871	6.63891
LOC102725426	7.0811	7.36112	5.81717	6.48359	5.72698	5.60035	7.93052	6.06278	7.63245	6.48724	6.66536	6.02896	5.98731	7.17798	6.94916	7.83535	7.42817	7.55423	7.83364	8.17384	4.78225	7.40693	7.34387	5.23191	7.40146	6.49429	5.8986	7.21162	7.68052	6.49107	7.18472	4.88439	6.0789	6.2075	5.82042	6.57637	6.61697	5.51502	6.18057	6.56923	6.49672	6.73235	6.9064	6.55676	5.66477	7.02602	6.66263	7.03532	5.6423
MIR29B2	7.83411	8.20473	7.3899	7.79868	6.39275	6.59903	7.98252	7.01797	7.68588	7.26834	7.67375	7.49265	7.12603	7.23758	7.14539	8.24829	7.54634	7.14788	7.55493	8.39517	6.61448	7.36489	7.27307	6.45758	7.84898	6.66284	6.36589	7.77702	7.88783	7.42478	8.08758	7.05524	7.31503	7.40478	6.83516	6.66367	6.85902	6.63235	6.63258	6.91968	7.0824	6.94772	7.13797	7.39234	6.61528	7.68308	7.29613	7.98318	6.33357
MIR29C	7.83411	8.20473	7.3899	7.79868	6.39275	6.59903	7.98252	7.01797	7.68588	7.26834	7.67375	7.49265	7.12603	7.23758	7.14539	8.24829	7.54634	7.14788	7.55493	8.39517	6.61448	7.36489	7.27307	6.45758	7.84898	6.66284	6.36589	7.77702	7.88783	7.42478	8.08758	7.05524	7.31503	7.40478	6.83516	6.66367	6.85902	6.63235	6.63258	6.91968	7.0824	6.94772	7.13797	7.39234	6.61528	7.68308	7.29613	7.98318	6.33357
C1orf162	6.24484	6.28298	6.42045	6.59662	5.5359	5.75867	6.26781	5.41283	6.19264	5.67742	6.13888	5.69708	6.34704	6.53693	6.33593	6.38017	5.92752	6.25016	6.47706	6.84809	5.69985	6.78756	6.66908	5.90183	6.59497	5.73496	5.11123	6.57984	6.90668	6.75318	7.02804	6.07978	6.33564	6.31666	5.5922	5.49148	6.17776	5.74255	6.71721	6.78856	5.98791	6.06952	6.15635	5.94518	6.01226	6.80156	6.87122	6.72669	5.89336
ZNF662	5.93906	5.70217	6.20816	5.30368	5.26786	6.21134	5.7148	6.43479	5.52772	5.65848	5.32954	6.30558	6.35262	5.64938	5.39282	5.44415	5.30509	5.82192	5.5312	5.64408	6.67669	5.56199	5.65282	5.88261	5.45833	5.61831	5.93707	5.20107	5.45082	5.17595	5.17881	6.25968	5.64082	5.55356	5.8743	5.98677	5.41939	6.24551	5.50911	5.26603	5.83531	5.91673	5.21839	6.06068	6.78961	5.98294	5.95647	5.98197	5.47003
FAM83G	7.61661	5.92311	8.01784	7.44585	7.61894	8.01745	6.56248	7.781	6.97864	7.45692	7.13316	8.21322	7.69704	7.10476	7.43383	6.85081	7.71709	7.58987	7.74537	6.92172	8.42496	6.97448	6.93893	8.18334	7.11603	7.72748	8.09824	6.44782	6.98774	7.28547	7.31534	7.77068	7.16226	7.42606	8.02067	7.95793	7.86102	8.25128	6.98121	6.71645	7.36973	7.34829	6.5037	7.20241	7.68382	7.03561	7.39811	6.64457	8.08112
TCTEX1D2	6.5293	5.9033	6.85268	6.74087	6.58435	6.58876	5.99631	7.03997	5.86183	6.75712	6.94254	7.14653	6.84469	5.85306	6.51233	6.43665	6.66445	6.38014	6.34605	6.28973	7.20076	6.52138	5.87079	7.1312	6.86961	6.769	7.31086	6.07253	6.02755	6.46484	6.63929	7.00132	6.63329	6.70446	6.971	7.03793	6.24968	7.0262	6.2058	6.35604	6.76469	6.81353	5.43173	6.14955	6.39445	6.83152	6.53493	6.84677	7.00635
PEAR1	6.89494	6.75487	6.45207	5.5349	5.12366	5.2311	6.22778	5.40828	6.11331	5.78701	6.20777	6.00597	5.4797	6.39281	6.55316	6.16316	5.66692	6.33014	6.37795	6.82501	5.2245	5.96734	6.00754	5.20576	6.39195	5.83175	5.50028	6.24506	6.38934	6.18662	5.9031	5.27541	6.2142	5.62967	5.43938	5.39097	5.62704	5.71812	5.68383	6.00379	5.66027	5.55768	5.72504	6.05042	5.30056	6.13356	5.82341	5.90956	5.37221
SH3RF2	7.29785	6.74136	7.81248	7.81115	7.86508	8.20693	6.55273	8.25538	7.04324	7.98261	7.62452	7.88139	7.8684	7.0194	7.72535	7.02113	7.64837	7.48372	7.78934	7.77379	8.19426	7.25185	7.10497	8.06925	7.75732	7.89352	8.21717	7.184	7.24427	7.37203	7.40526	8.08509	7.7242	7.77021	7.90367	7.8828	7.39006	8.05884	7.33834	7.18793	7.16065	7.35257	7.19565	7.44576	7.66918	7.76035	7.78895	7.58336	8.1024
DERL3	6.99542	7.40828	6.03605	6.34415	6.10001	5.66027	7.19154	6.054	7.09381	6.01674	6.54841	6.18207	5.50853	6.82152	6.6502	7.26184	7.04565	7.0211	6.66009	7.14672	5.54987	6.96004	7.14012	5.39055	7.46055	6.59309	5.88947	7.24601	7.6561	7.1643	7.50992	5.7178	6.56507	5.88958	5.9287	6.11157	6.87427	5.55081	6.24578	6.55237	6.83242	6.80802	7.24362	6.91761	5.92263	6.88963	6.47037	6.72604	5.86833
RP4-773N10.4	6.51292	6.26473	6.75873	6.70488	6.02918	6.66998	5.63738	6.61537	6.37682	6.7523	6.52113	6.99173	6.68507	5.78628	6.20095	5.85498	6.55723	5.81001	5.94554	6.28973	7.55966	6.30724	5.94093	7.08927	6.12424	5.8021	6.96461	5.83291	5.74202	5.38491	5.95065	6.98661	6.15249	6.64724	6.43115	6.23108	5.99347	6.85957	5.86188	5.65372	5.90832	6.27967	5.63509	5.77578	6.21213	6.75138	6.4621	6.89748	7.28141
LOC100129637	6.41128	6.1243	6.13623	6.07247	5.72826	5.80306	6.3166	5.74298	6.75343	6.08601	5.90913	5.94454	5.77437	6.14864	6.12131	6.35645	6.16711	6.16664	6.18785	6.104	6.16684	5.90788	5.87106	6.12558	6.83659	6.37566	6.36843	6.2511	6.51518	5.6802	5.8257	5.8148	6.28608	6.34978	5.88898	5.96946	5.95428	6.23541	5.67331	5.79934	6.07043	5.94434	5.48188	5.92971	5.72447	5.99635	6.04747	6.55918	5.5393
ARL9	6.57087	5.56899	6.56181	5.93031	6.08261	6.4733	6.02363	6.5847	6.01394	6.17346	5.68914	6.89712	6.91519	6.4005	6.17158	6.23865	6.15145	5.88912	6.17693	5.83931	7.25179	6.09815	5.67011	6.7841	5.86805	5.72488	6.44851	5.6792	5.66702	5.83717	6.01316	6.81383	6.20003	6.21066	6.554	6.23031	6.34471	6.62208	5.98556	6.0942	6.3499	6.13824	5.79088	6.47861	6.48007	5.58584	5.93998	5.54857	6.4094
C7orf31	5.02581	5.15719	4.71274	4.72906	4.32048	4.26158	5.19677	4.46837	4.57403	4.25992	4.64654	4.45548	4.15982	4.5143	4.63737	4.72485	4.70042	4.67406	5.08469	5.25894	4.46658	4.70689	4.57664	4.86961	4.48308	4.29599	4.44965	4.73988	4.64264	5.06448	5.17154	4.41078	4.33792	4.78902	4.83665	4.19718	4.37663	4.60565	4.27396	4.30009	4.34952	4.5734	4.58716	4.698	4.11778	5.26462	4.64954	5.06009	4.52764
RASSF6	5.42449	6.91659	5.21546	5.87795	4.65902	5.10328	6.33477	4.73668	5.65284	4.9849	5.64704	5.4385	4.74361	5.17411	5.4081	5.72031	5.34456	5.27312	5.08814	5.41479	4.53567	6.35169	6.26652	4.6157	6.01262	5.37858	5.02706	6.4933	5.77039	5.52087	6.29946	4.68347	5.52591	5.18718	5.07283	5.49372	5.35318	4.74413	5.35948	5.48478	5.79994	6.21674	6.3831	5.78139	4.25086	6.54465	5.73773	6.71442	5.32401
COL23A1	5.89572	5.9248	5.77489	5.26984	5.13915	4.72742	6.29666	5.31217	6.30656	4.98236	5.48697	5.12524	5.04017	6.15066	5.84062	5.57544	5.75569	5.81447	5.43537	5.36577	5.47993	6.09095	6.19418	5.40449	5.65997	5.35581	5.14149	6.09782	6.18963	5.8078	5.70724	5.36805	5.40164	5.74642	5.22018	5.4023	5.48789	5.22335	5.44647	5.91432	5.55978	5.53059	5.88278	5.65133	5.60462	5.64446	5.63519	5.98521	4.8395
DUSP28	6.46216	7.01324	6.36071	6.30931	6.24642	6.2688	6.54269	6.07248	6.39199	6.02706	6.45343	6.29011	6.14505	5.43662	6.09715	6.26062	6.11008	6.08882	6.63226	6.7673	6.2247	6.70518	6.74101	5.88684	6.50758	6.23636	6.50343	6.36589	6.30959	6.60422	6.98108	6.14682	6.48097	6.06045	6.19538	5.73078	6.16966	6.13507	5.75324	5.86558	5.91758	6.20035	6.38214	6.43737	6.25496	6.5768	6.53032	6.6064	5.8708
RP11-96D1	7.5757	5.80681	7.80028	6.82738	6.84682	7.42794	6.63321	7.50473	7.40871	7.40693	6.88216	7.5959	7.41303	6.23139	6.90458	6.8117	6.99623	6.89381	7.08481	6.59226	7.80183	7.01863	6.9531	7.0629	6.77975	6.71901	7.2934	6.41177	6.68285	7.04761	6.95258	7.27689	7.30463	7.18422	7.37866	7.24746	7.01245	7.64731	7.2782	7.09542	7.52153	7.54784	6.87334	7.00195	7.77979	7.0556	7.36977	6.67589	7.34595
SLC51A	4.29712	3.94402	5.00382	4.37086	4.65086	4.63642	3.90252	4.70617	4.04976	4.69008	4.62657	4.61787	4.95505	4.47469	4.08562	4.24311	4.49803	4.30892	4.62739	4.6299	4.43789	4.63218	4.4783	4.33487	4.34518	4.45381	4.51156	4.00805	4.28036	3.79363	4.04518	4.44635	4.02867	4.84763	4.37727	3.95287	4.14904	4.51201	4.65829	4.53603	3.97287	4.71003	4.64965	4.44762	4.53958	3.99971	4.49193	4.65525	4.54159
[truncated: 87 more rows]
[truncated: 256 more columns]
