# Supplementary material for: Identification of hub genes and molecular networks involved in alveolar bone resorption based on bioinformatics analysis
Source: Sci Rep. 2026 Apr 16;16:17663. doi: 10.1038/s41598-026-48945-x (PMC13243630; doi:10.1038/s41598-026-48945-x)
Supplement: Supplementary file 1 — Supplementary Material 1 [file 41598_2026_48945_MOESM1_ESM.zip › Table S2.xlsx]

## Sheet: Sheet1
Filter the co-DEGs
DEGs		Osteoclast		GEO_turquoise
PECAM1		OCSTAMP		MIR5193
PANK3		CD109		UBA7
SRGN		SBNO2		SCIN
RORA		TCTA		PTPRC
IGK		DCSTAMP		RAPH1
BTG2		TNFRSF11A		BNC1
IGLJ3		SH3PXD2A		COBL
IGHD		CD81		ATP6V1C2
CXCR4		LILRB1		TAGAP
IGKV1OR2-118		FBN1		HSH2D
CHST2		LTF		TMEM163
FAM46C		CLDN18		SEC62
CTSH		FBXW7		BICD2
POU2AF1		LRRC17		GPR115
ENTPD1		FSTL3		BNIPL
ICAM2		PIAS3		CCDC69
MME		TOB2		PTK6
MAGI1		LILRB4		DIP2B
SELP		LILRB3		CSF3R
IGLV1-44		TMEM178A		AKAP2
COL15A1		CTNNB1		PALM2-AKAP2
CSF2RB		ERFE		A2ML1
WIPF1		ZNF675		ZNF791
IGHM		IAPP		LINC00525
IGLL3P		IL4		C11orf45
ATP6V1C2		INPP5D		P2RY10
MLIP		NF1		ACER1
IGKC		TNFRSF11B		TMEM237
CD27		PIK3R1		SNX21
CD53		GPR137		CYP39A1
IGLC1		CCL3		ARHGEF28
IGLL5		SFRP1		BICD1
MZB1		TLR3		SMPDL3B
BMS1P20		TLR4		MANEA
TAGAP		GPR137B		MEI1
LGALSL		TNFAIP6		ITGAL
SEL1L3		UBASH3B		C1orf210
CXCL12		GPR55		CKAP2
KDR		CARTPT		DOCK2
ARL9		MAFB		STAP1
ANXA6		TCIRG1		TRAM2
SPTLC3		CEBPB		ST8SIA4
PLAT		CCR1		DNAJB9
FAM57A		OSCAR		PIK3AP1
BSPRY		SLC9B2		ZNF57
C3		PPARGC1B		DUOXA1
LOC101930405		CREB1		SRGN
AHNAK		MAPK14		TRIM7
CXCL1		CSF1		CLDN20
EVI2B		CSF1R		CMAHP
IGKV1OR2-108		IGSF23		FCER1G
THEMIS2		IL23R		ESYT3
XBP1		TMEM64		FUT8
SELL		GPR183		HLA-DOB
ARHGEF2		EFNA2		IL16
TSR1		EPHA2		CDHR1
CLDN20		FOS		STX19
FKBP11		FOSL2		GNG12
SPAG17		MTOR		WFS1
PSD4		FSHB		KLHL6
HCLS1		FOXP1		ITGB2
ARHGDIB		GPC3		POF1B
KIF21A		GLO1		ZNF215
CD79A		SIGLEC15		2025-09-06
RAC2		OSTM1		CLCC1
IL10RA		SNX10		SAMSN1
ST6GAL1		ANXA2		MS4A4A
PLXDC2		IFNG		BPIFC
PTPN3		IL12B		CD79A
HLA-DOB		IL17A		FCRL5
EPN3		IREB2		ARHGDIB
LOC100293211		JUNB		DAAM1
EPB41L4B		EEIG1		HOMER2
CDK14		MITF		LINC00847
QSOX1		NEDD9		ANKRD36BP2
BIN2		NOTCH2		BTG3
RUNX1-IT1		P2RX5		COTL1
APLNR		PAFAH1B1		LOC284219
ANKRD6		IL20		FAM69A
ELMO1		IL23A		LOC100507535
COL4A1		ATP6AP1		FAM83C
POF1B		TREM2		CTA-292E10.6
IFNAR2		POU4F1		ALDH1L2
EEA1		POU4F2		APOL6
ABHD5		PPP3CA		TMEM17
CPNE5		FAM20C		RP5-1092A3.4
MFNG		RPTOR		C7orf57
GJA3		BGLAP		ZHX2
PPP1R14C		BMP2		CEP128
SPAG4		SLC4A2		PLCG2
ADAM28		SRC		CYAT1
CECR1		TF		IGLC1
LOXL2		TFE3		IGLV1-44
IL2RG		TFRC		LINC00592
LYN		TGFB1		PIGW
ARHGAP9		KLF10		AHNAK2
CYP24A1		TNF		PECAM1
BDNF		TRAF6		ORAI2
NEFM		TYROBP		IGH
AHNAK2		LRRK1		BANK1
GPSM3		CALCR		FOXN1
WNK1		GPR68		ZBTB38
CYTIP		CAMK4		MIR143HG
CASP10		PRXL2A		C4A
YOD1		TNFSF11		C4B
OSBPL6		CCN4		C4B_2
SERPINA1		RASSF2		ZC3H12D
COBL		GAB2		SIPA1L2
ITGAL		FARP2		MEIS1
LAT2		GREM1		C16orf54
PLEKHA5		NMB		GBP6
GUSBP11		NMBR		KATNBL1
FCRL5		NPR3		WDFY2
STX19		PTH		GLCCI1
DERL3		TNFAIP3		C12orf55
CD200		CTSK		STXBP3
BPIFC		IFNAR1		NEDD9
MAF		IFNB1		SNURF
NEFL		ITGB3		CMTM7
FAM83C		PDGFB		ANKRD28
TNFRSF17		ACP5		NID1
ADA		MAPK8		IGHA1
SLA		TRPV5		IGHG1
CWH43		SLC9A1		IGHM
KIAA0040		SPP1		IGHV4-31
RAB30		AIMP2		CCDC88A
CD19		ATP6V1G1		LOC284837
GGH				FAM83B
FAM162A				MPP7
MEF2C				ELMOD1
NSG1				LOC643923
CYP2C18				FCGR2C
NPR3				DUOX1
NCF4				HOPX
IRF4				MAF
TGM2				BC022568
HSD11B1				CTC-265F19.1
A2M				EAF2
SASH3				BMS1P20
ERLEC1				FMNL1
MAP2				RGS20
CHST15				HERPUD1
LHX6				CSGALNACT1
PTP4A3				FNDC3B
GAS2L1				DACT2
ST3GAL1				LOC101928620
FAM30A				POU2AF1
TRIM7				SPATS2
RCSD1				GAS6
STRA6				ATP6V0B
ADGRF4				HSP90B1
CLN8				MIR3652
JAK3				MLEC
FCN1				WARS
COQ2				PTPRF
CHST11				SSR2
CD93				CD63
LBH				XBP1
DEGS1				NPC2
CFI				ATF4
ENPP2				HYOU1
TBC1D1				RAB11A
KLHL6				PSAP
SH3GL3				SRPR
MERTK				ABLIM1
IKZF1				AARS
STAB1				SSR4
CELSR2				TXNIP
YWHAZ				RCN1
CD38				LOC100996696
CD48				PABPC4
TGFB3				DAP
APBB1IP				LGALS1
RIMS3				MGAT1
LPXN				SLC7A5
GYPC				RRBP1
TACC2				ERP29
KCNJ8				BTG2
RGS20				SPCS2
TMEM176B				AKR1B1
DENND3				ENO2
ANKRD36BP2				IVNS1ABP
C10orf10				TRAM1
TBC1D9				PPP1CB
NEDD9				IFI30
RARRES2				ALDH2
LAX1				SRM
ELOVL4				TIMP1
FUCA1				GJA1
ANKRD29				LAPTM5
PCDH17				CD14
NES				MTHFD2
FSTL1				AIP
LOC100130476				KRT5
CARMN				EPCAM
ECSCR				PRDX4
HECTD1				HEXB
SERPINB8				ARPC1B
PPM1L				ST6GAL1
PIM2				LANCL1
COL4A2				TMEM184B
CXCL6				SEL1L
BMPR1B				SEC14L1
ITGA8				VWF
CSF3				CHPF
EXPH5				PLOD3
DR1				ARFGAP3
FPR1				TRIB1
DBI				BMI1
SLAMF7				COMMD3-BMI1
PLCG2				PDGFRB
SSX2IP				MGP
ZNF57				CTSH
NCKAP1L				UNG
BHLHA15				FABP5
RASSF2				CFB
SLC22A23				SEC24D
ESYT3				DBI
AADAC				SLC35B1
RNASE6				TRIM29
BMP6				IRF1
P2RX4				HMGCR
IKZF3				HSPA13
HCK				LYN
EAF2				MANF
RGS1				WIPF1
SLC16A9				SLC39A7
ANKRD35				FMOD
POU2F3				BET1
P2RY8				GFPT1
RAMP3				PKIG
DUSP14				PRKACB
NID1				CASP3
ICAM3				ACP2
IL16				STK39
CYBA				SERPINA1
AADACL2				CD93
FMOD				DDIT4
ARHGAP25				MAP7
SLC19A2				UNC13B
GABRQ				CTSS
PAQR5				CD97
TSPAN11				GYPC
ACKR1				C1QB
MID2				HCLS1
LOC101929272				GSTA4
SELPLG				RGS1
ZNF215				SSX2IP
DYNC1LI1				CYBA
DYNLT3				KLHL21
DENND5B				CTNNBIP1
ISL1				MGAT2
FCGR2B				CSF1R
ANK3				PTK2B
PSMG4				SSSCA1
MMP14				RABAC1
ZNF275				KIAA0040
KLHL21				RASSF2
ITM2C				ST3GAL5
CCDC69				CDK2AP2
NEBL				EDEM1
ST8SIA4				DYNLT3
PNOC				F13A1
C12orf29				SH2B3
CYTH4				APOE
RHOH				FKBP2
CNKSR3				CD53
C1orf115				MME
TMEM140				COL15A1
DAAM1				TNFRSF1B
MMP7				S100A9
DOCK2				GGH
INPP5D				CD163
CD300A				CXCL12
EGFL6				PDE4B
PARD6G				EMP3
RGS4				TCF4
SERPINI1				SLA
PTPN7				MPZL2
VOPP1				GUCY1B3
C16orf54				WIPI1
CLDN10				MIR7110
2025-09-06				PDIA5
PERP				HPGD
CORO1A				NR1H3
AFDN-AS1				CHST2
TDO2				HLA-DMB
SLC15A2				KDR
TM4SF18				MMP9
C4orf48				NEBL
MARCKSL1				FAM47E-STBD1
GRHL3				PTPN3
CPEB2				FCGR3A
ARAP2				FCGR3B
MEI1				CELSR2
AKR1B1				BCAR3
MIAT				TCN2
MFHAS1				QPRT
SMC3				SFRP4
TUFT1				ME1
STK17B				PRKX
FCRLA				TPST2
CFHR2				P2RX4
PIP5K1B				NID2
GLCCI1				IL2RG
SLCO2B1				CD48
CAPNS2				ADK
CYP3A5				ENPP4
SELM				ALOX5AP
USP2				CD37
STAP1				RUNX3
TMEM176A				APOBEC3G
ESAM				TMEM243
TINAGL1				GMFG
RPL35A				GLIPR1
LOC100131043				FLI1
MYO5B				MMP7
GMFG				PIM2
LAMC1				EBAG9
KRT80				MIPEP
GPSM2				AK4
FUT8				LOC100507855
STK39				REEP1
SLC15A1				CLSTN3
ITGA7				ACPP
TUBB2A				EFS
NMNAT2				PLEKHO2
FAXDC2				MRC1
EFS				ALOX5
TIMP4				PTPRZ1
LURAP1L				TOM1L1
DENR				BID
ATP5S				C15orf39
TGS1				ELMO1
CLIP1				IRF4
SLC7A7				SELL
DENND2C				SLC7A7
BHLHE41				CHL1
PDZRN4				ADA
GLDC				CD52
ESRP1				ANKRD6
TNFAIP8L3				LRMP
PDGFRB				CDH5
NUDT15				ICAM2
ATP2A3				PARM1
POU2F2				HHEX
PLEK				ISG20
PARM1				COL9A3
BMF				KRT15
PXDN				DSC2
OCLN				HLF
DSC1				EVI2A
RUNX3				IFNAR2
SOX6				BTN3A2
ZBP1				BTN3A3
HERPUD1				FGL2
CA12				GLDC
TXNRD1				EEA1
GID4				ENPEP
GIMAP6				LCK
NSF				IL10RA
ARHGEF26				C11orf80
ZFAT				SASH3
VNN2				ICAM3
FERMT3				RHOH
LY96				LYPD3
CTSS				PTPRCAP
JAM2				NCF1
KLK10				NCF1B
GSTA4				NCF1C
FOXP2				CSTA
ALOX5				RAB3A
C10orf128				ATF5
TBC1D10C				ADORA2A
KCNN3				SPECC1L-ADORA2A
FBXO16				CCR1
SH2D3C				NEFM
FLJ32255				FPR1
TSPAN18				MEF2B
ZNF750				MEF2BNB-MEF2B
LRMP				NCF4
SERPINB13				CSF2RB
CGN				ACAP1
PIK3R3				STK17B
C15orf41				FCN1
RRBP1				GPSM2
SLC39A8				CXCL13
CALU				TFAP2C
P2RY1				IL2RB
LY9				KCNJ8
ADGRF5				KMO
TSPAN5				SLC15A2
HTATIP2				SERPINI1
STXBP5				BBOX1
NOS1				CBR3
SFRP4				HSD11B1
ATP10B				HOXB2
FCHSD2				SIT1
USP53				GNLY
SH2B3				BTK
SSR3				CORO2A
TXNDC11				GSPT2
C3orf14				DSG3
GBGT1				MEOX1
QPRT				PIP5K1B
PTPRJ				AOAH
SMIM14				WNT2
ENTPD5				PCDH17
MUC15				CD38
CEBPG				ITGB7
FER1L4				BLM
PKIG				CYP3A5
CYP2C9				ITGAM
PLPP5				ROR1
HSH2D				TUFT1
FLI1				TMED9
TMEM200C				CLGN
WFS1				CD2
HSPA13				CPA4
PXN				ARID3A
HS3ST6				ITGA4
P2RX5				UBD
2025-09-04				PNOC
PRKCQ				KCNN3
DOK3				MICB
CHST12				POLE2
LAPTM5				VNN2
GNG7				TDO2
FCER1G				BATF
PREX1				AADAC
CYAT1				ADAM28
C6orf141				SOCS6
LMO4				NMU
HLF				MERTK
PIK3AP1				DSC3
TCN2				RAB33A
CYGB				SELP
MTF1				CTH
TRPS1				AMPD1
TSPAN13				CHP2
DSC3				CD27
FCGR3B				CD180
DSC2				VAV1
LINC00592				LY6D
SLFN11				IL18
IGLV6-57				MAP4K1
NHSL1				KNTC1
MLKL				CXCL6
CCDC88A				PIK3CG
BCL2L10				BDNF
SFMBT2				ANK3
PRDX4				CD19
NGEF				TIAM1
CDH5				SERPINB7
CALCRL				F2RL1
APOL6				CDX1
SDR16C5				WNT2B
IPPK				PLXNC1
LINC01133				KIAA0125
TMEM14A				CYP24A1
L3MBTL4				AIM2
SP140				RAB30
PPP1R16B				PTP4A3
VWF				LY96
LCP1				OVOL1
TMEM237				ENDOU
RDH10				TNFRSF17
MFSD6				DSG1
KCNK1				GLRX
SOWAHC				PDK1
CBR3				PTPN6
LINC00888				IL7
TOM1L1				XK
SAMSN1				WISP1
C7orf57				ZNF430
RASGRP3				SLK
CD34				GNG7
PIK3CG				CCR2
CD180				PLAGL1
CREB3L2				CSRP2
ACPP				SLC16A7
VPS13D				ERN1
RAB38				LILRB1
EPPK1				ICAM4
GAS7				KCNA3
SEL1L				UGT2B17
RASSF4				DSC1
SSR4				PLA2R1
TP53AIP1				RAC2
PCED1B				DEGS1
SH3KBP1				P2RY1
GVINP1				PIR
TP53INP1				BTN3A1
CD79B				NGLY1
PLXND1				ATP2A3
ACER1				OGT
FAM83B				THEMIS2
CD37				TMPRSS11D
PTGER3				PDIA6
OLFML2B				ENTPD1
MYDGF				LILRB2
TET2				LAX1
SLC27A6				PPP2R3A
ADAMTS9				LOC101928789
CARD8				SP140
OSBPL1A				TGM5
PLEKHA1				MEF2C
CYP4F22				HCK
NUP210				IL1RL2
GUCY1B3				CBFA2T3
LPAR3				ZBP1
TMPRSS2				VOPP1
HMGCR				FAM49A
BNC1				MAN1A1
PFKFB2				CYP2C18
KLF2				P2RY6
CERS2				GJA3
TRBC1				PDIA4
TAGLN				RPN2
EPCAM				HLA-C
FOXN1				LCP1
SLAMF1				BSCL2
DAPK1				NEU1
CR1				UCP2
SCAMP5				CADM1
HOMER2				CORO1A
BNIP3				CDKN1B
DDIT4L				MAN2B1
LANCL1				NDUFAF3
LMO7				CXCR4
TNS3				KLF5
MYO1F				WDR45
ELOVL2				CDC42EP3
BICD2				UAP1
XDH				KRT14
LBP				ENPP2
AIF1				IFI35
ZNF800				DUSP5
ZHX2				PDZD2
EMCN				RARRES2
UCHL3				TNFSF13
BDP1				CDR2
CHN1				LOC101060399
CCSER2				DPAGT1
UNG				ARHGEF6
PITPNM3				INSIG2
BTK				NSG1
WFDC5				CD200
ZNF823				CYTIP
ATAD2				ACAT2
FCMR				SLC1A4
UCP2				SLC19A2
KLC3				FBP1
CD14				NCKAP1L
NIPAL4				KRT16
CFB				VLDLR
TEK				SELPLG
FOLR2				C3AR1
FCGR2A				CCL18
ING2				OCLN
ME1				NCF2
ARRDC4				ABHD14A
ARHGEF37				MAP2
PLXNC1				PGM3
FCGR2C				SND1-IT1
UNC13B				RPL39L
CDK5R1				CST7
ACVRL1				TLR1
MYO6				BCL11A
TFAP2A				LY9
TOP1				P2RX1
TGM5				MLLT4-AS1
RASD2				RORA
C10orf99				P2RX5
ITGAM				FETUB
IFFO1				TRIM27
GIMAP4				INHBE
F2RL1				HYAL1
KANK1				MOGS
CDC42EP3				LST1
SLCO2A1				GRB7
SPCS3				FCGR2B
P2RY10				TRBC1
PLA2R1				IGKC
ADGRA2				IGHG2
CXCL13				MIR8071-1
PRKCB				MIR8071-2
C5AR1				IGHD
SELE				IGHA2
TFAP2C				IGHG3
LINC-PINT				IGHG4
ORAI2				LOC102723407
MICB				IGHV3-23
KLK7				IGHV3-73
TXNDC15				IGK
LCK				IGKV1-17
TMEM117				LOC102725526
ITGAX				LBP
FAM117A				POU2F2
PTPRC				EVI2B
CSF3R				IGLJ3
LCP2				IGKV1-5
FCGRT				IGL@
CLMP				GANAB
TMEM79				COL4A1
LINC00582				PXDN
HRASLS				SDC2
CCR1				TUBA4A
ACAP1				SEL1L3
C1orf116				NUP210
GPR65				ENDOD1
TTC39A				IGJ
SLC2A10				CHN1
MPEG1				HLA-DQA2
ACAT2				PPP1R16B
APP				FAM171A1
ACSBG1				FTL
ARID3A				SERINC5
PBDC1				MEGF9
DAPL1				C9orf3
CXCL14				LRP4
ZBTB43				SEC24A
SLC2A3				CBX7
TAPBPL				GPR116
PEAR1				TBC1D9
PGAP1				DENND3
FAM65C				GPX7
FAHD1				LOC730101
TCTEX1D2				TENM4
BBOX1				MTCL1
CERCAM				TMEM246
ETS1				MFHAS1
ARRB2				NSUN5P1
DNAJB9				PGAP1
SHTN1				RWDD2A
GGT6				RNASE6
PIGW				APLNR
CTNNBIP1				OIP5
APLF				ZMYM6NB
ATMIN				C12orf29
SPAG9				MYO1F
CD36				ABHD5
CHP2				EXPH5
GAN				SHMT2
OLFM1				CCPG1
TLR10				DYX1C1-CCPG1
SGK223				BCAT1
COTL1				CYP2C9
NRTN				GPR65
TUBA4A				FCGR1B
FAM171A1				ATP8B1
CDS1				IVL
LRIG3				IGKV2-28
ADGRL4				IGKV2D-28
ESF1				abParts
BLOC1S2				IGKV4-1
DGAT2				PLXDC2
FAM83G				FAM149A
PDGFD				IGLV6-57
GK5				DENND5B
SEC11C				AL928768
CR2				Ig alpha 1-[alpha]2m
TPST2				PIK3C2G
PPM1M				YOD1
DUSP5				DNAAF1
CLEC1A				IGLV3-25
SMIM5				ABCA12
SLC25A45				LOC101929272
GANAB				LOC100293211
STOM				IGLV4-60
ARHGEF28				CYFIP2
CFL2				IGLL3P
EPDR1				CYSLTR1
SERTAD4				IGLV3-19
RAPGEF5				IGKV1-37
WFDC1				IGKV1D-37
TXNL4A				IGLV1-40
RASSF6				IGLV1-50
NAGA				C19orf10
KCNA2				IGLV3-10
LRRC32				IGHD3-16
DDX52				USP53
IGF1R				ATP8B2
ABCA12				IGLJ2
NOV				IGLV2-14
KCNMB1				IGLV@
HSPA4L				AC004941.5
TMEM204				PRDM1
SYNE1				LOC101060373
C5orf56				NOMO1
FCRLB				NOMO2
RGS3				MAST1
A2ML1				IGLL5
VCAN				LOC101930405
PLA1A				IGKV1OR2-108
RPN2				HLA-DMA
RBM25				AC128677
SLC17A9				CH17-132F21
NCF1				IGKV1OR-1
BANK1				IGKV1OR10-1
RRAGD				IGKV1OR2-2
CDHR1				NXPE3
MAP4K1				ZNF675
DCHS1				SEC61A1
ENO2				C3
IFFO2				SSR3
NCF2				SELT
SERPINB9				UBE2J1
GRAMD1A				SDF4
SRPK2				ARMCX3
RHOF				PREB
BCL11B				PMEPA1
ACSL5				TMEM214
MAST1				SPCS1
CCT6A				VKORC1
ACP2				DYNC1LI1
LILRB1				TSPAN13
SOCS6				HSD17B11
SMPDL3B				CXCL14
CYFIP2				OSBPL9
KRT19				COMMD3
MGAT2				GMPPA
TENM2				C17orf62
EIF3F				SRPRB
PBXIP1				APPL1
ZCCHC6				TMEM258
ZNF273				PLEKHO1
RALGAPA1				C1QA
GPRIN2				EDEM2
ANKRD22				UBA5
STRN				C11orf24
CMTM7				ACSL5
ALOX15B				CRELD2
FAM107B				GOLPH3L
CDH13				ZNF281
SLC39A14				DNAJC1
SLC39A6				CERK
ITGA5				PANK3
SAP18				SIL1
ZNF430				TOR3A
MYO19				TMEM14A
SNX20				TRPS1
TNFSF13				MAGEH1
C1QA				LOC101928615
MBNL1-AS1				DRAM1
GPR160				PCTP
HCG18				SDF2L1
SLC6A4				RGCC
SLC38A10				CDK5RAP3
RAB40C				TAPBPL
VAV1				DCPS
NIP7				HOOK2
HR				BSPRY
LEF1				VAV3
ALAD				SPCS3
ACTA2				FCGRT
MAPK13				CENPU
LOC153684				FAM57A
MIOS				CHST12
DRAM1				PYCRL
LIN7C				TMEM140
RALA				C1orf106
CADPS2				RNF121
GAREM1				PLEKHA1
MAGEH1				NIP7
NOL4L				NPR3
CSRP2				SRBD1
MORC4				TINAGL1
TRAM2				PPCDC
ADGRE5				FKBP11
MPP7				ESRP1
PTPN22				SLAMF7
SHANK3				CKLF-CMTM1
HLA-DMA				BIN2
NEU1				GIMAP4
NAPSB				FLRT3
LRP4				CHAC1
PLA2G3				CLN8
TNFRSF19				NUDT15
EPHX3				DPM3
GAS6				ALG9
EAF1				GAREM
RARB				SUSD4
CERS3				EGFL6
LOC284219				SOWAHC
PTPRCAP				CECR1
ADGRG6				C1orf54
KARS				ELL3
TMEM56				ELOVL4
TUSC3				LIME1
RAB11A				SLC17A9
PDE4A				RAB26
APOE				LINC00341
PLA2G12A				CADPS2
SEC14L1				SLC15A3
KATNBL1				CHST11
SMAP2				IGFLR1
F13A1				SIDT1
HYOU1				FZD10
DAP				GIMAP6
SGSM2				DHRS9
PGM2				FAM198B
FABP4				SPAG4
MAP3K9				FICD
PPP2R3A				SLC27A6
PLXDC1				HRASLS
PLOD3				E2F8
SIDT1				ZNF750
SLK				ERO1LB
SLC7A11				VPREB3
SLC38A5				BCMO1
TMEM43				SLC2A6
IRX4				GAN
CWC27				TMEM156
KCNE3				IRX4
BASP1				LRIF1
ENG				FAM46C
KRTDAP				EPN3
HPGD				DOK3
RAPH1				PAQR5
IGFBP5				FER1L4
SOX17				TP53AIP1
KLF4				KCNK7
EGLN3				SLC39A2
WASL				CNTNAP3P2
ZNF662				TXNDC15
PDK1				TMEM176B
FCRL2				CCR10
HOOK1				C8orf60
SCIN				DENND6B
SIT1				CWH43
LDB2				LPAR3
TMEM156				ST6GALNAC4
ADGRE2				MANSC1
C11orf45				PLEKHA5
MAP7				NUAK2
CYBB				ITM2C
MINA				LBH
SLC1A5				SLC2A10
TPPP				PLA2G12A
IL1B				DENND1C
ALDH3A2				IKZF3
CDCA7				FAM117A
FYN				BLOC1S5-TXNDC5
SLC12A8				TXNDC5
KMO				MZB1
TRMT2B				HYI
TMEM45B				CUTA
GPRC5B				RRAGD
BCL2L11				BHLHE41
CAMK1D				MIS12
CASZ1				E2F5
FAM20C				TMEM208
FYB				FAIM3
ENDOU				PIGP
IL21R				DNAJC10
XG				CHPF2
RASAL2				NEFL
ARG1				KIAA1598
CENPU				LOC100506076
PARVB				LOC100506123
AFG3L2				GSTA3
EMILIN2				AMIGO2
HDAC9				P4HTM
C1orf21				CERS2
FDCSP				TBCEL
IL2RB				SURF4
MAL2				CXXC5
DLX2				CLPTM1L
EDEM2				DNAJB11
BAG1				FAM107B
SUSD4				STARD3NL
HOOK2				SELK
SLC41A2				FUCA2
NUTM2B-AS1				CCM2
SNX24				PHPT1
ICK				VIMP
SOCS3				ZHX1
CAMSAP1				CGN
SIPA1L2				EPDR1
FBN1				ORMDL3
C3orf67				SEC11C
ARF6				FERMT3
AMPD1				TXNDC11
NID2				MS4A7
SERPINB5				2025-09-03
DENND1C				GPR160
C15orf57				PVRL4
MFAP3L				TMEM79
CCDC71L				PPAPDC1B
AATBC				GPR34
KYNU				RASD2
DDIT4				HCST
MTCL1				TLR10
MS4A6A				C2orf88
ING5				SLC41A2
E2F5				OSBPL6
MPPED2				TNFRSF19
PANK1				CAPNS2
RNF166				TLR9
RGS5				BOC
CTGF				DGAT2
LINC00302				CFL2
RNASET2				CDCA7
PATJ				FAM213A
TPM1				LINC00467
AKAP12				ARHGAP9
ITGB2				AGPAT9
C17orf62				GPR75-ASB3
FGD2				ERLEC1
PSMB8-AS1				MAL2
LY6G6C				CYSTM1
NR1H3				FAM96A
SEMA6D				CPEB4
C15orf52				PREX1
FA2H				TMEM205
CPA4				RAB2B
FHL1				MIR6751
PPP1CB				SYVN1
CTSL				FBXO45
CALML5				SMAP2
RAMP2				ARRDC4
CCL18				C1QC
DOCK8				ZNF275
FAM3B				APOA1BP
KCTD15				DOCK8
B4GALT3				ZNF770
TXN				LSM10
TCF4				GLIPR2
CD3D				PAG1
AKNA				ISY1-RAB43
PTGDS				FAM84A
MYCBP2				CTHRC1
ABHD17B				RCSD1
FUCA2				KLHL5
VAV3				KIF21A
HEPH				SELM
ENPEP				PPM1M
CCM2L				SVIP
HSD17B11				C12orf45
TSC22D3				ZNRF3
C9orf3				LOC100653247
H6PD				NRARP
MAP4				BMF
ESR1				ZFAT
DNAJC21				PANK1
JCHAIN				U2AF1L4
MYH10				SLFN11
RNASE1				CNRIP1
GPC6				FAHD1
TRIM4				STXBP5
KREMEN1				CHMP4C
GPAT3				MPEG1
FLG2				CLMP
ATP13A4				FAM110C
RGCC				FAM101B
MIS18A				LRRN1
RIF1				PPP1R14C
BAMBI				LRIG3
MMP12				DMKN
NR2F2				FNDC1
PLVAP				FAM78A
ODAM				MIAT
DNER				CPNE5
RAI14				FAM3B
KLHL5				SFMBT2
METTL14				MUC15
CD1A				ZNF689
BID				EFCAB4A
SH3PXD2B				SLC16A9
MYO1G				LNX2
SH3RF2				TSPAN11
MS4A4A				EBF1
RHBDD1				GTSF1
LTB4R				RNF166
S1PR3				C10orf99
CHMP4C				ECSCR
KLRB1				MYO1G
ADSSL1				TXLNB
CD163				RILPL2
CDCA7L				PPM1L
CYP27C1				ATG4C
COL4A6				TBC1D10C
ADAM12				LINC00888
MYL9				PCED1B
MXRA8				RP11-164P12.4
KIAA1211L				LOC102725426
ARSA				MIR29B2
MEOX1				MIR29C
C1S				C1orf162
ARHGAP45				ZNF662
PRIMA1				FAM83G
APPL1				TCTEX1D2
TMEM8A				PEAR1
PLAC8				SH3RF2
FZD10				DERL3
PAG1				RP4-773N10.4
FKBP10				LOC100129637
SCNN1G				ARL9
TFPI				C7orf31
FNDC3A				RASSF6
CES2				COL23A1
DIP2B				DUSP28
VMO1				RP11-96D1
FMNL1				SLC51A
SOX2				DAPL1
SLC16A6				ANKRD29
LCE1B				MIR155
EBF1				MIR155HG
ITGA4				CTA-445C9
FCER1A				FAM46B
VPS41				LOC653602
KIAA1671				GRAMD2
MMP9				SERTAD4
PDIA4				P2RY8
KDELR3				ZNF823
OXCT1				C4orf48
FEZ1				LOC101926963
ZNF562				RAB39B
HSPB8				PRIMA1
CD4				RP6-99M1.2
MICALCL				NIPAL4
TIAM1				FUOM
TNFRSF1B				XKRX
EPB41L5				RP11-305K5.1
METAP2				PKHD1L1
CSF1R				DENND2C
ALOX5AP				MIR142
SLC39A7				ANKRD35
PANX1				DLX3
SPON1				GBGT1
C6orf132				KRT80
HID1				TENM2
ERO1B				RP11-38P22.2
FXYD5				GIMAP2
SASH1				GRHL3
ZBTB38				CTTNBP2
NMU				NIPAL1
CD2				MBNL1-AS1
BLM				ZNF431
IL7R				LOC153684
PCSK6				THRB-IT1
SERPINB7				SPAG17
SLC25A43				TNFAIP8L3
CEP128				IGLV3-1
TLR9				IGLV4-3
TRIB1				IGHV3-54
TMPRSS13				BC089413
PDCD7				IGLVI-70
CYR61				DKFZp667J0810
CBFA2T3				IGLV1-36
GRTP1				IGLV2-5
TBXAS1				SLC38A5
SPAG16				TMEM56
FNDC1				CHAC2
INPP4A				FLJ32255
TCIRG1				NRROS
HPSE				FCRLA
FAM198B				GGT6
TCF3				C12orf56
CNRIP1				EVPLL
LCE2B				LINC00582
CCDC186				LOC102724614
DNAAF1				NLRP7
RANBP9				SOX21-AS1
ABHD12				SDR16C5
GBP6				MLKL
VSNL1				LOC284023
SDF2L1				TMEM255B
API5				LOC101929655
ELOVL7				ANKRD22
C2orf88				FCRLB
FRMD4B				RP3-406A7.7
STYX				RP11-138A9.1
IL18				LINC01133
FICD				HS3ST6
GATM				KBTBD8
GDA				LOC100289098
FAM213A				LOC101928076
NIPAL2				AADACL2
TET3				LOC344887
SLC39A2				RP11-732A19.1
MOGS				RP11-532F12.5
MRPS25				LOC101929880
CYP39A1				KISS1R
ALDH2				PGLYRP2
SHB				C15orf65
KIAA1462				CTA-250D10
C1QC				LL22NC03-N27C7
RAB5C				LANCL3
FAM46B				LOC100130476
PUS7				LOC100131043
CRELD2
BTG3
ATP2C2
CTTNBP2NL
ZADH2
SEC24A
KLF12
ARMCX3
KRT10
EVI2A
ERBB3
SREK1IP1
TPR
ATP10D
PTK2B
PP13439
EDEM1
LOC374443
TGM7
LOC101928076
IRX3
STAMBPL1
GTSF1
COL4A3
NXT2
PTPN21
ALPL
FAM101B
CKAP2
CTH
NFE2L2
IGFLR1
FAM20A
FCGR1B
EGFL7
WNT2
MCUR1
NRROS
IRF8
CTNNAL1
LONRF1
PDZD2
UEVLD
HLA-DMB
ATL2
KCNA3
HOXB2
LANCL3
SPATS2
GLIPR1
TBL1X
GNAS
PTK6
VNN1
RCAN3
BTN3A1
IL32
GJA5
MMP28
MAML3
SH3BP2
PDE7B
SNX21
G0S2
IL1RL2
NHLH2
RGS18
ST6GALNAC4
MS4A1
MGP
CEACAM1
STAT4
RAB27B
GALNT5
IL24
WNT5B
KDELR2
RAB29
TMEM263
PDE4B
LOC286052
NCEH1
KLHDC7B
KISS1R
ABLIM1
LOC101928000
ALOXE3
MAN1A1
FAM84A
GLIPR2
CCL5
SHROOM3
ERVH-6
HSPA2
LYVE1
ZNRF3
ATP2C1
IGH
LAMB4
CXCL8
GRIP1
FETUB
CD52
MUT
IVL
CIPC
RPS6KA2
ICAM1
NME4
ISG20
C5orf46
ARFGAP3
NTN1
MAST4
SYNCRIP
TMOD3
IGFBP4
GNL2
SNAP25
MAMDC2
CDK19
BOC
RUFY3
TNFAIP6
EIF4E
APOBEC3G
CLIP4
SDC2
AASDH
ZAP70
SPCS2
SULF1
SLC40A1
SLC29A1
AQP9
OGFRL1
PLEKHF2
PRDM1
STAP2
MAPT
CHI3L2
ADGRF1
ISOC1
E2F8
DOCK9
TIE1
PPP2CA
C19orf33
WDR47
PREB
KRT31
PPIG
PODXL
MEIS1
MAPK6
CCNT2
PCNX2
WNT2B
ZNF567
LAMP2
EML1
GJC1
EGFR
FAM114A1
CCM2
FAM110C
CHPF
PRRC2C
REEP1
KIAA0232
PPCDC
TMEM254
CTSZ
PDGFC
SPATA18
2025-09-10
SLC44A5
SIKE1
DUSP7
NMRAL1P1
CHP1
SLC5A1
MUC1
BPGM
LY6D
SMPDL3A
ACSL4
ALOX12B
TXNIP
XK
RDH13
KCTD9
CCAR1
LIME1
CCND1
KLK11
PIR
ROBO2
ZHX1
TMEM205
HSPA4
RNF141
LOC100129034
CDKN2B
CLIC4
CHRNA9
ATP8B2
GRAMD1C
FAM135A
CUX1
PLCL2
NRCAM
RGS2
KRTCAP2
RAB18
APOC1
KLF3
TPPP3
TRAF3IP3
CD207
GLIDR
TOR3A
GNLY
RPS6KA5
ZC3H12D
CST6
MPZL2
ELF5
GIMAP8
MAP4K5
CHRNA3
PHLDA1
ROR1
SOX21-AS1
PER2
ZBTB20
DIAPH2
FILIP1L
CST7
CEP85L
FAM126B
SCD
LAMA4
PROK2
ZNF770
IREB2
PPBP
VPS13C
TRPA1
XCL1
IFITM2
CLCN3
SIX1
GZMB
DERL1
GZMK
HBB
DOK5
TEX10
FLRT3
CYP4X1
IRF1
IL17RD
PAQR3
FOS
FUT8-AS1
DSG1
LRRC1
DEFB1
TMEM159
GPX7
DLC1
LOC100506098
VCAM1
PTMA
SRPRA
TFEC
GIMAP2
CD177
SLAMF6
MAP2K5
SEC62
DDR2
TPRG1
FLT1
TMEM184A
IGDCC4
ATF5
IGFBP7
CYSLTR1
MRPL42
DNAJA4
TTC9
UBE2V2
P2RY13
DYNC1H1
PPP2R2B
CHD9
CDSN
ALPK2
DACT2
OSGIN1
CLPX
PPP2R2C
H1FX
GNAI1
NFIC
C8orf4
FAP
TMC5
ITGA1
SCNN1B
ERN1
SPEN
NQO1
NIPBL
TMPRSS11D
TMEM154
DENND6B
SLC35F5
AFDN
CHL1
PLA2G4C
VIM
IFT57
IL36RN
PKP3
ACTR3
PMEPA1
FLG
EFEMP2
ZDHHC21
EIF5B
EIF2AK3
IGSF9
RUNX2
LRRC57
ZBED6
FRS2
THRB
CHMP2B
NAV2
IVNS1ABP
RFC5
MANSC1
BCAT1
NMT2
AZGP1
TGFBR3
ATXN3
RPN1
COL4A4
DNAJC9
TMC8
ATRX
PPFIBP1
NUP58
SEC24D
STXBP3
TMEM214
PPOX
TIMP1
RASEF
TCEA3
PPM1A
NASP
RWDD2A
FBLN5
GCA
TSPAN12
SERPINH1
CLPTM1L
WBP4
C2orf69
PTPRZ1
ALDH1L2
ZDHHC13
SCARNA15
CCL19
ERAP1
ERI2
KAT2B
ANGPT1
PLA2G7
NHS
BMP1
SRD5A1
RRP15
UBE2J1
IL7
THAP2
DLX3
TRAC
ARHGAP26
FBXO3
RASAL3
OSBPL8
TP63
CLCA4
RAB39B
DUOX1
WISP1
IMPA2
MDM4
ASF1A
SFRP2
FAT4
GIMAP1
B3GNT5
DMKN
MN1
FBP1
SLAIN2
SETD6
CPM
PPID
IFI35
DST
ZNF711
ALDH1A3
LYZ
SDR9C7
NKG7
DHRS9
IL6ST
FZD5
PAPSS2
TNFRSF11A
SLURP1
RALBP1
SLC7A8
KDM3A
FKBP2
HBD
IL20RA
FAM69A
LGR4
LOC100134445
UBR3
LINC00525
MSX2
PKHD1L1
FMO1
TRAM1
IGFBP3
CSE1L
EIF1AX
NCKAP1
ATP11B
BMP2K
CFH
CTHRC1
TNFRSF10C
PKP1
AKR1B10
RSF1
GNE
LMF1
SQLE
KLF5
GRHL1
GLRX
NIPSNAP3A
CXADR
SRPRB
PLEKHO1
HSDL2
EMP3
G2E3
WWP1
NT5DC1
SKAP2
ADAMTS2
LYST
ZNF658
SLC47A2
LSP1
CD69
AIM2
SLAMF8
ADAMTS1
FAM129A
SYNE2
WEE1
RAB21
ANTXR2
PCDHB14
RAET1E
GDF15
PKN1
PLD3
HOMER1
SAMHD1
HTR3A
KRT2
ADH7
DUOXA1
ZNF165
LOC100506990
RTN4
CTTNBP2
FIGNL1
PLAUR
IL1A
EPHA7
B9D1
KLF8
SAMD9
RDH12
LGALS1
C1QB
CHMP4B
ZNF652
MS4A7
BNIPL
GOLGA2
PF4
GALNT7
POGK
MMP13
DKK3
FCRL3
BTN3A2
LRBA
PRMT3
TLR8
PAX5
GGNBP2
AP1AR
RABAC1
HSPG2
F3
CEP76
IGHG1
IFT27
PRKACB
IKBIP
DUSP6
PTPRG
WDR41
MOB3A
HMGN5
PLAGL1
P2RX7
HELLS
SERINC2
TAPBP
FBXO22
WARS
C21orf91
TRERF1
INHBA
LCE3D
HMGCS1
VPS8
ARHGAP29
PAPLN
CDK2AP2
RPTN
CADM1
DCC
ATP8A1
MMP2
KDSR
NLRC3
MRC1
STRAP
IL27RA
GPR183
CAMSAP2
ABCB10
FGL2
GALNT12
USP1
CHAC1
ERG
COL21A1
ZBTB7A
DNAJC1
MALAT1
SLITRK6
PCDH7
OLFML3
CD74
PHLPP1
FOXF1
EPHX2
TOP2A
PSORS1C2
FFAR2
C5orf24
UGT2B17
ALS2CL
LPGAT1
MNDA
ANXA9
USP38
C12orf66
ZNF367
ASPRV1
MUC4
MDK
LOR
SNX16
PTPN13
BCL2A1
ECM1
PAPPA
ALDH3B2
ASS1
SLC2A13
AQP1
THRAP3
GPR34
ANKRD44
SMOC2
LOC100996760
JMY
EREG
VIMP
NUCKS1
PRKX
LIMCH1
BTN3A3
CCR7
IL19
SCARA5
PRELID3B
NECTIN4
CXCL2
DCT
SPIN4
ANKRD12
BIRC3
KCNJ15
PCYOX1
HAS2
PNISR
DENND4C
CPLX1
SOX18
GHR
CDC42-IT1
SATB2
NAMPT
CCND2
SEC22C
ADK
TNFSF13B
LUZP1
SPINK6
ZNF107
PTGR1
CCDC80
KRT15
HIVEP3
HS6ST2
GPR27
COL5A2
COL12A1
IL6
ZEB1
OTUD6B
RHOBTB3
WDR66
EGR1
ENPP4
RNASE7
ADAMDEC1
MPHOSPH8
MFAP2
LOC728061
MSH2
ARID2
FERMT2
MTHFD2
CHURC1
NFAT5
WFDC12
AGO2
RPL37A
SLC28A3
RAPGEFL1
ANOS1
GZMA
CTSV
CD46
HLA-DPA1
C6orf15
PI15
CYP1B1
CDH19
TLR1
HLA-DRA
SLC6A6
GMDS
CPXM1
HERC6
POSTN
LAMC2
MUC20
BCL11A
SMCHD1
ZYX
PLS1
MINK1
CNFN
SETD9
MCTP1
OAS1
B4GALT1
ID4
MMP3
PLTP
MGA
C11orf96
LUC7L3
MLANA
SERPINE1
PSD3
BAX
STC1
CXCL3
SCAF11
IFI27
SVIL
EPAS1
TMEM30A
SEMA3C
FAM76B
PTGS2
EPHA3
KRT1
DDX6
KRT23
TGFB1
KRT3
SCEL
ADAMTSL4
SOX9
CDC14B
BGN
LOXL1
MMP1
APOLD1
MANEA
DIO2
ADAMTS5
SECISBP2L
DUOX2
JAG1
PHACTR2
BOD1L1
FBXO32
COL17A1
UHMK1
BBIP1
LOC158863
IGFL1
LINC01003
KRT16
SPRR2G
PADI1
CXCL5
ZNF655
BEX5
ANKRD28
KRT76
OGN
TGIF1
DDX17
C4orf26
CEPT1
INHBC
PER3
SLC6A14
CPEB4
EGR3
CLINT1
GNAL
HORMAD1
LOC101930415
CALR
SF1
C3orf70
COMP
TYRP1
SERPINB11
FOSB
NR4A2
