# Supplementary material for: Identification of hub genes and molecular networks involved in alveolar bone resorption based on bioinformatics analysis
Source: Sci Rep. 2026 Apr 16;16:17663. doi: 10.1038/s41598-026-48945-x (PMC13243630; doi:10.1038/s41598-026-48945-x)
Supplement: Supplementary file 1 — Supplementary Material 1 [file 41598_2026_48945_MOESM1_ESM.zip › Table S3.xlsx]

## Sheet: Sheet1
Results of two machine learning
LASSO				SVM-RFE
Gene	s1	s2		FeatureName	FeatureID	AvgRank
(Intercept)	-3.10257	-2.94155		NEDD9	1	1.6
NEDD9	2.83236	0.987665		NPR3	4	1.8
CSF1R	1.07561	.		P2RX5	3	3
RASSF2	0.450776	0.388795		CSF1R	2	3.6
CCR1	0.371439	.
LILRB1	-0.287434	.
P2RX5	-1.86907	.
NPR3	-1.53587	-0.76096
